# Supplementary material for: A systematic in silico report on iron and zinc proteome of Zea mays
Source: Front Plant Sci. 2023 Aug 17;14:1166720. doi: 10.3389/fpls.2023.1166720 (PMC10469895; doi:10.3389/fpls.2023.1166720)
Supplement: Supplementary file 1 [file Table_1.xlsx]

## Sheet: Supplementary_Table1a
Supplementary Table1a: Fe binding sequence motifs containing proteins of Zea mays modelled by Phyre2
Sequence ID	Template	Confidence	Query Coverage	Identity	Description
NP_001131336.2	d1afra	100	87	85	Fold:Ferritin-like Superfamily:Ferritin-like Family:Ribonucleotide reductase-like
NP_001141697.2	d1afra	100	89	72	Fold:Ferritin-like Superfamily:Ferritin-like Family:Ribonucleotide reductase-like
NP_001140670.1	d1afra	100	88	77	Fold:Ferritin-like Superfamily:Ferritin-like Family:Ribonucleotide reductase-like
NP_001130573.1	d1afra	100	86	86	Fold:Ferritin-like Superfamily:Ferritin-like Family:Ribonucleotide reductase-like
NP_001132757.1	d1afra	100	93	82	Fold:Ferritin-like Superfamily:Ferritin-like Family:Ribonucleotide reductase-like
NP_001168371.1	d1afra	100	91	57	Fold:Ferritin-like Superfamily:Ferritin-like Family:Ribonucleotide reductase-like
NP_001151082.1	d1afra	100	81	58	Fold:Ferritin-like Superfamily:Ferritin-like Family:Ribonucleotide reductase-like
NP_001151340.2	d1afra	100	85	59	Fold:Ferritin-like Superfamily:Ferritin-like Family:Ribonucleotide reductase-like
NP_001150213.1	d1afra	100	93	83	Fold:Ferritin-like Superfamily:Ferritin-like Family:Ribonucleotide reductase-like
NP_001151143.2	d1afra	100	79	59	Fold:Ferritin-like Superfamily:Ferritin-like Family:Ribonucleotide reductase-like
NP_001333871.1	d1afra	100	81	52	Fold:Ferritin-like Superfamily:Ferritin-like Family:Ribonucleotide reductase-like
XP_008659504.1	d1afra	100	89	52	Fold:Ferritin-like Superfamily:Ferritin-like Family:Ribonucleotide reductase-like
XP_008662134.1	d1afra	100	83	58	Fold:Ferritin-like Superfamily:Ferritin-like Family:Ribonucleotide reductase-like
XP_008676761.1	d1afra	100	78	77	Fold:Ferritin-like Superfamily:Ferritin-like Family:Ribonucleotide reductase-like
XP_008679434.1	d1afra	100	85	59	Fold:Ferritin-like Superfamily:Ferritin-like Family:Ribonucleotide reductase-like
NP_001150192.1	d1apxa	100	95	78	Fold:Heme-dependent peroxidases Superfamily:Heme-dependent peroxidases Family:CCP-like
NP_001141228.1	c3hdlA	100	68	46	PDB header:oxidoreductase Chain: A: PDB Molecule:royal palm tree peroxidase; PDBTitle: crystal structure of highly glycosylated peroxidase from royal palm2 tree
NP_001105489.2	d1bgpa	100	83	52	Fold:Heme-dependent peroxidases Superfamily:Heme-dependent peroxidases Family:CCP-like
NP_001131430.1	d1bgpa	100	84	64	Fold:Heme-dependent peroxidases Superfamily:Heme-dependent peroxidases Family:CCP-like
NP_001132567.1	d1bgpa	100	84	52	Fold:Heme-dependent peroxidases Superfamily:Heme-dependent peroxidases Family:CCP-like
NP_001132849.1	d1bgpa	100	68	79	Fold:Heme-dependent peroxidases Superfamily:Heme-dependent peroxidases Family:CCP-like
XP_020404862.1	d1bgpa	99.9	56	44	Fold:Heme-dependent peroxidases Superfamily:Heme-dependent peroxidases Family:CCP-like
NP_001170028.1	d1ccra	100	98	91	Fold:Cytochrome c Superfamily:Cytochrome c Family:monodomain cytochrome c
XP_008657809.1	c3m97X	99.9	91	33	PDB header:electron transport Chain: X: PDB Molecule:cytochrome c-552; PDBTitle: structure of the soluble domain of cytochrome c552 with its flexible2 linker segment from paracoccus denitrificans
XP_008656274.1	d1ccra	100	98	92	Fold:Cytochrome c Superfamily:Cytochrome c Family:monodomain cytochrome c
XP_008663765.1	d1ccra	100	98	77	Fold:Cytochrome c Superfamily:Cytochrome c Family:monodomain cytochrome c
XP_008674726.1	d1ccra	100	97	94	Fold:Cytochrome c Superfamily:Cytochrome c Family:monodomain cytochrome c
XP_020404794.1	d1ccra	99.9	87	65	Fold:Cytochrome c Superfamily:Cytochrome c Family:monodomain cytochrome c
XP_020401855.1	c1ctmA	100	77	92	PDB header:electron transport(cytochrome) Chain: A: PDB Molecule:cytochrome f; PDBTitle: crystal structure of chloroplast cytochrome f reveals a2 novel cytochrome fold and unexpected heme ligation
NP_001105819.1	d1d8ua	100	80	67	Fold:Globin-like Superfamily:Globin-like Family:Globins
NP_001131427.3	c1ey2A	100	93	55	PDB header:oxidoreductase Chain: A: PDB Molecule:homogentisate 1,2-dioxygenase; PDBTitle: human homogentisate dioxygenase with fe(ii)
XP_008658059.1	c1ey2A	100	94	55	PDB header:oxidoreductase Chain: A: PDB Molecule:homogentisate 1,2-dioxygenase; PDBTitle: human homogentisate dioxygenase with fe(ii)
XP_008658060.1	c1ey2A	100	94	55	PDB header:oxidoreductase Chain: A: PDB Molecule:homogentisate 1,2-dioxygenase; PDBTitle: human homogentisate dioxygenase with fe(ii)
NP_001140679.1	c1fcbA	100	96	21	PDB header:oxidoreductase (ch-oh(d)-cytochrome(a)) Chain: A: PDB Molecule:flavocytochrome b2; PDBTitle: molecular structure of flavocytochrome b2 at 2.4 angstroms resolution
NP_001105563.2	c3a9qR	100	76	76	PDB header:oxidoreductase Chain: R: PDB Molecule: PDBTitle: crystal structure analysis of e173a variant of the soybean2 ferritin sfer4
XP_008662322.1	c3a9qR	100	73	71	PDB header:oxidoreductase Chain: R: PDB Molecule: PDBTitle: crystal structure analysis of e173a variant of the soybean2 ferritin sfer4
NP_001136722.1	d1fhfa	100	97	51	Fold:Heme-dependent peroxidases Superfamily:Heme-dependent peroxidases Family:CCP-like
NP_001104844.1	d1gaqb	99.9	67	89	Fold:beta-Grasp (ubiquitin-like) Superfamily:2Fe-2S ferredoxin-like Family:2Fe-2S ferredoxin-related
NP_001106074.1	d1gp6a	100	90	52	Fold:Double-stranded beta-helix Superfamily:Clavaminate synthase-like Family:Penicillin synthase-like
XP_008680752.1	d1gp6a	99.9	99	49	Fold:Double-stranded beta-helix Superfamily:Clavaminate synthase-like Family:Penicillin synthase-like
XP_020407376.1	d1gp6a	100	87	49	Fold:Double-stranded beta-helix Superfamily:Clavaminate synthase-like Family:Penicillin synthase-like
NP_043037.1	c1q90A	100	88	71	PDB header:photosynthesis Chain: A: PDB Molecule:apocytochrome f; PDBTitle: structure of the cytochrome b6f (plastohydroquinone : plastocyanin2 oxidoreductase) from chlamydomonas reinhardtii
NP_001132683.1	d1iyna	100	80	85	Fold:Heme-dependent peroxidases Superfamily:Heme-dependent peroxidases Family:CCP-like
NP_001132299.1	d1iyna	100	78	81	Fold:Heme-dependent peroxidases Superfamily:Heme-dependent peroxidases Family:CCP-like
NP_001149509.1	c1itkB	100	75	34	PDB header:oxidoreductase Chain: B: PDB Molecule:catalase-peroxidase; PDBTitle: crystal structure of catalase-peroxidase from haloarcula2 marismortui
XP_008661433.1	d1iyna	100	87	81	Fold:Heme-dependent peroxidases Superfamily:Heme-dependent peroxidases Family:CCP-like
XP_008667271.1	d1iyna	100	80	85	Fold:Heme-dependent peroxidases Superfamily:Heme-dependent peroxidases Family:CCP-like
XP_020406308.1	c3igzB	100	74	51	PDB header:isomerase Chain: B: PDB Molecule:cofactor-independent phosphoglycerate mutase; PDBTitle: crystal structures of leishmania mexicana phosphoglycerate2 mutase at low cobalt concentration
XP_020400209.1	c1itkB	100	94	38	PDB header:oxidoreductase Chain: B: PDB Molecule:catalase-peroxidase; PDBTitle: crystal structure of catalase-peroxidase from haloarcula2 marismortui
NP_001131616.1	d1j1la	100	97	51	Fold:Double-stranded beta-helix Superfamily:RmlC-like cupins Family:Pirin-like
NP_001313315.1	d1j1la	100	82	54	Fold:Double-stranded beta-helix Superfamily:RmlC-like cupins Family:Pirin-like
NP_001150652.2	d1j1la	100	84	52	Fold:Double-stranded beta-helix Superfamily:RmlC-like cupins Family:Pirin-like
XP_008647165.1	d1j1la	100	73	54	Fold:Double-stranded beta-helix Superfamily:RmlC-like cupins Family:Pirin-like
NP_043025.2	d1jb0a	100	98	82	Fold:Photosystem I subunits PsaA/PsaB Superfamily:Photosystem I subunits PsaA/PsaB Family:Photosystem I subunits PsaA/PsaB
NP_001136973.1	c1kbpB	100	90	65	PDB header:hydrolase (phosphoric monoester) Chain: B: PDB Molecule:purple acid phosphatase; PDBTitle: kidney bean purple acid phosphatase
XP_020402533.1	c2ibjA	100	60	44	PDB header:electron transport Chain: A: PDB Molecule:cytochrome b5; PDBTitle: structure of house fly cytochrome b5
XP_020402532.1	d1aqaa	100	61	48	Fold:Cytochrome b5-like heme/steroid binding domain Superfamily:Cytochrome b5-like heme/steroid binding domain Family:Cytochrome b5
NP_001105973.2	c1no3A	100	97	55	PDB header:oxidoreductase Chain: A: PDB Molecule:lipoxygenase-3; PDBTitle: refined structure of soybean lipoxygenase-3 with 4-nitrocatechol at2 2.15 angstrom resolution
NP_001105515.1	c1no3A	100	98	58	PDB header:oxidoreductase Chain: A: PDB Molecule:lipoxygenase-3; PDBTitle: refined structure of soybean lipoxygenase-3 with 4-nitrocatechol at2 2.15 angstrom resolution
NP_001105974.2	c1no3A	100	97	57	PDB header:oxidoreductase Chain: A: PDB Molecule:lipoxygenase-3; PDBTitle: refined structure of soybean lipoxygenase-3 with 4-nitrocatechol at2 2.15 angstrom resolution
NP_001105975.1	c1no3A	100	97	59	PDB header:oxidoreductase Chain: A: PDB Molecule:lipoxygenase-3; PDBTitle: refined structure of soybean lipoxygenase-3 with 4-nitrocatechol at2 2.15 angstrom resolution
NP_001105003.1	c1no3A	100	97	57	PDB header:oxidoreductase Chain: A: PDB Molecule:lipoxygenase-3; PDBTitle: refined structure of soybean lipoxygenase-3 with 4-nitrocatechol at2 2.15 angstrom resolution
NP_001105500.2	d1oafa	100	98	85	Fold:Heme-dependent peroxidases Superfamily:Heme-dependent peroxidases Family:CCP-like
NP_001132505.1	d1oafa	100	83	65	Fold:Heme-dependent peroxidases Superfamily:Heme-dependent peroxidases Family:CCP-like
NP_001152249.1	d1oafa	100	99	84	Fold:Heme-dependent peroxidases Superfamily:Heme-dependent peroxidases Family:CCP-like
XP_008666331.2	d1oafa	100	94	74	Fold:Heme-dependent peroxidases Superfamily:Heme-dependent peroxidases Family:CCP-like
XP_008660258.1	d1oafa	100	99	84	Fold:Heme-dependent peroxidases Superfamily:Heme-dependent peroxidases Family:CCP-like
XP_020398404.1	d1oafa	100	98	74	Fold:Heme-dependent peroxidases Superfamily:Heme-dependent peroxidases Family:CCP-like
XP_020404955.1	d1oafa	100	99	75	Fold:Heme-dependent peroxidases Superfamily:Heme-dependent peroxidases Family:CCP-like
XP_020398403.1	d1oafa	100	94	74	Fold:Heme-dependent peroxidases Superfamily:Heme-dependent peroxidases Family:CCP-like
XP_020396870.1	d1oafa	100	94	74	Fold:Heme-dependent peroxidases Superfamily:Heme-dependent peroxidases Family:CCP-like
XP_020402770.1	d1oafa	100	98	74	Fold:Heme-dependent peroxidases Superfamily:Heme-dependent peroxidases Family:CCP-like
XP_020397407.1	d1oafa	100	94	74	Fold:Heme-dependent peroxidases Superfamily:Heme-dependent peroxidases Family:CCP-like
XP_020398402.1	d1oafa	100	95	75	Fold:Heme-dependent peroxidases Superfamily:Heme-dependent peroxidases Family:CCP-like
XP_020408569.1	d1oafa	100	98	74	Fold:Heme-dependent peroxidases Superfamily:Heme-dependent peroxidases Family:CCP-like
XP_020408568.1	d1oafa	100	94	74	Fold:Heme-dependent peroxidases Superfamily:Heme-dependent peroxidases Family:CCP-like
NP_001105693.2	c2vdcF	100	92	45	PDB header:oxidoreductase Chain: F: PDB Molecule:glutamate synthase [nadph] large chain; PDBTitle: the 9.5 a resolution structure of glutamate synthase from cryo-2 electron microscopy and its oligomerization behavior in solution:3 functional implications.
NP_001130605.1	d1offa	100	61	76	Fold:beta-Grasp (ubiquitin-like) Superfamily:2Fe-2S ferredoxin-like Family:2Fe-2S ferredoxin-related
NP_001150016.1	d1czpa	100	62	71	Fold:beta-Grasp (ubiquitin-like) Superfamily:2Fe-2S ferredoxin-like Family:2Fe-2S ferredoxin-related
NP_001105561.1	c1p84E	100	69	51	PDB header:oxidoreductase Chain: E: PDB Molecule:ubiquinol-cytochrome c reductase iron-sulfur subunit; PDBTitle: hdbt inhibited yeast cytochrome bc1 complex
NP_001136736.1	d1pa2a	100	88	53	Fold:Heme-dependent peroxidases Superfamily:Heme-dependent peroxidases Family:CCP-like
NP_001136844.1	d1pa2a	100	89	58	Fold:Heme-dependent peroxidases Superfamily:Heme-dependent peroxidases Family:CCP-like
NP_001146489.1	d1pa2a	100	90	58	Fold:Heme-dependent peroxidases Superfamily:Heme-dependent peroxidases Family:CCP-like
NP_001148509.1	c3hdlA	100	90	48	PDB header:oxidoreductase Chain: A: PDB Molecule:royal palm tree peroxidase; PDBTitle: crystal structure of highly glycosylated peroxidase from royal palm2 tree
NP_001148814.1	d1pa2a	100	89	57	Fold:Heme-dependent peroxidases Superfamily:Heme-dependent peroxidases Family:CCP-like
XP_008667349.1	c3hdlA	100	89	47	PDB header:oxidoreductase Chain: A: PDB Molecule:royal palm tree peroxidase; PDBTitle: crystal structure of highly glycosylated peroxidase from royal palm2 tree
XP_008653195.1	d1pa2a	100	91	56	Fold:Heme-dependent peroxidases Superfamily:Heme-dependent peroxidases Family:CCP-like
XP_008656265.1	d1pa2a	100	85	55	Fold:Heme-dependent peroxidases Superfamily:Heme-dependent peroxidases Family:CCP-like
NP_043053.1	d1q90b	100	90	88	Fold:Heme-binding four-helical bundle Superfamily:Transmembrane di-heme cytochromes Family:Cytochrome b of cytochrome bc1 complex (Ubiquinol-cytochrome c reductase)
NP_001140689.1	d1qgja	100	91	61	Fold:Heme-dependent peroxidases Superfamily:Heme-dependent peroxidases Family:CCP-like
XP_008655973.1	c3hdlA	100	88	45	PDB header:oxidoreductase Chain: A: PDB Molecule:royal palm tree peroxidase; PDBTitle: crystal structure of highly glycosylated peroxidase from royal palm2 tree
XP_008644819.1	d1qgja	100	91	61	Fold:Heme-dependent peroxidases Superfamily:Heme-dependent peroxidases Family:CCP-like
NP_001132808.1	c1r30A	100	88	57	PDB header:transferase Chain: A: PDB Molecule:biotin synthase; PDBTitle: the crystal structure of biotin synthase, an s-adenosylmethionine-2 dependent radical enzyme
NP_001150188.1	c1r30A	100	80	58	PDB header:transferase Chain: A: PDB Molecule:biotin synthase; PDBTitle: the crystal structure of biotin synthase, an s-adenosylmethionine-2 dependent radical enzyme
XP_020402108.1	c1r30A	100	82	58	PDB header:transferase Chain: A: PDB Molecule:biotin synthase; PDBTitle: the crystal structure of biotin synthase, an s-adenosylmethionine-2 dependent radical enzyme
NP_001131229.1	c2fyuE	100	68	50	PDB header:oxidoreductase Chain: E: PDB Molecule:ubiquinol-cytochrome c reductase iron-sulfur subunit, PDBTitle: crystal structure of bovine heart mitochondrial bc1 with jg1442 inhibitor
NP_001130666.1	d1scha	100	90	61	Fold:Heme-dependent peroxidases Superfamily:Heme-dependent peroxidases Family:CCP-like
NP_001106040.1	d1scha	100	91	66	Fold:Heme-dependent peroxidases Superfamily:Heme-dependent peroxidases Family:CCP-like
NP_001106019.1	d1scha	100	89	63	Fold:Heme-dependent peroxidases Superfamily:Heme-dependent peroxidases Family:CCP-like
NP_001140437.1	d1scha	100	99	61	Fold:Heme-dependent peroxidases Superfamily:Heme-dependent peroxidases Family:CCP-like
NP_001141135.1	d1scha	100	83	54	Fold:Heme-dependent peroxidases Superfamily:Heme-dependent peroxidases Family:CCP-like
NP_001131000.1	d1scha	100	92	61	Fold:Heme-dependent peroxidases Superfamily:Heme-dependent peroxidases Family:CCP-like
NP_001147216.1	d1scha	100	90	62	Fold:Heme-dependent peroxidases Superfamily:Heme-dependent peroxidases Family:CCP-like
NP_001147443.1	c3hdlA	100	90	43	PDB header:oxidoreductase Chain: A: PDB Molecule:royal palm tree peroxidase; PDBTitle: crystal structure of highly glycosylated peroxidase from royal palm2 tree
NP_001167809.1	d1scha	100	90	60	Fold:Heme-dependent peroxidases Superfamily:Heme-dependent peroxidases Family:CCP-like
NP_001309721.1	c3hdlA	100	92	45	PDB header:oxidoreductase Chain: A: PDB Molecule:royal palm tree peroxidase; PDBTitle: crystal structure of highly glycosylated peroxidase from royal palm2 tree
NP_001147254.1	d1scha	100	91	58	Fold:Heme-dependent peroxidases Superfamily:Heme-dependent peroxidases Family:CCP-like
NP_001169614.1	c3hdlA	100	89	46	PDB header:oxidoreductase Chain: A: PDB Molecule:royal palm tree peroxidase; PDBTitle: crystal structure of highly glycosylated peroxidase from royal palm2 tree
NP_001151940.1	c3hdlA	100	88	46	PDB header:oxidoreductase Chain: A: PDB Molecule:royal palm tree peroxidase; PDBTitle: crystal structure of highly glycosylated peroxidase from royal palm2 tree
XP_008653466.1	d1scha	100	90	55	Fold:Heme-dependent peroxidases Superfamily:Heme-dependent peroxidases Family:CCP-like
XP_008646937.1	d1scha	100	89	53	Fold:Heme-dependent peroxidases Superfamily:Heme-dependent peroxidases Family:CCP-like
XP_008668773.1	d1scha	100	92	61	Fold:Heme-dependent peroxidases Superfamily:Heme-dependent peroxidases Family:CCP-like
XP_020408864.1	d1scha	100	90	52	Fold:Heme-dependent peroxidases Superfamily:Heme-dependent peroxidases Family:CCP-like
NP_001105782.2	c1sp8A	100	88	100	PDB header:oxidoreductase Chain: A: PDB Molecule:4-hydroxyphenylpyruvate dioxygenase; PDBTitle: 4-hydroxyphenylpyruvate dioxygenase
XP_008653702.1	c1sp8A	100	90	74	PDB header:oxidoreductase Chain: A: PDB Molecule:4-hydroxyphenylpyruvate dioxygenase; PDBTitle: 4-hydroxyphenylpyruvate dioxygenase
NP_001266559.2	c1unfX	100	56	55	PDB header:oxidoreductase Chain: X: PDB Molecule:iron superoxide dismutase; PDBTitle: the crystal structure of the eukaryotic fesod from vigna2 unguiculata suggests a new enzymatic mechanism
NP_001141367.2	c5gj9A	100	96	47	PDB header:oxidoreductase Chain: A: PDB Molecule:1-aminocyclopropane-1-carboxylate oxidase 2; PDBTitle: crystal structure of arabidopsis thaliana aco2 in complex with poa
NP_001130227.1	c5gj9A	100	95	63	PDB header:oxidoreductase Chain: A: PDB Molecule:1-aminocyclopropane-1-carboxylate oxidase 2; PDBTitle: crystal structure of arabidopsis thaliana aco2 in complex with poa
NP_001105235.1	c5o7yA	100	97	30	PDB header:oxidoreductase Chain: A: PDB Molecule:thebaine 6-o-demethylase; PDBTitle: thebaine 6-o-demethylase (t6odm) from papaver somniferum in complex2 with succinate
NP_001168580.1	c5gj9A	100	90	64	PDB header:oxidoreductase Chain: A: PDB Molecule:1-aminocyclopropane-1-carboxylate oxidase 2; PDBTitle: crystal structure of arabidopsis thaliana aco2 in complex with poa
XP_008662969.1	c5gj9A	100	96	48	PDB header:oxidoreductase Chain: A: PDB Molecule:1-aminocyclopropane-1-carboxylate oxidase 2; PDBTitle: crystal structure of arabidopsis thaliana aco2 in complex with poa
XP_008651663.1	c5gj9A	100	94	64	PDB header:oxidoreductase Chain: A: PDB Molecule:1-aminocyclopropane-1-carboxylate oxidase 2; PDBTitle: crystal structure of arabidopsis thaliana aco2 in complex with poa
XP_008661019.1	c5gj9A	100	92	33	PDB header:oxidoreductase Chain: A: PDB Molecule:1-aminocyclopropane-1-carboxylate oxidase 2; PDBTitle: crystal structure of arabidopsis thaliana aco2 in complex with poa
NP_001136491.1	d1xm8a	100	83	73	Fold:Metallo-hydrolase/oxidoreductase Superfamily:Metallo-hydrolase/oxidoreductase Family:Glyoxalase II (hydroxyacylglutathione hydrolase)
XP_008650965.1	d1xm8a	100	75	73	Fold:Metallo-hydrolase/oxidoreductase Superfamily:Metallo-hydrolase/oxidoreductase Family:Glyoxalase II (hydroxyacylglutathione hydrolase)
NP_001149655.1	c1xzwB	100	89	63	PDB header:hydrolase Chain: B: PDB Molecule:purple acid phosphatase; PDBTitle: sweet potato purple acid phosphatase/phosphate complex
NP_001147979.1	c1xzwB	100	88	60	PDB header:hydrolase Chain: B: PDB Molecule:purple acid phosphatase; PDBTitle: sweet potato purple acid phosphatase/phosphate complex
XP_020399244.1	c1xzwB	100	88	60	PDB header:hydrolase Chain: B: PDB Molecule:purple acid phosphatase; PDBTitle: sweet potato purple acid phosphatase/phosphate complex
NP_001140643.1	d1y0za	100	88	75	Fold:Double-stranded beta-helix Superfamily:Clavaminate synthase-like Family:gamma-Butyrobetaine hydroxylase
NP_001146576.1	d1y0za	100	97	65	Fold:Double-stranded beta-helix Superfamily:Clavaminate synthase-like Family:gamma-Butyrobetaine hydroxylase
XP_008672371.1	d1y0za	100	98	69	Fold:Double-stranded beta-helix Superfamily:Clavaminate synthase-like Family:gamma-Butyrobetaine hydroxylase
XP_008679282.1	c2akjA	100	89	78	PDB header:oxidoreductase Chain: A: PDB Molecule:ferredoxin--nitrite reductase, chloroplast; PDBTitle: structure of spinach nitrite reductase
NP_001345302.1	c2b3yB	100	98	56	PDB header:lyase Chain: B: PDB Molecule:iron-responsive element binding protein 1; PDBTitle: structure of a monoclinic crystal form of human cytosolic aconitase2 (irp1)
NP_001159192.1	c2b3yB	100	99	59	PDB header:lyase Chain: B: PDB Molecule:iron-responsive element binding protein 1; PDBTitle: structure of a monoclinic crystal form of human cytosolic aconitase2 (irp1)
NP_001147431.1	c2b3yB	100	98	56	PDB header:lyase Chain: B: PDB Molecule:iron-responsive element binding protein 1; PDBTitle: structure of a monoclinic crystal form of human cytosolic aconitase2 (irp1)
NP_001159229.1	c2b3yB	100	99	59	PDB header:lyase Chain: B: PDB Molecule:iron-responsive element binding protein 1; PDBTitle: structure of a monoclinic crystal form of human cytosolic aconitase2 (irp1)
NP_001304293.1	c2b3yB	100	90	62	PDB header:lyase Chain: B: PDB Molecule:iron-responsive element binding protein 1; PDBTitle: structure of a monoclinic crystal form of human cytosolic aconitase2 (irp1)
XP_008669746.1	c2b3yB	100	91	56	PDB header:lyase Chain: B: PDB Molecule:iron-responsive element binding protein 1; PDBTitle: structure of a monoclinic crystal form of human cytosolic aconitase2 (irp1)
XP_008670445.1	c2b3yB	100	91	60	PDB header:lyase Chain: B: PDB Molecule:iron-responsive element binding protein 1; PDBTitle: structure of a monoclinic crystal form of human cytosolic aconitase2 (irp1)
XP_008658754.1	c2b3yB	100	90	60	PDB header:lyase Chain: B: PDB Molecule:iron-responsive element binding protein 1; PDBTitle: structure of a monoclinic crystal form of human cytosolic aconitase2 (irp1)
XP_008670444.1	c2b3yB	100	91	60	PDB header:lyase Chain: B: PDB Molecule:iron-responsive element binding protein 1; PDBTitle: structure of a monoclinic crystal form of human cytosolic aconitase2 (irp1)
XP_008669747.1	c2b3yB	100	98	56	PDB header:lyase Chain: B: PDB Molecule:iron-responsive element binding protein 1; PDBTitle: structure of a monoclinic crystal form of human cytosolic aconitase2 (irp1)
XP_020406904.1	c2b3yB	100	90	62	PDB header:lyase Chain: B: PDB Molecule:iron-responsive element binding protein 1; PDBTitle: structure of a monoclinic crystal form of human cytosolic aconitase2 (irp1)
XP_020396824.1	c2b3yB	100	91	51	PDB header:lyase Chain: B: PDB Molecule:iron-responsive element binding protein 1; PDBTitle: structure of a monoclinic crystal form of human cytosolic aconitase2 (irp1)
XP_020400624.1	c2b3yB	100	99	57	PDB header:lyase Chain: B: PDB Molecule:iron-responsive element binding protein 1; PDBTitle: structure of a monoclinic crystal form of human cytosolic aconitase2 (irp1)
XP_020396823.1	c2b3yB	100	99	52	PDB header:lyase Chain: B: PDB Molecule:iron-responsive element binding protein 1; PDBTitle: structure of a monoclinic crystal form of human cytosolic aconitase2 (irp1)
XP_020400623.1	c2b3yB	100	98	56	PDB header:lyase Chain: B: PDB Molecule:iron-responsive element binding protein 1; PDBTitle: structure of a monoclinic crystal form of human cytosolic aconitase2 (irp1)
XP_020393096.1	c2b3yB	100	88	61	PDB header:lyase Chain: B: PDB Molecule:iron-responsive element binding protein 1; PDBTitle: structure of a monoclinic crystal form of human cytosolic aconitase2 (irp1)
XP_020403985.1	c2b3yB	100	99	56	PDB header:lyase Chain: B: PDB Molecule:iron-responsive element binding protein 1; PDBTitle: structure of a monoclinic crystal form of human cytosolic aconitase2 (irp1)
NP_001141265.1	c2e76D	100	74	60	PDB header:photosynthesis Chain: D: PDB Molecule:cytochrome b6-f complex iron-sulfur subunit; PDBTitle: crystal structure of the cytochrome b6f complex with tridecyl-2 stigmatellin (tds) from m.laminosus
NP_001140947.1	c2e76D	100	74	60	PDB header:photosynthesis Chain: D: PDB Molecule:cytochrome b6-f complex iron-sulfur subunit; PDBTitle: crystal structure of the cytochrome b6f complex with tridecyl-2 stigmatellin (tds) from m.laminosus
NP_001149712.1	c2e7pC	100	85	54	PDB header:electron transport Chain: C: PDB Molecule:glutaredoxin; PDBTitle: crystal structure of the holo form of glutaredoxin c1 from populus2 tremula x tremuloides
NP_001131160.1	c2fyuE	100	68	48	PDB header:oxidoreductase Chain: E: PDB Molecule:ubiquinol-cytochrome c reductase iron-sulfur subunit, PDBTitle: crystal structure of bovine heart mitochondrial bc1 with jg1442 inhibitor
NP_001149538.1	c2gcuD	100	94	80	PDB header:hydrolase Chain: D: PDB Molecule:putative hydroxyacylglutathione hydrolase 3; PDBTitle: x-ray structure of gene product from arabidopsis thaliana at1g53580
XP_008672901.1	c2gcuD	100	81	82	PDB header:hydrolase Chain: D: PDB Molecule:putative hydroxyacylglutathione hydrolase 3; PDBTitle: x-ray structure of gene product from arabidopsis thaliana at1g53580
XP_008672902.1	c2gcuD	100	79	79	PDB header:hydrolase Chain: D: PDB Molecule:putative hydroxyacylglutathione hydrolase 3; PDBTitle: x-ray structure of gene product from arabidopsis thaliana at1g53580
NP_001146788.1	c2gmhA	100	99	56	PDB header:oxidoreductase Chain: A: PDB Molecule:electron transfer flavoprotein-ubiquinone PDBTitle: structure of porcine electron transfer flavoprotein-2 ubiquinone oxidoreductase in complexed with ubiquinone
XP_008673346.1	c2gmhA	100	94	54	PDB header:oxidoreductase Chain: A: PDB Molecule:electron transfer flavoprotein-ubiquinone PDBTitle: structure of porcine electron transfer flavoprotein-2 ubiquinone oxidoreductase in complexed with ubiquinone
NP_001136531.1	c2h89B	100	83	64	PDB header:oxidoreductase Chain: B: PDB Molecule:succinate dehydrogenase ip subunit; PDBTitle: avian respiratory complex ii with malonate bound
NP_001183639.1	c2h89B	100	52	65	PDB header:oxidoreductase Chain: B: PDB Molecule:succinate dehydrogenase ip subunit; PDBTitle: avian respiratory complex ii with malonate bound
XP_008647440.1	c2h89B	100	52	64	PDB header:oxidoreductase Chain: B: PDB Molecule:succinate dehydrogenase ip subunit; PDBTitle: avian respiratory complex ii with malonate bound
XP_008660690.1	c2h89B	100	68	64	PDB header:oxidoreductase Chain: B: PDB Molecule:succinate dehydrogenase ip subunit; PDBTitle: avian respiratory complex ii with malonate bound
XP_020404944.2	c2h89B	100	77	57	PDB header:oxidoreductase Chain: B: PDB Molecule:succinate dehydrogenase ip subunit; PDBTitle: avian respiratory complex ii with malonate bound
XP_008677742.1	c2h89B	100	83	65	PDB header:oxidoreductase Chain: B: PDB Molecule:succinate dehydrogenase ip subunit; PDBTitle: avian respiratory complex ii with malonate bound
XP_020398754.1	c2h89B	100	82	59	PDB header:oxidoreductase Chain: B: PDB Molecule:succinate dehydrogenase ip subunit; PDBTitle: avian respiratory complex ii with malonate bound
XP_023158033.1	c2h89B	100	94	56	PDB header:oxidoreductase Chain: B: PDB Molecule:succinate dehydrogenase ip subunit; PDBTitle: avian respiratory complex ii with malonate bound
NP_001136781.1	c1fcbA	100	95	29	PDB header:oxidoreductase (ch-oh(d)-cytochrome(a)) Chain: A: PDB Molecule:flavocytochrome b2; PDBTitle: molecular structure of flavocytochrome b2 at 2.4 angstroms resolution
NP_001343904.1	c1fcbA	100	94	29	PDB header:oxidoreductase (ch-oh(d)-cytochrome(a)) Chain: A: PDB Molecule:flavocytochrome b2; PDBTitle: molecular structure of flavocytochrome b2 at 2.4 angstroms resolution
XP_008656842.2	d1hkoa	100	50	42	Fold:Cytochrome b5-like heme/steroid binding domain Superfamily:Cytochrome b5-like heme/steroid binding domain Family:Cytochrome b5
XP_008644032.1	c2ibjA	100	63	49	PDB header:electron transport Chain: A: PDB Molecule:cytochrome b5; PDBTitle: structure of house fly cytochrome b5
XP_020402314.1	d1iccc	100	60	46	Fold:Cytochrome b5-like heme/steroid binding domain Superfamily:Cytochrome b5-like heme/steroid binding domain Family:Cytochrome b5
NP_001141330.1	c2huoA	100	85	49	PDB header:oxidoreductase Chain: A: PDB Molecule:inositol oxygenase; PDBTitle: crystal structure of mouse myo-inositol oxygenase in complex with2 substrate
NP_001141842.1	c6gwjK	100	87	70	PDB header:rna binding protein Chain: K: PDB Molecule:probable trna n6-adenosine threonylcarbamoyltransferase; PDBTitle: protein complex
XP_008647589.1	c3en9B	100	93	45	PDB header:hydrolase Chain: B: PDB Molecule:o-sialoglycoprotein endopeptidase/protein kinase; PDBTitle: structure of the methanococcus jannaschii kae1-bud32 fusion2 protein
XP_008647588.1	c3en9B	100	93	45	PDB header:hydrolase Chain: B: PDB Molecule:o-sialoglycoprotein endopeptidase/protein kinase; PDBTitle: structure of the methanococcus jannaschii kae1-bud32 fusion2 protein
XP_008647591.1	c3en9B	100	93	45	PDB header:hydrolase Chain: B: PDB Molecule:o-sialoglycoprotein endopeptidase/protein kinase; PDBTitle: structure of the methanococcus jannaschii kae1-bud32 fusion2 protein
XP_008647587.1	c6gwjK	100	87	70	PDB header:rna binding protein Chain: K: PDB Molecule:probable trna n6-adenosine threonylcarbamoyltransferase; PDBTitle: protein complex
XP_020402718.1	c6gwjK	100	80	69	PDB header:rna binding protein Chain: K: PDB Molecule:probable trna n6-adenosine threonylcarbamoyltransferase; PDBTitle: protein complex
XP_020402693.1	c6gwjK	100	80	69	PDB header:rna binding protein Chain: K: PDB Molecule:probable trna n6-adenosine threonylcarbamoyltransferase; PDBTitle: protein complex
XP_020406250.1	c3en9B	100	83	42	PDB header:hydrolase Chain: B: PDB Molecule:o-sialoglycoprotein endopeptidase/protein kinase; PDBTitle: structure of the methanococcus jannaschii kae1-bud32 fusion2 protein
XP_020407499.1	c6gwjK	100	80	69	PDB header:rna binding protein Chain: K: PDB Molecule:probable trna n6-adenosine threonylcarbamoyltransferase; PDBTitle: protein complex
XP_020401920.1	c6gwjK	100	80	69	PDB header:rna binding protein Chain: K: PDB Molecule:probable trna n6-adenosine threonylcarbamoyltransferase; PDBTitle: protein complex
XP_008658153.1	c2mjdA	100	72	54	PDB header:metal binding protein Chain: A: PDB Molecule:adrenodoxin homolog, mitochondrial; PDBTitle: oxidized yeast adrenodoxin homolog 1
NP_043024.1	d1jb0b	100	99	79	Fold:Photosystem I subunits PsaA/PsaB Superfamily:Photosystem I subunits PsaA/PsaB Family:Photosystem I subunits PsaA/PsaB
XP_008647774.1	d1jb0b	100	77	79	Fold:Photosystem I subunits PsaA/PsaB Superfamily:Photosystem I subunits PsaA/PsaB Family:Photosystem I subunits PsaA/PsaB
NP_001292798.1	d2pu9a1	100	69	65	Fold:Ferredoxin thioredoxin reductase (FTR), catalytic beta chain Superfamily:Ferredoxin thioredoxin reductase (FTR), catalytic beta chain Family:Ferredoxin thioredoxin reductase (FTR), catalytic beta chain
NP_001145914.2	c2rchA	100	96	57	PDB header:lyase Chain: A: PDB Molecule:cytochrome p450 74a; PDBTitle: crystal structure of arabidopsis thaliana allene oxide synthase (aos,2 cytochrome p450 74a, cyp74a) complexed with 13(s)-hod at 1.85 a3 resolution
NP_001105244.2	c2rchA	100	96	56	PDB header:lyase Chain: A: PDB Molecule:cytochrome p450 74a; PDBTitle: crystal structure of arabidopsis thaliana allene oxide synthase (aos,2 cytochrome p450 74a, cyp74a) complexed with 13(s)-hod at 1.85 a3 resolution
NP_001306678.1	c2rchA	100	90	60	PDB header:lyase Chain: A: PDB Molecule:cytochrome p450 74a; PDBTitle: crystal structure of arabidopsis thaliana allene oxide synthase (aos,2 cytochrome p450 74a, cyp74a) complexed with 13(s)-hod at 1.85 a3 resolution
XP_008665482.1	c2rchA	100	89	60	PDB header:lyase Chain: A: PDB Molecule:cytochrome p450 74a; PDBTitle: crystal structure of arabidopsis thaliana allene oxide synthase (aos,2 cytochrome p450 74a, cyp74a) complexed with 13(s)-hod at 1.85 a3 resolution
NP_001168633.1	c2v07A	99.9	52	73	PDB header:photosynthesis Chain: A: PDB Molecule:cytochrome c6; PDBTitle: structure of the arabidopsis thaliana cytochrome c6a v52q variant
NP_001150842.2	d1jk0a	100	85	63	Fold:Ferritin-like Superfamily:Ferritin-like Family:Ribonucleotide reductase-like
XP_020394379.1	c5uj5A	100	55	42	PDB header:electron transport Chain: A: PDB Molecule:adrenodoxin; PDBTitle: solution structure of the oxidized iron-sulfur protein adrenodoxin2 from encephalitozoon cuniculi. seattle structural genomics center for3 infectious disease target encua.00705.a
XP_020394378.1	c5uj5A	100	54	42	PDB header:electron transport Chain: A: PDB Molecule:adrenodoxin; PDBTitle: solution structure of the oxidized iron-sulfur protein adrenodoxin2 from encephalitozoon cuniculi. seattle structural genomics center for3 infectious disease target encua.00705.a
NP_001150229.2	c2mxnA	100	70	31	PDB header:protein binding Chain: A: PDB Molecule:mono-cysteine glutaredoxin; PDBTitle: nmr structure of the mature form of trypanosoma brucei 1cgrx1
NP_001150539.1	c2mxnA	100	70	31	PDB header:protein binding Chain: A: PDB Molecule:mono-cysteine glutaredoxin; PDBTitle: nmr structure of the mature form of trypanosoma brucei 1cgrx1
NP_001148363.1	c2mxnA	100	71	35	PDB header:protein binding Chain: A: PDB Molecule:mono-cysteine glutaredoxin; PDBTitle: nmr structure of the mature form of trypanosoma brucei 1cgrx1
NP_043009.1	d2axtd1	100	95	89	Fold:Bacterial photosystem II reaction centre, L and M subunits Superfamily:Bacterial photosystem II reaction centre, L and M subunits Family:Bacterial photosystem II reaction centre, L and M subunits
XP_008646302.1	c3b0nA	100	81	76	PDB header:oxidoreductase Chain: A: PDB Molecule:nitrite reductase; PDBTitle: q448k mutant of assimilatory nitrite reductase (nii3) from tobbaco2 leaf
XP_008678349.1	c6iriA	99.9	62	50	PDB header:electron transport Chain: A: PDB Molecule:ferredoxin; PDBTitle: crystal structure of the minor ferredoxin from thermosynechococcus2 elongatus
NP_001132673.1	c3cwbQ	100	78	57	PDB header:oxidoreductase Chain: Q: PDB Molecule:mitochondrial cytochrome c1, heme protein; PDBTitle: chicken cytochrome bc1 complex inhibited by an iodinated analogue of2 the polyketide crocacin-d
XP_008661695.1	c3cwbQ	100	78	57	PDB header:oxidoreductase Chain: Q: PDB Molecule:mitochondrial cytochrome c1, heme protein; PDBTitle: chicken cytochrome bc1 complex inhibited by an iodinated analogue of2 the polyketide crocacin-d
YP_588373.1	c3cx5N	100	98	51	PDB header:oxidoreductase Chain: N: PDB Molecule:cytochrome b; PDBTitle: structure of complex iii with bound cytochrome c in reduced state and2 definition of a minimal core interface for electron transfer.
XP_008644470.1	c3danA	100	91	59	PDB header:lyase Chain: A: PDB Molecule:cytochrome p450 74a2; PDBTitle: crystal structure of allene oxide synthase
XP_023157045.1	c3danA	99.8	71	38	PDB header:lyase Chain: A: PDB Molecule:cytochrome p450 74a2; PDBTitle: crystal structure of allene oxide synthase
XP_008665572.1	c1wygA	100	98	35	PDB header:oxidoreductase Chain: A: PDB Molecule:xanthine dehydrogenase/oxidase; PDBTitle: crystal structure of a rat xanthine dehydrogenase triple mutant2 (c535a, c992r and c1324s)
NP_001141196.1	c3hdlA	100	81	65	PDB header:oxidoreductase Chain: A: PDB Molecule:royal palm tree peroxidase; PDBTitle: crystal structure of highly glycosylated peroxidase from royal palm2 tree
NP_001130801.1	c3hdlA	100	99	49	PDB header:oxidoreductase Chain: A: PDB Molecule:royal palm tree peroxidase; PDBTitle: crystal structure of highly glycosylated peroxidase from royal palm2 tree
NP_001141388.1	c3hdlA	100	87	62	PDB header:oxidoreductase Chain: A: PDB Molecule:royal palm tree peroxidase; PDBTitle: crystal structure of highly glycosylated peroxidase from royal palm2 tree
NP_001141025.1	c3hdlA	100	90	54	PDB header:oxidoreductase Chain: A: PDB Molecule:royal palm tree peroxidase; PDBTitle: crystal structure of highly glycosylated peroxidase from royal palm2 tree
NP_001132544.1	c3hdlA	100	89	54	PDB header:oxidoreductase Chain: A: PDB Molecule:royal palm tree peroxidase; PDBTitle: crystal structure of highly glycosylated peroxidase from royal palm2 tree
NP_001105144.1	c3hdlA	100	88	57	PDB header:oxidoreductase Chain: A: PDB Molecule:royal palm tree peroxidase; PDBTitle: crystal structure of highly glycosylated peroxidase from royal palm2 tree
NP_001140982.1	c3hdlA	100	84	66	PDB header:oxidoreductase Chain: A: PDB Molecule:royal palm tree peroxidase; PDBTitle: crystal structure of highly glycosylated peroxidase from royal palm2 tree
NP_001136740.1	c3hdlA	100	91	55	PDB header:oxidoreductase Chain: A: PDB Molecule:royal palm tree peroxidase; PDBTitle: crystal structure of highly glycosylated peroxidase from royal palm2 tree
NP_001151423.1	c3hdlA	100	84	57	PDB header:oxidoreductase Chain: A: PDB Molecule:royal palm tree peroxidase; PDBTitle: crystal structure of highly glycosylated peroxidase from royal palm2 tree
NP_001148340.2	c3hdlA	100	90	54	PDB header:oxidoreductase Chain: A: PDB Molecule:royal palm tree peroxidase; PDBTitle: crystal structure of highly glycosylated peroxidase from royal palm2 tree
NP_001297461.1	c3hdlA	100	92	55	PDB header:oxidoreductase Chain: A: PDB Molecule:royal palm tree peroxidase; PDBTitle: crystal structure of highly glycosylated peroxidase from royal palm2 tree
XP_008662931.1	c3hdlA	100	90	54	PDB header:oxidoreductase Chain: A: PDB Molecule:royal palm tree peroxidase; PDBTitle: crystal structure of highly glycosylated peroxidase from royal palm2 tree
XP_008656069.1	c3hdlA	100	88	51	PDB header:oxidoreductase Chain: A: PDB Molecule:royal palm tree peroxidase; PDBTitle: crystal structure of highly glycosylated peroxidase from royal palm2 tree
XP_008662930.1	c3hdlA	100	90	54	PDB header:oxidoreductase Chain: A: PDB Molecule:royal palm tree peroxidase; PDBTitle: crystal structure of highly glycosylated peroxidase from royal palm2 tree
XP_008647554.1	c3hdlA	100	86	59	PDB header:oxidoreductase Chain: A: PDB Molecule:royal palm tree peroxidase; PDBTitle: crystal structure of highly glycosylated peroxidase from royal palm2 tree
XP_008649365.1	c3hdlA	100	86	61	PDB header:oxidoreductase Chain: A: PDB Molecule:royal palm tree peroxidase; PDBTitle: crystal structure of highly glycosylated peroxidase from royal palm2 tree
XP_008673305.1	c3hdlA	100	91	53	PDB header:oxidoreductase Chain: A: PDB Molecule:royal palm tree peroxidase; PDBTitle: crystal structure of highly glycosylated peroxidase from royal palm2 tree
XP_008673964.1	c3hdlA	100	89	54	PDB header:oxidoreductase Chain: A: PDB Molecule:royal palm tree peroxidase; PDBTitle: crystal structure of highly glycosylated peroxidase from royal palm2 tree
XP_020401610.1	c3hdlA	100	92	51	PDB header:oxidoreductase Chain: A: PDB Molecule:royal palm tree peroxidase; PDBTitle: crystal structure of highly glycosylated peroxidase from royal palm2 tree
NP_001130908.2	c3hf1B	100	84	68	PDB header:oxidoreductase Chain: B: PDB Molecule:ribonucleoside-diphosphate reductase subunit m2 b; PDBTitle: crystal structure of human p53r2
NP_001131892.1	c3hf1B	100	84	67	PDB header:oxidoreductase Chain: B: PDB Molecule:ribonucleoside-diphosphate reductase subunit m2 b; PDBTitle: crystal structure of human p53r2
XP_008655350.1	c3j16B	100	97	67	PDB header:ribosome Chain: B: PDB Molecule:rli1p; PDBTitle: models of ribosome-bound dom34p and rli1p and their ribosomal binding2 partners
XP_008655356.1	c3j16B	100	93	66	PDB header:ribosome Chain: B: PDB Molecule:rli1p; PDBTitle: models of ribosome-bound dom34p and rli1p and their ribosomal binding2 partners
XP_008660181.1	c3j16B	100	99	69	PDB header:ribosome Chain: B: PDB Molecule:rli1p; PDBTitle: models of ribosome-bound dom34p and rli1p and their ribosomal binding2 partners
XP_008655346.1	c3j16B	100	99	69	PDB header:ribosome Chain: B: PDB Molecule:rli1p; PDBTitle: models of ribosome-bound dom34p and rli1p and their ribosomal binding2 partners
XP_020401956.1	c3j16B	100	99	69	PDB header:ribosome Chain: B: PDB Molecule:rli1p; PDBTitle: models of ribosome-bound dom34p and rli1p and their ribosomal binding2 partners
XP_023156876.1	c3j16B	100	99	69	PDB header:ribosome Chain: B: PDB Molecule:rli1p; PDBTitle: models of ribosome-bound dom34p and rli1p and their ribosomal binding2 partners
NP_043004.1	c1izlJ	100	88	89	PDB header:photosynthesis Chain: J: PDB Molecule:photosystem ii: subunit psba; PDBTitle: crystal structure of photosystem ii
NP_001105696.1	c3jskN	100	78	62	PDB header:biosynthetic protein Chain: N: PDB Molecule:cypbp37 protein; PDBTitle: thiazole synthase from neurospora crassa
NP_001105697.2	c3jskN	100	78	63	PDB header:biosynthetic protein Chain: N: PDB Molecule:cypbp37 protein; PDBTitle: thiazole synthase from neurospora crassa
NP_001150267.1	c5xvjB	100	51	81	PDB header:gene regulation Chain: B: PDB Molecule:phd finger protein alfin-like 7; PDBTitle: crystal structure of al7 pal domain
NP_001148478.1	c5xvjB	100	53	52	PDB header:gene regulation Chain: B: PDB Molecule:phd finger protein alfin-like 7; PDBTitle: crystal structure of al7 pal domain
NP_001183430.1	c5xvjB	100	53	60	PDB header:gene regulation Chain: B: PDB Molecule:phd finger protein alfin-like 7; PDBTitle: crystal structure of al7 pal domain
NP_001150481.1	c1rrqA	100	82	36	PDB header:hydrolase/dna Chain: A: PDB Molecule:muty; PDBTitle: muty adenine glycosylase in complex with dna containing an2 a:oxog pair
XP_008658151.1	c5uj5A	100	68	42	PDB header:electron transport Chain: A: PDB Molecule:adrenodoxin; PDBTitle: solution structure of the oxidized iron-sulfur protein adrenodoxin2 from encephalitozoon cuniculi. seattle structural genomics center for3 infectious disease target encua.00705.a
NP_001169183.1	d1hkoa	100	73	38	Fold:Cytochrome b5-like heme/steroid binding domain Superfamily:Cytochrome b5-like heme/steroid binding domain Family:Cytochrome b5
NP_001288535.1	d1hkoa	100	70	41	Fold:Cytochrome b5-like heme/steroid binding domain Superfamily:Cytochrome b5-like heme/steroid binding domain Family:Cytochrome b5
XP_008661570.1	d1hkoa	100	67	40	Fold:Cytochrome b5-like heme/steroid binding domain Superfamily:Cytochrome b5-like heme/steroid binding domain Family:Cytochrome b5
XP_008644033.1	d1hkoa	100	73	38	Fold:Cytochrome b5-like heme/steroid binding domain Superfamily:Cytochrome b5-like heme/steroid binding domain Family:Cytochrome b5
XP_008644034.1	d1hkoa	100	73	38	Fold:Cytochrome b5-like heme/steroid binding domain Superfamily:Cytochrome b5-like heme/steroid binding domain Family:Cytochrome b5
NP_001105902.3	c3npeA	100	86	99	PDB header:oxidoreductase Chain: A: PDB Molecule:9-cis-epoxycarotenoid dioxygenase 1, chloroplastic; PDBTitle: structure of vp14 in complex with oxygen
NP_001147527.1	c3npeA	100	82	85	PDB header:oxidoreductase Chain: A: PDB Molecule:9-cis-epoxycarotenoid dioxygenase 1, chloroplastic; PDBTitle: structure of vp14 in complex with oxygen
NP_001147781.1	c3npeA	100	91	75	PDB header:oxidoreductase Chain: A: PDB Molecule:9-cis-epoxycarotenoid dioxygenase 1, chloroplastic; PDBTitle: structure of vp14 in complex with oxygen
XP_008644645.1	c3npeA	100	86	95	PDB header:oxidoreductase Chain: A: PDB Molecule:9-cis-epoxycarotenoid dioxygenase 1, chloroplastic; PDBTitle: structure of vp14 in complex with oxygen
XP_008663848.1	c3npeA	100	96	89	PDB header:oxidoreductase Chain: A: PDB Molecule:9-cis-epoxycarotenoid dioxygenase 1, chloroplastic; PDBTitle: structure of vp14 in complex with oxygen
XP_008670979.1	c3npeA	100	90	75	PDB header:oxidoreductase Chain: A: PDB Molecule:9-cis-epoxycarotenoid dioxygenase 1, chloroplastic; PDBTitle: structure of vp14 in complex with oxygen
XP_020397362.2	c3npeA	100	75	60	PDB header:oxidoreductase Chain: A: PDB Molecule:9-cis-epoxycarotenoid dioxygenase 1, chloroplastic; PDBTitle: structure of vp14 in complex with oxygen
XP_020401120.2	c6r5kH	100	77	33	PDB header:rna binding protein Chain: H: PDB Molecule:polyadenylate-binding protein, cytoplasmic and nuclear; PDBTitle: cryo-em structure of a poly(a) rnp bound to the pan2-pan3 deadenylase
XP_008676109.2	c3npeA	100	76	60	PDB header:oxidoreductase Chain: A: PDB Molecule:9-cis-epoxycarotenoid dioxygenase 1, chloroplastic; PDBTitle: structure of vp14 in complex with oxygen
XP_020397280.2	c3npeA	100	75	68	PDB header:oxidoreductase Chain: A: PDB Molecule:9-cis-epoxycarotenoid dioxygenase 1, chloroplastic; PDBTitle: structure of vp14 in complex with oxygen
XP_023157167.1	c3npeA	100	99	86	PDB header:oxidoreductase Chain: A: PDB Molecule:9-cis-epoxycarotenoid dioxygenase 1, chloroplastic; PDBTitle: structure of vp14 in complex with oxygen
XP_020396263.1	c3zyvA	100	98	31	PDB header:oxidoreductase Chain: A: PDB Molecule:aox3; PDBTitle: crystal structure of the mouse liver aldehyde oxidase 3 (maox3)
XP_020396262.1	c3zyvA	100	98	32	PDB header:oxidoreductase Chain: A: PDB Molecule:aox3; PDBTitle: crystal structure of the mouse liver aldehyde oxidase 3 (maox3)
XP_020402046.1	c2opwA	100	93	54	PDB header:oxidoreductase Chain: A: PDB Molecule:phyhd1 protein; PDBTitle: crystal structure of human phytanoyl-coa dioxygenase phyhd1 (apo)
XP_020405969.1	c2opwA	100	82	52	PDB header:oxidoreductase Chain: A: PDB Molecule:phyhd1 protein; PDBTitle: crystal structure of human phytanoyl-coa dioxygenase phyhd1 (apo)
XP_020405970.1	c2opwA	100	93	54	PDB header:oxidoreductase Chain: A: PDB Molecule:phyhd1 protein; PDBTitle: crystal structure of human phytanoyl-coa dioxygenase phyhd1 (apo)
XP_020398374.1	c2opwA	100	82	52	PDB header:oxidoreductase Chain: A: PDB Molecule:phyhd1 protein; PDBTitle: crystal structure of human phytanoyl-coa dioxygenase phyhd1 (apo)
XP_020402044.1	c2opwA	100	82	53	PDB header:oxidoreductase Chain: A: PDB Molecule:phyhd1 protein; PDBTitle: crystal structure of human phytanoyl-coa dioxygenase phyhd1 (apo)
XP_020398373.1	c2opwA	100	82	52	PDB header:oxidoreductase Chain: A: PDB Molecule:phyhd1 protein; PDBTitle: crystal structure of human phytanoyl-coa dioxygenase phyhd1 (apo)
XP_020402045.1	c2opwA	100	82	53	PDB header:oxidoreductase Chain: A: PDB Molecule:phyhd1 protein; PDBTitle: crystal structure of human phytanoyl-coa dioxygenase phyhd1 (apo)
XP_020398371.1	c2opwA	100	82	52	PDB header:oxidoreductase Chain: A: PDB Molecule:phyhd1 protein; PDBTitle: crystal structure of human phytanoyl-coa dioxygenase phyhd1 (apo)
XP_020398372.1	c2opwA	100	82	52	PDB header:oxidoreductase Chain: A: PDB Molecule:phyhd1 protein; PDBTitle: crystal structure of human phytanoyl-coa dioxygenase phyhd1 (apo)
XP_020398370.1	c2opwA	100	69	52	PDB header:oxidoreductase Chain: A: PDB Molecule:phyhd1 protein; PDBTitle: crystal structure of human phytanoyl-coa dioxygenase phyhd1 (apo)
XP_020398375.1	c2opwA	100	82	52	PDB header:oxidoreductase Chain: A: PDB Molecule:phyhd1 protein; PDBTitle: crystal structure of human phytanoyl-coa dioxygenase phyhd1 (apo)
XP_023157007.1	c2opwA	100	76	53	PDB header:oxidoreductase Chain: A: PDB Molecule:phyhd1 protein; PDBTitle: crystal structure of human phytanoyl-coa dioxygenase phyhd1 (apo)
XP_023156628.1
NP_001149850.1	d1h1ya	100	96	94	Fold:TIM beta/alpha-barrel Superfamily:Ribulose-phoshate binding barrel Family:D-ribulose-5-phosphate 3-epimerase
NP_001104966.1	c3qqrA	100	90	72	PDB header:oxygen transport Chain: A: PDB Molecule:non-legume hemoglobin; PDBTitle: crystal structure of parasponia hemoglobin; differential heme2 coordination is linked to quaternary structure
NP_001141356.1	c2cq9A	100	66	36	PDB header:structural genomics, unknown function Chain: A: PDB Molecule:glrx2 protein; PDBTitle: solution structure of rsgi ruh-044, an n-terminal domain of2 glutaredoxin 2 from human cdna
NP_001148595.1	c3fzaA	100	62	77	PDB header:oxidoreductase Chain: A: PDB Molecule:glutaredoxin; PDBTitle: crystal structure of poplar glutaredoxin s12 in complex with2 glutathione and beta-mercaptoethanol
NP_001131995.1	c1ma1E	100	86	39	PDB header:oxidoreductase Chain: E: PDB Molecule:superoxide dismutase; PDBTitle: structure and properties of the atypical iron superoxide2 dismutase from methanobacterium thermoautotrophicum
NP_001147357.1	c3s2qB	100	60	81	PDB header:metal binding protein Chain: B: PDB Molecule:at5g51720/mio24_14; PDBTitle: the crystal structure of at5g51720 (at-neet)
NP_001142052.1	c3s6bA	100	82	51	PDB header:hydrolase Chain: A: PDB Molecule:methionine aminopeptidase; PDBTitle: crystal structure of methionine aminopeptidase 1b from plasmodium2 falciparum, pf10_0150
NP_001149624.1	c3s6bA	100	81	52	PDB header:hydrolase Chain: A: PDB Molecule:methionine aminopeptidase; PDBTitle: crystal structure of methionine aminopeptidase 1b from plasmodium2 falciparum, pf10_0150
XP_008643736.1	c3s6bA	100	81	52	PDB header:hydrolase Chain: A: PDB Molecule:methionine aminopeptidase; PDBTitle: crystal structure of methionine aminopeptidase 1b from plasmodium2 falciparum, pf10_0150
XP_008643735.1	c3s6bA	100	81	52	PDB header:hydrolase Chain: A: PDB Molecule:methionine aminopeptidase; PDBTitle: crystal structure of methionine aminopeptidase 1b from plasmodium2 falciparum, pf10_0150
XP_008657455.1	c1wygA	100	98	49	PDB header:oxidoreductase Chain: A: PDB Molecule:xanthine dehydrogenase/oxidase; PDBTitle: crystal structure of a rat xanthine dehydrogenase triple mutant2 (c535a, c992r and c1324s)
NP_001136979.1	c3zk4A	100	99	76	PDB header:oxidoreductase Chain: A: PDB Molecule:diphosphonucleotide phosphatase 1; PDBTitle: structure of purple acid phosphatase ppd1 isolated from2 yellow lupin (lupinus luteus) seeds
NP_001130657.1	c3zk4A	100	90	65	PDB header:oxidoreductase Chain: A: PDB Molecule:diphosphonucleotide phosphatase 1; PDBTitle: structure of purple acid phosphatase ppd1 isolated from2 yellow lupin (lupinus luteus) seeds
NP_001132102.1	c3zk4A	100	92	65	PDB header:oxidoreductase Chain: A: PDB Molecule:diphosphonucleotide phosphatase 1; PDBTitle: structure of purple acid phosphatase ppd1 isolated from2 yellow lupin (lupinus luteus) seeds
NP_001152048.1	c3zk4A	100	91	74	PDB header:oxidoreductase Chain: A: PDB Molecule:diphosphonucleotide phosphatase 1; PDBTitle: structure of purple acid phosphatase ppd1 isolated from2 yellow lupin (lupinus luteus) seeds
NP_001168248.1	c3zk4A	100	89	73	PDB header:oxidoreductase Chain: A: PDB Molecule:diphosphonucleotide phosphatase 1; PDBTitle: structure of purple acid phosphatase ppd1 isolated from2 yellow lupin (lupinus luteus) seeds
XP_008658817.1	c3zk4A	100	92	73	PDB header:oxidoreductase Chain: A: PDB Molecule:diphosphonucleotide phosphatase 1; PDBTitle: structure of purple acid phosphatase ppd1 isolated from2 yellow lupin (lupinus luteus) seeds
XP_020402988.1	c3zk4A	100	92	65	PDB header:oxidoreductase Chain: A: PDB Molecule:diphosphonucleotide phosphatase 1; PDBTitle: structure of purple acid phosphatase ppd1 isolated from2 yellow lupin (lupinus luteus) seeds
XP_008680388.1	c3zk4A	100	91	74	PDB header:oxidoreductase Chain: A: PDB Molecule:diphosphonucleotide phosphatase 1; PDBTitle: structure of purple acid phosphatase ppd1 isolated from2 yellow lupin (lupinus luteus) seeds
NP_001288501.2	d1m2ia	100	66	41	Fold:Cytochrome b5-like heme/steroid binding domain Superfamily:Cytochrome b5-like heme/steroid binding domain Family:Cytochrome b5
NP_001288487.1	d1aqaa	100	60	46	Fold:Cytochrome b5-like heme/steroid binding domain Superfamily:Cytochrome b5-like heme/steroid binding domain Family:Cytochrome b5
XP_008678545.1	c1x3xA	100	64	41	PDB header:electron transport Chain: A: PDB Molecule:cytochrome b5; PDBTitle: crystal structure of cytochrome b5 from ascaris suum
XP_008678544.1	c1x3xA	100	64	41	PDB header:electron transport Chain: A: PDB Molecule:cytochrome b5; PDBTitle: crystal structure of cytochrome b5 from ascaris suum
NP_001278614.1	c4c0nA	100	88	75	PDB header:oxygen transport Chain: A: PDB Molecule:2-on-2 hemoglobin; PDBTitle: crystal structure of non symbiotic plant hemoglobin ahb3 (glb3) from2 arabidopsis thaliana
NP_001131290.1	c3hdlA	100	90	43	PDB header:oxidoreductase Chain: A: PDB Molecule:royal palm tree peroxidase; PDBTitle: crystal structure of highly glycosylated peroxidase from royal palm2 tree
XP_008679463.1	c3hdlA	100	89	43	PDB header:oxidoreductase Chain: A: PDB Molecule:royal palm tree peroxidase; PDBTitle: crystal structure of highly glycosylated peroxidase from royal palm2 tree
XP_020393866.1	c4d50A	99.6	85	53	PDB header:oxidoreductase Chain: A: PDB Molecule:deoxyhypusine hydroxylase; PDBTitle: structure of human deoxyhypusine hydroxylase
XP_020395100.1	c5yknA	100	56	62	PDB header:gene regulation Chain: A: PDB Molecule:probable lysine-specific demethylase jmj14; PDBTitle: crystal structure of arabidopsis thaliana jmj14 catalytic domain
NP_001132887.1	c5cehA	100	89	41	PDB header:oxidoreductase/inhibitor Chain: A: PDB Molecule:lysine-specific demethylase 5a; PDBTitle: structure of histone lysine demethylase kdm5a in complex with2 selective inhibitor
NP_001288488.1	d1unfx1	100	66	43	Fold:Long alpha-hairpin Superfamily:Fe,Mn superoxide dismutase (SOD), N-terminal domain Family:Fe,Mn superoxide dismutase (SOD), N-terminal domain
XP_008661424.1	d1unfx1	100	70	43	Fold:Long alpha-hairpin Superfamily:Fe,Mn superoxide dismutase (SOD), N-terminal domain Family:Fe,Mn superoxide dismutase (SOD), N-terminal domain
XP_008661421.1	d1unfx1	100	66	43	Fold:Long alpha-hairpin Superfamily:Fe,Mn superoxide dismutase (SOD), N-terminal domain Family:Fe,Mn superoxide dismutase (SOD), N-terminal domain
XP_008645012.1	d1unfx1	100	70	43	Fold:Long alpha-hairpin Superfamily:Fe,Mn superoxide dismutase (SOD), N-terminal domain Family:Fe,Mn superoxide dismutase (SOD), N-terminal domain
XP_008661422.1	d1unfx1	100	71	43	Fold:Long alpha-hairpin Superfamily:Fe,Mn superoxide dismutase (SOD), N-terminal domain Family:Fe,Mn superoxide dismutase (SOD), N-terminal domain
XP_008661425.1	d1unfx1	100	70	43	Fold:Long alpha-hairpin Superfamily:Fe,Mn superoxide dismutase (SOD), N-terminal domain Family:Fe,Mn superoxide dismutase (SOD), N-terminal domain
XP_020393136.1	d1unfx1	99.9	70	48	Fold:Long alpha-hairpin Superfamily:Fe,Mn superoxide dismutase (SOD), N-terminal domain Family:Fe,Mn superoxide dismutase (SOD), N-terminal domain
NP_001141970.1	c1kbpB	100	88	71	PDB header:hydrolase (phosphoric monoester) Chain: B: PDB Molecule:purple acid phosphatase; PDBTitle: kidney bean purple acid phosphatase
NP_001266910.1	c4kvjA	100	98	89	PDB header:oxidoreductase Chain: A: PDB Molecule:fatty acid alpha-oxidase; PDBTitle: crystal structure of oryza sativa fatty acid alpha-dioxygenase with2 hydrogen peroxide
NP_001141146.1	c5zlgA	100	94	34	PDB header:oxidoreductase Chain: A: PDB Molecule:cytochrome b reductase 1; PDBTitle: human duodenal cytochrome b (dcytb) in zinc ion and ascorbate bound2 form
XP_020396920.1	c2p6bC	100	77	41	PDB header:hydrolase/hydrolase regulator Chain: C: PDB Molecule:calmodulin-dependent calcineurin a subunit alpha isoform; PDBTitle: crystal structure of human calcineurin in complex with pvivit peptide
NP_001313463.1	d1vr3a1	100	89	60	Fold:Double-stranded beta-helix Superfamily:RmlC-like cupins Family:Acireductone dioxygenase
XP_008664128.2	d1vr3a1	100	62	52	Fold:Double-stranded beta-helix Superfamily:RmlC-like cupins Family:Acireductone dioxygenase
XP_008646809.1	d1vr3a1	100	88	56	Fold:Double-stranded beta-helix Superfamily:RmlC-like cupins Family:Acireductone dioxygenase
XP_020402373.1	d1vr3a1	100	95	56	Fold:Double-stranded beta-helix Superfamily:RmlC-like cupins Family:Acireductone dioxygenase
XP_020406422.1	d1vr3a1	100	88	59	Fold:Double-stranded beta-helix Superfamily:RmlC-like cupins Family:Acireductone dioxygenase
NP_001105310.2	c4qoqC	100	96	53	PDB header:oxidoreductase Chain: C: PDB Molecule:catalase; PDBTitle: structure of bacillus pumilus catalase with guaiacol bound
NP_001241808.1	c1p81A	100	99	42	PDB header:oxidoreductase Chain: A: PDB Molecule:catalase hpii; PDBTitle: crystal structure of the d181e variant of catalase hpii2 from e. coli
NP_001168367.1	c1no3A	100	99	50	PDB header:oxidoreductase Chain: A: PDB Molecule:lipoxygenase-3; PDBTitle: refined structure of soybean lipoxygenase-3 with 4-nitrocatechol at2 2.15 angstrom resolution
NP_001151805.2	c4s28A	100	80	89	PDB header:lyase Chain: A: PDB Molecule:phosphomethylpyrimidine synthase, chloroplastic; PDBTitle: crystal structure of arabidopsis thaliana thic with bound2 aminoimidazole ribonucleotide, s-adenosylhomocysteine, fe4s4 cluster3 and fe
NP_001146960.1	d1ywsa1	100	98	54	Fold:Rubredoxin-like Superfamily:CSL zinc finger Family:CSL zinc finger
NP_001152674.1	d1ywsa1	100	98	54	Fold:Rubredoxin-like Superfamily:CSL zinc finger Family:CSL zinc finger
NP_001295757.1	c3a9qR	100	77	74	PDB header:oxidoreductase Chain: R: PDB Molecule: PDBTitle: crystal structure analysis of e173a variant of the soybean2 ferritin sfer4
NP_001131424.1	c5dqrA	100	88	80	PDB header:oxidoreductase Chain: A: PDB Molecule:7-hydroxymethyl chlorophyll a reductase, chloroplastic; PDBTitle: the crystal structure of arabidopsis 7-hydroxymethyl chlorophyll a2 reductase (hcar)
XP_020393574.1	c5dqrA	100	98	80	PDB header:oxidoreductase Chain: A: PDB Molecule:7-hydroxymethyl chlorophyll a reductase, chloroplastic; PDBTitle: the crystal structure of arabidopsis 7-hydroxymethyl chlorophyll a2 reductase (hcar)
XP_008681058.1	c5dqrA	100	88	81	PDB header:oxidoreductase Chain: A: PDB Molecule:7-hydroxymethyl chlorophyll a reductase, chloroplastic; PDBTitle: the crystal structure of arabidopsis 7-hydroxymethyl chlorophyll a2 reductase (hcar)
NP_001130651.1	c4rr2D	100	93	42	PDB header:transferase Chain: D: PDB Molecule:dna primase large subunit; PDBTitle: crystal structure of human primase
NP_001170760.1	c4rr2D	100	93	51	PDB header:transferase Chain: D: PDB Molecule:dna primase large subunit; PDBTitle: crystal structure of human primase
XP_008662277.1	c4rr2D	100	92	42	PDB header:transferase Chain: D: PDB Molecule:dna primase large subunit; PDBTitle: crystal structure of human primase
XP_008662275.1	c4rr2D	100	92	42	PDB header:transferase Chain: D: PDB Molecule:dna primase large subunit; PDBTitle: crystal structure of human primase
NP_043041.1	c3jcue	100	93	99	PDB header:membrane protein Chain: E: PDB Molecule:cytochrome b559 subunit alpha; PDBTitle: cryo-em structure of spinach psii-lhcii supercomplex at 3.2 angstrom2 resolution
NP_001147617.1	d1frra	99.9	66	57	Fold:beta-Grasp (ubiquitin-like) Superfamily:2Fe-2S ferredoxin-like Family:2Fe-2S ferredoxin-related
NP_001336412.1	d1czpa	100	63	70	Fold:beta-Grasp (ubiquitin-like) Superfamily:2Fe-2S ferredoxin-like Family:2Fe-2S ferredoxin-related
NP_001168703.1	c4n58A	99.9	64	51	PDB header:hydrolase Chain: A: PDB Molecule:pectocin m2; PDBTitle: crystal structure of pectocin m2 at 1.86 angstroms
NP_001105302.2	c5h92A	100	89	100	PDB header:oxidoreductase/electron transport Chain: A: PDB Molecule:sulfite reductase [ferredoxin], chloroplastic; PDBTitle: crystal structure of the complex between maize sulfite reductase and2 ferredoxin in the form-3 crystal
NP_001266399.1	d1a70a	100	64	74	Fold:beta-Grasp (ubiquitin-like) Superfamily:2Fe-2S ferredoxin-like Family:2Fe-2S ferredoxin-related
NP_001297147.1	d1a70a	100	69	72	Fold:beta-Grasp (ubiquitin-like) Superfamily:2Fe-2S ferredoxin-like Family:2Fe-2S ferredoxin-related
NP_001148710.1	d1oafa	100	83	64	Fold:Heme-dependent peroxidases Superfamily:Heme-dependent peroxidases Family:CCP-like
NP_043088.1	d1jb0c	99.9	97	86	Fold:Ferredoxin-like Superfamily:4Fe-4S ferredoxins Family:7-Fe ferredoxin
NP_001131270.1	c5lc5B	100	72	86	PDB header:oxidoreductase Chain: B: PDB Molecule:nadh dehydrogenase [ubiquinone] iron-sulfur protein 7, PDBTitle: structure of mammalian respiratory complex i, class2
NP_001296778.1	c5lc5B	100	73	86	PDB header:oxidoreductase Chain: B: PDB Molecule:nadh dehydrogenase [ubiquinone] iron-sulfur protein 7, PDBTitle: structure of mammalian respiratory complex i, class2
NP_043029.2	c6humK	100	83	66	PDB header:proton transport Chain: K: PDB Molecule:nad(p)h-quinone oxidoreductase subunit k; PDBTitle: structure of the photosynthetic complex i from thermosynechococcus2 elongatus
NP_001141093.1	c5lc5F	100	84	75	PDB header:oxidoreductase Chain: F: PDB Molecule:nadh dehydrogenase [ubiquinone] flavoprotein 1, PDBTitle: structure of mammalian respiratory complex i, class2
NP_001148767.1	c5lc5F	100	83	75	PDB header:oxidoreductase Chain: F: PDB Molecule:nadh dehydrogenase [ubiquinone] flavoprotein 1, PDBTitle: structure of mammalian respiratory complex i, class2
NP_001281203.1	c5lc5I	100	73	79	PDB header:oxidoreductase Chain: I: PDB Molecule:nadh dehydrogenase [ubiquinone] iron-sulfur protein 8, PDBTitle: structure of mammalian respiratory complex i, class2
NP_001148902.1	c5lc5I	100	80	74	PDB header:oxidoreductase Chain: I: PDB Molecule:nadh dehydrogenase [ubiquinone] iron-sulfur protein 8, PDBTitle: structure of mammalian respiratory complex i, class2
XP_008643674.1	c5lc5I	100	80	74	PDB header:oxidoreductase Chain: I: PDB Molecule:nadh dehydrogenase [ubiquinone] iron-sulfur protein 8, PDBTitle: structure of mammalian respiratory complex i, class2
XP_008673357.1	c5lnk3	100	90	56	PDB header:oxidoreductase Chain: 3: PDB Molecule:mitochondrial complex i, 75 kda subunit; PDBTitle: entire ovine respiratory complex i
NP_001130358.1	c5lnk3	100	90	56	PDB header:oxidoreductase Chain: 3: PDB Molecule:mitochondrial complex i, 75 kda subunit; PDBTitle: entire ovine respiratory complex i
NP_001170677.1	c1p84D	100	66	55	PDB header:oxidoreductase Chain: D: PDB Molecule:cytochrome c1, heme protein; PDBTitle: hdbt inhibited yeast cytochrome bc1 complex
XP_008666935.1	d1dx8a	100	50	40	Fold:Rubredoxin-like Superfamily:Rubredoxin-like Family:Rubredoxin
NP_001170449.1	c3hdlA	100	92	45	PDB header:oxidoreductase Chain: A: PDB Molecule:royal palm tree peroxidase; PDBTitle: crystal structure of highly glycosylated peroxidase from royal palm2 tree
NP_001304763.1	c3hdlA	100	91	46	PDB header:oxidoreductase Chain: A: PDB Molecule:royal palm tree peroxidase; PDBTitle: crystal structure of highly glycosylated peroxidase from royal palm2 tree
NP_001169452.1	d1scha	100	92	70	Fold:Heme-dependent peroxidases Superfamily:Heme-dependent peroxidases Family:CCP-like
NP_001151639.1	c3hdlA	100	88	44	PDB header:oxidoreductase Chain: A: PDB Molecule:royal palm tree peroxidase; PDBTitle: crystal structure of highly glycosylated peroxidase from royal palm2 tree
NP_001168269.1	c3hdlA	100	87	46	PDB header:oxidoreductase Chain: A: PDB Molecule:royal palm tree peroxidase; PDBTitle: crystal structure of highly glycosylated peroxidase from royal palm2 tree
NP_001295387.1	c3hdlA	100	90	44	PDB header:oxidoreductase Chain: A: PDB Molecule:royal palm tree peroxidase; PDBTitle: crystal structure of highly glycosylated peroxidase from royal palm2 tree
XP_008645579.1	c3hdlA	100	91	45	PDB header:oxidoreductase Chain: A: PDB Molecule:royal palm tree peroxidase; PDBTitle: crystal structure of highly glycosylated peroxidase from royal palm2 tree
XP_008650762.1	d1scha	100	91	66	Fold:Heme-dependent peroxidases Superfamily:Heme-dependent peroxidases Family:CCP-like
XP_008666570.2	c3hdlA	100	86	49	PDB header:oxidoreductase Chain: A: PDB Molecule:royal palm tree peroxidase; PDBTitle: crystal structure of highly glycosylated peroxidase from royal palm2 tree
NP_001345018.1	c5uj5A	100	68	42	PDB header:electron transport Chain: A: PDB Molecule:adrenodoxin; PDBTitle: solution structure of the oxidized iron-sulfur protein adrenodoxin2 from encephalitozoon cuniculi. seattle structural genomics center for3 infectious disease target encua.00705.a
NP_001296807.1	c5uj5A	100	72	41	PDB header:electron transport Chain: A: PDB Molecule:adrenodoxin; PDBTitle: solution structure of the oxidized iron-sulfur protein adrenodoxin2 from encephalitozoon cuniculi. seattle structural genomics center for3 infectious disease target encua.00705.a
XP_008658150.1	c5uj5A	100	68	42	PDB header:electron transport Chain: A: PDB Molecule:adrenodoxin; PDBTitle: solution structure of the oxidized iron-sulfur protein adrenodoxin2 from encephalitozoon cuniculi. seattle structural genomics center for3 infectious disease target encua.00705.a
YP_588386.1	c6hu9m	100	97	65	PDB header:oxidoreductase/electron transport Chain: M: PDB Molecule:cytochrome b-c1 complex subunit 2, mitochondrial; PDBTitle: iii2-iv2 mitochondrial respiratory supercomplex from s. cerevisiae
NP_043040.1	c1w5cL	99.9	89	78	PDB header:photosynthesis Chain: L: PDB Molecule:cytochrome b559 beta subunit; PDBTitle: photosystem ii from thermosynechococcus elongatus
NP_001149474.2	c5xvjB	100	51	80	PDB header:gene regulation Chain: B: PDB Molecule:phd finger protein alfin-like 7; PDBTitle: crystal structure of al7 pal domain

## Sheet: Supplementary_Table1b
Supplementary Table1b: Zn binding sequence motifs containing proteins of Zea mays modelled by Phyre2
Sequence ID	Template	Confidence	Query Coverage	Identity	Description
NP_001104901.1	c3maxB	100	79	65	PDB header:hydrolase Chain: B: PDB Molecule:histone deacetylase 2; PDBTitle: crystal structure of human hdac2 complexed with an n-(2-aminophenyl)2 benzamide
NP_001104974.2	d1jwhc	100	68	57	Fold:Rubredoxin-like Superfamily:Casein kinase II beta subunit Family:Casein kinase II beta subunit
NP_001105064.1	c3maxB	100	70	68	PDB header:hydrolase Chain: B: PDB Molecule:histone deacetylase 2; PDBTitle: crystal structure of human hdac2 complexed with an n-(2-aminophenyl)2 benzamide
NP_001105070.2	c5zr1A	100	56	28	PDB header:dna binding protein/dna Chain: A: PDB Molecule:origin recognition complex subunit 1; PDBTitle: saccharomyces cerevisiae origin recognition complex bound to a 72-bp2 origin dna containing acs and b1 element
NP_001105074.1	c2givA	100	60	61	PDB header:transferase Chain: A: PDB Molecule:probable histone acetyltransferase myst1; PDBTitle: human myst histone acetyltransferase 1
NP_001105077.1	c3maxB	100	84	63	PDB header:hydrolase Chain: B: PDB Molecule:histone deacetylase 2; PDBTitle: crystal structure of human hdac2 complexed with an n-(2-aminophenyl)2 benzamide
NP_001105192.1	c4qeoA	100	81	62	PDB header:transcription/dna Chain: A: PDB Molecule:histone-lysine n-methyltransferase, h3 lysine-9 specific PDBTitle: crystal structure of kryptonite in complex with mchh dna, h3(1-15)2 peptide and sah
NP_001105217.1	c4ro6A	100	94	100	PDB header:lyase Chain: A: PDB Molecule:lactoylglutathione lyase; PDBTitle: crystal structure of glyoxalase i from zea mays
NP_001105312.2	d1lr5a	100	79	100	Fold:Double-stranded beta-helix Superfamily:RmlC-like cupins Family:Germin/Seed storage 7S protein
NP_001105335.1	c2q2lB	100	99	83	PDB header:oxidoreductase Chain: B: PDB Molecule:superoxide dismutase; PDBTitle: crystal structure of superoxide dismutase from p.2 atrosanguina
NP_001105353.1	d1lr5a	100	77	84	Fold:Double-stranded beta-helix Superfamily:RmlC-like cupins Family:Germin/Seed storage 7S protein
NP_001105359.1	c1ddzA	100	60	27	PDB header:lyase Chain: A: PDB Molecule:carbonic anhydrase; PDBTitle: x-ray structure of a beta-carbonic anhydrase from the red2 alga, porphyridium purpureum r-1
NP_001105371.1	c2akmA	100	98	70	PDB header:lyase Chain: A: PDB Molecule:gamma enolase; PDBTitle: fluoride inhibition of enolase: crystal structure of the2 inhibitory complex
NP_001105385.1	c3h9eO	100	98	65	PDB header:oxidoreductase Chain: O: PDB Molecule:glyceraldehyde-3-phosphate dehydrogenase, testis-specific; PDBTitle: crystal structure of human sperm-specific glyceraldehyde-3-phosphate2 dehydrogenase (gapds) complex with nad and phosphate
NP_001105409.2	c4rquA	100	98	82	PDB header:oxidoreductase Chain: A: PDB Molecule:alcohol dehydrogenase; PDBTitle: alcohol dehydrogenase crystal structure in complex with nad
NP_001105410.1	c3ukoA	100	99	59	PDB header:oxidoreductase Chain: A: PDB Molecule:alcohol dehydrogenase class-3; PDBTitle: crystal structure of s-nitrosoglutathione reductase from arabidopsis2 thaliana, complex with nadh
NP_001105413.1	C3h9eO	100	99	64	PDB header:oxidoreductase Chain: O: PDB Molecule:glyceraldehyde-3-phosphate dehydrogenase, testis-specific; PDBTitle: crystal structure of human sperm-specific glyceraldehyde-3-phosphate2 dehydrogenase (gapds) complex with nad and phosphate
NP_001105485.1	c3ukoA	100	98	90	PDB header:oxidoreductase Chain: A: PDB Molecule:alcohol dehydrogenase class-3; PDBTitle: crystal structure of s-nitrosoglutathione reductase from arabidopsis2 thaliana, complex with nadh
NP_001105499.1	c2kakA	99.9	62	80	PDB header:metal binding protein Chain: A: PDB Molecule:ec protein i/ii; PDBTitle: solution structure of the beta-e-domain of wheat ec-1 metallothionein
NP_001105563.2	c3a9qR	100	76	76	PDB header:oxidoreductase Chain: R: PDB Molecule: PDBTitle: crystal structure analysis of e173a variant of the soybean2 ferritin sfer4
NP_001105577.1	c3zg6A	100	56	54	PDB header:hydrolase/inhibitor Chain: A: PDB Molecule:nad-dependent protein deacetylase sirtuin-6; PDBTitle: the novel de-long chain fatty acid function of human sirt6
NP_001105614.1	c3u5gb	100	95	65	PDB header:ribosome Chain: B: PDB Molecule:40s ribosomal protein s1-a; PDBTitle: the structure of the eukaryotic ribosome at 3.0 a resolution. this2 entry contains proteins of the 40s subunit, ribosome b
NP_001105624.2	d1qf8a	100	66	59	Fold:Rubredoxin-like Superfamily:Casein kinase II beta subunit Family:Casein kinase II beta subunit
NP_001105654.1	c2cf5A	100	95	74	PDB header:oxidoreductase Chain: A: PDB Molecule:cinnamyl alcohol dehydrogenase; PDBTitle: crystal structures of the arabidopsis cinnamyl alcohol dehydrogenases,2 atcad5
NP_001105696.1	d1rp0a1	100	78	86	Fold:FAD/NAD(P)-binding domain Superfamily:FAD/NAD(P)-binding domain Family:Thi4-like
NP_001105697.2	c3jskN	100	76	63	PDB header:biosynthetic protein Chain: N: PDB Molecule:cypbp37 protein; PDBTitle: thiazole synthase from neurospora crassa
NP_001105700.1	c3h9eO	100	99	64	PDB header:oxidoreductase Chain: O: PDB Molecule:glyceraldehyde-3-phosphate dehydrogenase, testis-specific; PDBTitle: crystal structure of human sperm-specific glyceraldehyde-3-phosphate2 dehydrogenase (gapds) complex with nad and phosphate
NP_001105704.1	c2q2lB	100	99	85	PDB header:oxidoreductase Chain: B: PDB Molecule:superoxide dismutase; PDBTitle: crystal structure of superoxide dismutase from p.2 atrosanguina
NP_001105893.1	c5e84B	100	92	71	PDB header:chaperone Chain: C: PDB Molecule:heat shock protein homolog sse1; PDBTitle: crystal structure of a complex of sse1p and hsp70
NP_001105894.1	c5e84B	100	92	71	PDB header:chaperone Chain: B: PDB Molecule:78 kda glucose-regulated protein; PDBTitle: atp-bound state of bip
NP_001105896.1	c2akmA	100	98	70	PDB header:lyase Chain: A: PDB Molecule:gamma enolase; PDBTitle: fluoride inhibition of enolase: crystal structure of the2 inhibitory complex
NP_001105951.1	C3h9eO	100	99	65	PDB header:oxidoreductase Chain: O: PDB Molecule:glyceraldehyde-3-phosphate dehydrogenase, testis-specific; PDBTitle: crystal structure of human sperm-specific glyceraldehyde-3-phosphate2 dehydrogenase (gapds) complex with nad and phosphate
NP_001105963.1	d1wkqa	100	83	40	Fold:Cytidine deaminase-like Superfamily:Cytidine deaminase-like Family:Deoxycytidylate deaminase-like
NP_001105964.1	c5jfyC	100	64	86	PDB header:hydrolase Chain: C: PDB Molecule:deoxycytidine deaminase; PDBTitle: crystal structure of a plant cytidine deaminase
NP_001108127.1	c2q2lB	100	71	67	PDB header:oxidoreductase Chain: B: PDB Molecule:superoxide dismutase; PDBTitle: crystal structure of superoxide dismutase from p.2 atrosanguina
NP_001120720.1	c4z8xC	100	68	54	PDB header:hydrolase Chain: C: PDB Molecule:atp-dependent zinc metalloprotease ftsh; PDBTitle: truncated ftsh from a. aeolicus
NP_001120721.1	c6nyyC	100	71	45	PDB header:translocase Chain: C: PDB Molecule:afg3-like protein 2; PDBTitle: human m-aaa protease afg3l2, substrate-bound
NP_001123591.2	c3w52A	100	86	59	PDB header:hydrolase Chain: A: PDB Molecule:endonuclease 2; PDBTitle: zinc-dependent bifunctional nuclease
NP_001130143.1	c4ro6A	100	77	72	PDB header:lyase Chain: A: PDB Molecule:lactoylglutathione lyase; PDBTitle: crystal structure of glyoxalase i from zea mays
NP_001130314.1	c5e84B	100	87	52	PDB header:chaperone Chain: B: PDB Molecule:78 kda glucose-regulated protein; PDBTitle: atp-bound state of bip
NP_001130368.1	C2q4jB	100	97	83	PDB header:transferase Chain: B: PDB Molecule:probable utp-glucose-1-phosphate uridylyltransferase 2; PDBTitle: ensemble refinement of the protein crystal structure of gene product2 from arabidopsis thaliana at3g03250, a putative udp-glucose3 pyrophosphorylase
NP_001130462.1	c4z8xC	100	68	54	PDB header:hydrolase Chain: C: PDB Molecule:atp-dependent zinc metalloprotease ftsh; PDBTitle: truncated ftsh from a. aeolicus
NP_001130530.1	c1b6aA	100	81	74	PDB header:angiogenesis inhibitor Chain: A: PDB Molecule:methionine aminopeptidase; PDBTitle: human methionine aminopeptidase 2 complexed with tnp-470
NP_001130742.1	c2q4jB	100	97	83	PDB header:transferase Chain: B: PDB Molecule:probable utp-glucose-1-phosphate uridylyltransferase 2; PDBTitle: ensemble refinement of the protein crystal structure of gene product2 from arabidopsis thaliana at3g03250, a putative udp-glucose3 pyrophosphorylase
NP_001130754.1	c4yh8A	100	56	51	PDB header:splicing Chain: A: PDB Molecule:splicing factor u2af 23 kda subunit; PDBTitle: structure of yeast u2af complex
NP_001130781.1	c1yqxB	100	96	63	PDB header:oxidoreductase Chain: B: PDB Molecule:sinapyl alcohol dehydrogenase; PDBTitle: sinapyl alcohol dehydrogenase at 2.5 angstrom resolution
NP_001130796.1	c1ihxD	100	81	74	PDB header:oxidoreductase Chain: D: PDB Molecule:glyceraldehyde 3-phosphate dehydrogenase; PDBTitle: crystal structure of two d-glyceraldehyde-3-phosphate2 dehydrogenase complexes: a case of asymmetry
NP_001130908.2	d1jk0a	100	85	62	Fold:Ferritin-like Superfamily:Ferritin-like Family:Ribonucleotide reductase-like
NP_001130968.1	c4n0gB	100	98	73	PDB header:hydrolase/receptor Chain: B: PDB Molecule:protein phosphatase 2c 37; PDBTitle: crystal structure of pyl13-pp2ca complex
NP_001131184.1	c3sv0A	100	62	84	PDB header:transferase Chain: A: PDB Molecule:casein kinase i-like; PDBTitle: crystal structure of casein kinase-1 like protein in plant
NP_001131273.1	c1yqxB	100	99	51	PDB header:oxidoreductase Chain: B: PDB Molecule:sinapyl alcohol dehydrogenase; PDBTitle: sinapyl alcohol dehydrogenase at 2.5 angstrom resolution
NP_001131418.1	c5xvjB	100	52	70	PDB header:gene regulation Chain: B: PDB Molecule:phd finger protein alfin-like 7; PDBTitle: crystal structure of al7 pal domain
NP_001131432.1	d1z2wa1	100	96	63	Fold:Metallo-dependent phosphatases Superfamily:Metallo-dependent phosphatases Family:YfcE-like
NP_001131583.1	d3dplr1	99.9	79	86	Fold:RING/U-box Superfamily:RING/U-box Family:RING finger domain, C3HC486
NP_001131602.1	c2kdiA	99.8	58	78	PDB header:signaling protein Chain: A: PDB Molecule:ubiquitin, vacuolar protein sorting-associated protein 27 PDBTitle: solution structure of a ubiquitin/uim fusion protein
NP_001131716.1	d1r9pa	100	77	68	Fold:SufE/NifU Superfamily:SufE/NifU Family:NifU/IscU domain
NP_001131817.1	c4lfyB	100	87		PDB header:hydrolase Chain: B: PDB Molecule:dihydroorotase; PDBTitle: crystal structure of a dihydroorotase from burkholderia cenocepacia2 j231557
NP_001131826.1	c5elhB	100	52	26	PDB header:rna binding protein/rna Chain: B: PDB Molecule:ring finger protein unkempt homolog; PDBTitle: crystal structure of mouse unkempt zinc fingers 1-3 (znf1-3), bound to2 rna
NP_001131831.1	c3maxB	100	67	69	PDB header:hydrolase Chain: B: PDB Molecule:histone deacetylase 2; PDBTitle: crystal structure of human hdac2 complexed with an n-(2-aminophenyl)2 benzamide
NP_001131883.1	c3j38a	100	81	69	PDB header:ribosome Chain: A: PDB Molecule:40s ribosomal protein sa; PDBTitle: structure of the d. melanogaster 40s ribosomal proteins
NP_001131886.1	c3ibgF	100	85	56	PDB header:hydrolase Chain: F: PDB Molecule:atpase, subunit of the get complex; PDBTitle: crystal structure of aspergillus fumigatus get3 with bound2 adp
NP_001131892.1	d1jk0a	100	85	62	Fold:Ferritin-like Superfamily:Ferritin-like Family:Ribonucleotide reductase-like
NP_001131903.1	d3dssb1	100	97	58	Fold:alpha/alpha toroid Superfamily:Terpenoid cyclases/Protein prenyltransferases Family:Protein prenyltransferases
NP_001131916.1	c5wjqD	99.9	52	33	PDB header:gene regulation/dna Chain: D: PDB Molecule:zinc finger protein 568; PDBTitle: mousezfp568-znf2-11 in complex with dna
NP_001131996.1	c5xvjB	100	51	68	PDB header:gene regulation Chain: B: PDB Molecule:phd finger protein alfin-like 7; PDBTitle: crystal structure of al7 pal domain
NP_001132380.1	d1qh5a	100	99	51	Fold:Metallo-hydrolase/oxidoreductase Superfamily:Metallo-hydrolase/oxidoreductase Family:Glyoxalase II (hydroxyacylglutathione hydrolase)
NP_001132441.1	C4rquA	100	98	52	PDB header:oxidoreductase Chain: A: PDB Molecule:alcohol dehydrogenase; PDBTitle: alcohol dehydrogenase crystal structure in complex with nad
NP_001132802.1	c5cvoB	100	81	60	PDB header:hydrolase/protein binding Chain: B: PDB Molecule:ubiquitin carboxyl-terminal hydrolase 46; PDBTitle: wdr48:usp46~ubiquitin ternary complex
NP_001132843.1	c1b8tA	100	83	31	PDB header:contractile Chain: A: PDB Molecule:protein (crp1); PDBTitle: solution structure of the chicken crp1
NP_001136491.1	d1xm8a	100	81	73	Fold:Metallo-hydrolase/oxidoreductase Superfamily:Metallo-hydrolase/oxidoreductase Family:Glyoxalase II (hydroxyacylglutathione hydrolase)
NP_001136583.1	c4lqqB	100	94	51	PDB header:transferase/transferase activator Chain: B: PDB Molecule:cbk1 kinase activator protein mob2; PDBTitle: crystal structure of the cbk1(t743e)-mob2 kinase-coactivator complex2 in crystal form b
NP_001136681.1	c3ptkB	100	88	52	PDB header:hydrolase Chain: B: PDB Molecule:beta-glucosidase os4bglu12; PDBTitle: the crystal structure of rice (oryza sativa l.) os4bglu12
NP_001136687.1	c1yqxB	100	99	56	PDB header:oxidoreductase Chain: B: PDB Molecule:sinapyl alcohol dehydrogenase; PDBTitle: sinapyl alcohol dehydrogenase at 2.5 angstrom resolution
NP_001136688.1	c1ihgA	100	88	50	PDB header:isomerase Chain: A: PDB Molecule:cyclophilin 40; PDBTitle: bovine cyclophilin 40, monoclinic form
NP_001136752.1	c5xvjB	100	51	66	PDB header:gene regulation Chain: B: PDB Molecule:phd finger protein alfin-like 7; PDBTitle: crystal structure of al7 pal domain
NP_001136973.1	c1kbpB	100	90	65	PDB header:hydrolase (phosphoric monoester) Chain: B: PDB Molecule:purple acid phosphatase; PDBTitle: kidney bean purple acid phosphatase
NP_001137003.1	c5gjqV	100	91	82	PDB header:hydrolase Chain: V: PDB Molecule:26s proteasome non-atpase regulatory subunit 14; PDBTitle: structure of the human 26s proteasome bound to usp14-ubal
NP_001137014.1	c3sv0A	100	61	81	PDB header:transferase Chain: A: PDB Molecule:casein kinase i-like; PDBTitle: crystal structure of casein kinase-1 like protein in plant
NP_001140312.1	c4rquA	100	94	51	PDB header:oxidoreductase Chain: A: PDB Molecule:alcohol dehydrogenase; PDBTitle: alcohol dehydrogenase crystal structure in complex with nad
NP_001140385.1	d1ekja	100	51	53	Fold:Resolvase-like Superfamily:beta-carbonic anhydrase, cab Family:beta-carbonic anhydrase, cab
NP_001140513.1	d1wkqa	100	82	41	Fold:Cytidine deaminase-like Superfamily:Cytidine deaminase-like Family:Deoxycytidylate deaminase-like
NP_001140515.1	c4rquA	100	96	52	PDB header:oxidoreductase Chain: A: PDB Molecule:alcohol dehydrogenase; PDBTitle: alcohol dehydrogenase crystal structure in complex with nad
NP_001140551.1	c1b8tA	100	79	31	PDB header:contractile Chain: A: PDB Molecule:protein (crp1); PDBTitle: solution structure of the chicken crp1
NP_001140566.1	c3ux2A	100	77	54	PDB header:immune system Chain: A: PDB Molecule:mip18 family protein fam96a; PDBTitle: crystal structure of domain-swapped fam96a major dimer
NP_001140674.1	c4yh8A	100	58	56	PDB header:splicing Chain: A: PDB Molecule:splicing factor u2af 23 kda subunit; PDBTitle: structure of yeast u2af complex
NP_001140692.1	c2ftwA	100	88	51	PDB header:hydrolase Chain: A: PDB Molecule:dihydropyrimidine amidohydrolase; PDBTitle: crystal structure of dihydropyrimidinase from dictyostelium discoideum
NP_001140793.1	c5vktB	100	97	91	PDB header:oxidoreductase Chain: B: PDB Molecule:cinnamyl alcohol dehydrogenases (sbcad4); PDBTitle: cinnamyl alcohol dehydrogenases (sbcad4) from sorghum bicolor (l.)2 moench
NP_001140835.1	c5e84B	100	93	64	PDB header:chaperone Chain: B: PDB Molecule:78 kda glucose-regulated protein; PDBTitle: atp-bound state of bip
NP_001140879.1	c1zy1B	100	73	70	PDB header:hydrolase Chain: B: PDB Molecule:peptide deformylase, mitochondrial; PDBTitle: x-ray structure of peptide deformylase from arabidopsis2 thaliana (atpdf1a) in complex with met-ala-ser
NP_001141177.1	c5vktB	100	85	76	PDB header:oxidoreductase Chain: B: PDB Molecule:cinnamyl alcohol dehydrogenases (sbcad4); PDBTitle: cinnamyl alcohol dehydrogenases (sbcad4) from sorghum bicolor (l.)2 moench
NP_001141179.1	c2z7eB	100	76	44	PDB header:biosynthetic protein Chain: B: PDB Molecule:nifu-like protein; PDBTitle: crystal structure of aquifex aeolicus iscu with bound [2fe-2 2s] cluster
NP_001141363.1	c5vktB	100	97	79	PDB header:oxidoreductase Chain: B: PDB Molecule:cinnamyl alcohol dehydrogenases (sbcad4); PDBTitle: cinnamyl alcohol dehydrogenases (sbcad4) from sorghum bicolor (l.)2 moench
NP_001141422.1	c4ka8A	100	99	80	PDB header:hydrolase Chain: A: PDB Molecule:oligopeptidase a; PDBTitle: structure of organellar oligopeptidase
NP_001141584.1	c2fhyL	100	94	56	PDB header:hydrolase Chain: L: PDB Molecule:fructose-1,6-bisphosphatase 1; PDBTitle: structure of human liver fpbase complexed with a novel benzoxazole as2 allosteric inhibitor
NP_001141970.1	c1kbpB	100	88	71	PDB header:hydrolase (phosphoric monoester) Chain: B: PDB Molecule:purple acid phosphatase; PDBTitle: kidney bean purple acid phosphatase
NP_001142083.1	d1qf8a	100	50	60	Fold:Rubredoxin-like Superfamily:Casein kinase II beta subunit Family:Casein kinase II beta subunit
NP_001142124.1	c2rgmA	100	93	87	PDB header:hydrolase Chain: A: PDB Molecule:beta-glucosidase; PDBTitle: rice bglu1 beta-glucosidase, a plant exoglucanase/beta-glucosidase
NP_001142184.1	c5cvoB	100	93	63	PDB header:hydrolase/protein binding Chain: B: PDB Molecule:ubiquitin carboxyl-terminal hydrolase 46; PDBTitle: wdr48:usp46~ubiquitin ternary complex
NP_001142301.1	c2akmA	100	90	69	PDB header:lyase Chain: A: PDB Molecule:gamma enolase; PDBTitle: fluoride inhibition of enolase: crystal structure of the2 inhibitory complex
NP_001143026.1	d1ekja	100	58	56	Fold:Resolvase-like Superfamily:beta-carbonic anhydrase, cab Family:beta-carbonic anhydrase, cab
NP_001143835.1	c3maxB	100	82	69	PDB header:hydrolase Chain: B: PDB Molecule:histone deacetylase 2; PDBTitle: crystal structure of human hdac2 complexed with an n-(2-aminophenyl)2 benzamide
NP_001144085.1	c2pmpA	100	70	89	PDB header:lyase Chain: A: PDB Molecule:2-c-methyl-d-erythritol 2,4-cyclodiphosphate synthase; PDBTitle: structure of 2c-methyl-d-erythritol 2,4-cyclodiphosphate synthase from2 the isoprenoid biosynthetic pathway of arabidopsis thaliana
NP_001144185.1	c3ux2A	100	79	53	PDB header:immune system Chain: A: PDB Molecule:mip18 family protein fam96a; PDBTitle: crystal structure of domain-swapped fam96a major dimer
NP_001144523.2	d1t3ka	100	99	63	Fold:Rhodanese/Cell cycle control phosphatase Superfamily:Rhodanese/Cell cycle control phosphatase Family:Cell cycle control phosphatase, catalytic domain
NP_001145329.2	c6nyyC	100	59	62	PDB header:translocase Chain: C: PDB Molecule:afg3-like protein 2; PDBTitle: human m-aaa protease afg3l2, substrate-bound
NP_001146047.2	c4n0gB	100	79	66	PDB header:hydrolase/receptor Chain: B: PDB Molecule:protein phosphatase 2c 37; PDBTitle: crystal structure of pyl13-pp2ca complex
NP_001146365.1	c6ff4t	99.9	69	56	PDB header:splicing Chain: T: PDB Molecule: PDBTitle: human bact spliceosome core structure
NP_001146368.1	c3sv0A	100	62	81	PDB header:transferase Chain: A: PDB Molecule:casein kinase i-like; PDBTitle: crystal structure of casein kinase-1 like protein in plant
NP_001146407.1	c6v4xH	100	71	63	PDB header:rna binding protein/rna Chain: H: PDB Molecule:cleavage and polyadenylation specificity factor subunit 3; PDBTitle: cryo-em structure of an active human histone pre-mrna 3'-end2 processing machinery at 3.2 angstrom resolution
NP_001146412.1	c5ulsA	100	84	53	PDB header:chaperone Chain: A: PDB Molecule:endoplasmin; PDBTitle: structure of grp94 in the active conformation
NP_001146737.1	c5cvoB	100	93	62	PDB header:hydrolase/protein binding Chain: B: PDB Molecule:ubiquitin carboxyl-terminal hydrolase 46; PDBTitle: wdr48:usp46~ubiquitin ternary complex
NP_001146752.1	c5e84B	100	93	51	PDB header:chaperone Chain: B: PDB Molecule:78 kda glucose-regulated protein; PDBTitle: atp-bound state of bip
NP_001146832.1	c1ddzA	100	75	28	PDB header:lyase Chain: A: PDB Molecule:carbonic anhydrase; PDBTitle: x-ray structure of a beta-carbonic anhydrase from the red2 alga, porphyridium purpureum r-1
NP_001146873.1	d1qipa	100	73	64	Fold:Glyoxalase/Bleomycin resistance protein/Dihydroxybiphenyl dioxygenase Superfamily:Glyoxalase/Bleomycin resistance protein/Dihydroxybiphenyl dioxygenase Family:Glyoxalase I (lactoylglutathione lyase)
NP_001146933.1	c4eb5C	100	76	47	PDB header:transferase/metal binding protein Chain: C: PDB Molecule:nifu protein (nifu-1); PDBTitle: a. fulgidus iscs-iscu complex structure
NP_001146960.1	d1ywsa1	100	98	54	Fold:Rubredoxin-like Superfamily:CSL zinc finger Family:CSL zinc finger
NP_001146969.2	c2k7nA	100	98	43	PDB header:isomerase Chain: A: PDB Molecule:peptidyl-prolyl cis-trans isomerase-like 1; PDBTitle: solution structure of the ppil1 bound to a fragment of skip
NP_001147195.1	c2xznN	100	91	56	PDB header:ribosome Chain: N: PDB Molecule:rps29e; PDBTitle: crystal structure of the eukaryotic 40s ribosomal2 subunit in complex with initiation factor 1. this file3 contains the 40s subunit and initiation factor for4 molecule 2
NP_001147357.1	c3s2qB	100	60	81	PDB header:metal binding protein Chain: B: PDB Molecule:at5g51720/mio24_14; PDBTitle: the crystal structure of at5g51720 (at-neet)
NP_001147383.1	c5xvjB	100	53	66	PDB header:gene regulation Chain: B: PDB Molecule:phd finger protein alfin-like 7; PDBTitle: crystal structure of al7 pal domain
NP_001147530.1	c4ro6A	100	78	72	PDB header:lyase Chain: A: PDB Molecule:lactoylglutathione lyase; PDBTitle: crystal structure of glyoxalase i from zea mays
NP_001147555.1	c4g25A	100	86	58	PDB header:rna binding protein Chain: A: PDB Molecule:pentatricopeptide repeat-containing protein at2g32230, PDBTitle: crystal structure of proteinaceous rnase p 1 (prorp1) from a.2 thaliana, semet substituted form with sr
NP_001147749.1	c5xceB	100	95	49	PDB header:transport protein Chain: B: PDB Molecule:vacuolar protein sorting-associated protein 29; PDBTitle: crystal structure of wild type vps29 from entamoeba histolytica
NP_001147757.1	c1yqxB	100	99	50	PDB header:oxidoreductase Chain: B: PDB Molecule:sinapyl alcohol dehydrogenase; PDBTitle: sinapyl alcohol dehydrogenase at 2.5 angstrom resolution
NP_001147979.1	c1kbpB	100	87	61	PDB header:hydrolase (phosphoric monoester) Chain: B: PDB Molecule:purple acid phosphatase; PDBTitle: kidney bean purple acid phosphatase
NP_001148106.1	c3sv0A	100	69	76	PDB header:transferase Chain: A: PDB Molecule:casein kinase i-like; PDBTitle: crystal structure of casein kinase-1 like protein in plant
NP_001148408.1	c2k8dA	100	65	52	PDB header:oxidoreductase Chain: A: PDB Molecule:peptide methionine sulfoxide reductase msrb; PDBTitle: solution structure of a zinc-binding methionine sulfoxide reductase
NP_001148452.1	c3w52A	100	87	55	PDB header:hydrolase Chain: A: PDB Molecule:endonuclease 2; PDBTitle: zinc-dependent bifunctional nuclease
NP_001148453.1	c5b83A	100	98	99	PDB header:signaling protein Chain: A: PDB Molecule:tetra ubiquitin; PDBTitle: crystal structure of optineurin uban in complex with linear ubiquitin
NP_001148477.1	c5flmI	100	97	54	PDB header:transcription Chain: I: PDB Molecule:dna-directed rna polymerase ii subunit rpb9; PDBTitle: structure of transcribing mammalian rna polymerase ii
NP_001148478.1	c5xvjB	100	53	62	PDB header:gene regulation Chain: B: PDB Molecule:phd finger protein alfin-like 7; PDBTitle: crystal structure of al7 pal domain
NP_001148499.1	c4yh8A	100	58	51	PDB header:splicing Chain: A: PDB Molecule:splicing factor u2af 23 kda subunit; PDBTitle: structure of yeast u2af complex
NP_001148531.1	c3w52A	100	79	70	PDB header:hydrolase Chain: A: PDB Molecule:endonuclease 2; PDBTitle: zinc-dependent bifunctional nuclease
NP_001148532.1	c2y4tA	100	85	30	PDB header:chaperone Chain: A: PDB Molecule:dnaj homolog subfamily c member 3; PDBTitle: crystal structure of the human co-chaperone p58(ipk)
NP_001148557.1	c5sybB	100	80	89	PDB header:transcription Chain: B: PDB Molecule:phd finger-like domain-containing protein 5a; PDBTitle: crystal structure of human phf5a
NP_001148606.1	c2w9nA	100	96	77	PDB header:cell cycle Chain: A: PDB Molecule:ubiquitin; PDBTitle: crystal structure of linear di-ubiquitin
NP_001148742.1	c2z7eB	100	79	44	PDB header:biosynthetic protein Chain: B: PDB Molecule:nifu-like protein; PDBTitle: crystal structure of aquifex aeolicus iscu with bound [2fe-2 2s] cluster
NP_001148743.1	C6h77B	100	74	66	PDB header:signaling protein Chain: B: PDB Molecule:ubiquitin-like modifier-activating enzyme 5; PDBTitle: e1 enzyme for ubiquitin like protein activation in complex with ubl
NP_001148821.1	c4jhoA	100	93	90	PDB header:hydrolase Chain: A: PDB Molecule:beta-mannosidase/beta-glucosidase; PDBTitle: structural analysis and insights into glycon specificity of the rice2 gh1 os7bglu26 beta-d-mannosidase
NP_001148860.1	c6px3C	99.8	53	61	PDB header:gene regulation Chain: C: PDB Molecule:ubiquitin-60s ribosomal protein l40,histone h2a; PDBTitle: set2 bound to nucleosome
NP_001149037.2	c4n0gB	100	77	67	PDB header:hydrolase/receptor Chain: B: PDB Molecule:protein phosphatase 2c 37; PDBTitle: crystal structure of pyl13-pp2ca complex
NP_001149119.1	c2q2lB	100	93	65	PDB header:oxidoreductase Chain: B: PDB Molecule:superoxide dismutase; PDBTitle: crystal structure of superoxide dismutase from p.2 atrosanguina
NP_001149189.1	c2hjnA	100	95	47	PDB header:cell cycle Chain: A: PDB Molecule:maintenance of ploidy protein mob1; PDBTitle: structural and functional analysis of saccharomyces2 cerevisiae mob1
NP_001149201.1	c4i14B	100	69	53	PDB header:hydrolase, lyase Chain: B: PDB Molecule:riboflavin biosynthesis protein ribba; PDBTitle: crystal structure of mtb-riba2 (rv1415)
NP_001149208.1	c1ihgA	100	90	59	PDB header:isomerase Chain: A: PDB Molecule:cyclophilin 40; PDBTitle: bovine cyclophilin 40, monoclinic form
NP_001149265.1	c1ihgA	100	72	59	PDB header:isomerase Chain: A: PDB Molecule:cyclophilin 40; PDBTitle: bovine cyclophilin 40, monoclinic form
NP_001149305.1	c3t33A	100	99	61	PDB header:signaling protein receptor Chain: A: PDB Molecule:g protein coupled receptor; PDBTitle: crystal structure of arabidopsis gcr2
NP_001149357.1	c1ihxD	100	81	75	PDB header:oxidoreductase Chain: D: PDB Molecule:glyceraldehyde 3-phosphate dehydrogenase; PDBTitle: crystal structure of two d-glyceraldehyde-3-phosphate2 dehydrogenase complexes: a case of asymmetry
NP_001149440.2	C1e3jA	100	94	52	PDB header:oxidoreductase Chain: A: PDB Molecule:nadp(h)-dependent ketose reductase; PDBTitle: ketose reductase (sorbitol dehydrogenase) from silverleaf2 whitefly
NP_001149474.2	c5xvjB	100	51	80	PDB header:gene regulation Chain: B: PDB Molecule:phd finger protein alfin-like 7; PDBTitle: crystal structure of al7 pal domain
NP_001149489.1	c1ihgA	100	99	60	PDB header:isomerase Chain: A: PDB Molecule:cyclophilin 40; PDBTitle: bovine cyclophilin 40, monoclinic form
NP_001149578.2	c1zwjA	100	96	60	PDB header:structural genomics, unknown function Chain: A: PDB Molecule:putative galactose-1-phosphate uridyl transferase; PDBTitle: x-ray structure of galt-like protein from arabidopsis thaliana2 at5g18200
NP_001149602.2	c3u5gb	100	95	65	PDB header:ribosome Chain: B: PDB Molecule:40s ribosomal protein s1-a; PDBTitle: the structure of the eukaryotic ribosome at 3.0 a resolution. this2 entry contains proteins of the 40s subunit, ribosome b
NP_001149621.1	c5xvjB	100	51	75	PDB header:gene regulation Chain: B: PDB Molecule:phd finger protein alfin-like 7; PDBTitle: crystal structure of al7 pal domain
NP_001149624.1	c3s6bA	100	85	50	PDB header:hydrolase Chain: A: PDB Molecule:methionine aminopeptidase; PDBTitle: crystal structure of methionine aminopeptidase 1b from plasmodium2 falciparum, pf10_0150
NP_001149650.1	c4d18E	100	85	73	PDB header:signaling protein Chain: E: PDB Molecule:cop9 signalosome complex subunit 5; PDBTitle: crystal structure of the cop9 signalosome
NP_001149654.2	c2akmA	100	89	69	PDB header:lyase Chain: A: PDB Molecule:gamma enolase; PDBTitle: fluoride inhibition of enolase: crystal structure of the2 inhibitory complex
NP_001149655.1	c1kbpB	100	89	63	PDB header:hydrolase (phosphoric monoester) Chain: B: PDB Molecule:purple acid phosphatase; PDBTitle: kidney bean purple acid phosphatase
NP_001149686.1	d1ekja	100	65	52	Fold:Resolvase-like Superfamily:beta-carbonic anhydrase, cab Family:beta-carbonic anhydrase, cab
NP_001149707.1	c4qiwV	100	87	48	PDB header:transcription Chain: V: PDB Molecule:dna-directed rna polymerase subunit n; PDBTitle: crystal structure of euryarchaeal rna polymerase from thermococcus2 kodakarensis
NP_001149795.2	c5xvjB	100	51	69	PDB header:gene regulation Chain: B: PDB Molecule:phd finger protein alfin-like 7; PDBTitle: crystal structure of al7 pal domain
NP_001149821.1	d1jwhc	100	68	59	Fold:Rubredoxin-like Superfamily:Casein kinase II beta subunit Family:Casein kinase II beta subunit
NP_001149847.1	c1ihgA	100	84	57	PDB header:isomerase Chain: A: PDB Molecule:cyclophilin 40; PDBTitle: bovine cyclophilin 40, monoclinic form
NP_001149850.1	c3qc3B	100	98	49	PDB header:isomerase Chain: B: PDB Molecule:d-ribulose-5-phosphate-3-epimerase; PDBTitle: crystal structure of a d-ribulose-5-phosphate-3-epimerase (np_954699)2 from homo sapiens at 2.20 a resolution
NP_001149904.1	c5xvjB	100	51	80	PDB header:gene regulation Chain: B: PDB Molecule:phd finger protein alfin-like 7; PDBTitle: crystal structure of al7 pal domain
NP_001149927.2	c1h4tD	100	88	54	PDB header:aminoacyl-trna synthetase Chain: D: PDB Molecule:prolyl-trna synthetase; PDBTitle: prolyl-trna synthetase from thermus thermophilus complexed2 with l-proline
NP_001150003.1	c5xvjB	100	51	79	PDB header:gene regulation Chain: B: PDB Molecule:phd finger protein alfin-like 7; PDBTitle: crystal structure of al7 pal domain
NP_001150212.1	c5xvjB	100	53	67	PDB header:gene regulation Chain: B: PDB Molecule:phd finger protein alfin-like 7; PDBTitle: crystal structure of al7 pal domain
NP_001150267.1	c5xvjB	99.9	51	81	PDB header:gene regulation Chain: B: PDB Molecule:phd finger protein alfin-like 7; PDBTitle: crystal structure of al7 pal domain
NP_001150422.1	c3obkH	100	76	55	PDB header:lyase Chain: H: PDB Molecule:delta-aminolevulinic acid dehydratase; PDBTitle: crystal structure of delta-aminolevulinic acid dehydratase2 (porphobilinogen synthase) from toxoplasma gondii me49 in complex3 with the reaction product porphobilinogen
NP_001150605.1	c4yh8A	100	57	52	PDB header:splicing Chain: A: PDB Molecule:splicing factor u2af 23 kda subunit; PDBTitle: structure of yeast u2af complex
NP_001150634.1	c5flmI	100	97	57	PDB header:transcription Chain: I: PDB Molecule:dna-directed rna polymerase ii subunit rpb9; PDBTitle: structure of transcribing mammalian rna polymerase ii
NP_001150687.1	c2pmpA	100	70	88	PDB header:lyase Chain: A: PDB Molecule:2-c-methyl-d-erythritol 2,4-cyclodiphosphate synthase; PDBTitle: structure of 2c-methyl-d-erythritol 2,4-cyclodiphosphate synthase from2 the isoprenoid biosynthetic pathway of arabidopsis thaliana
NP_001150700.1	c6djxA	100	82	28	PDB header:transferase Chain: A: PDB Molecule:rbr-type e3 ubiquitin transferase,rbr-type e3 ubiquitin PDBTitle: crystal structure of pparkin-pub-ubch7 complex
NP_001150785.1	c6px3C	99.9	69	61	PDB header:gene regulation Chain: C: PDB Molecule:ubiquitin-60s ribosomal protein l40,histone h2a; PDBTitle: set2 bound to nucleosome
NP_001150838.1	c3h0gL	100	83	60	PDB header:transcription Chain: L: PDB Molecule:dna-directed rna polymerases i, ii, and iii subunit rpabc4; PDBTitle: rna polymerase ii from schizosaccharomyces pombe
NP_001150842.2	c1smqD	100	85	62	PDB header:oxidoreductase Chain: D: PDB Molecule:ribonucleoside-diphosphate reductase small chain PDBTitle: structure of the ribonucleotide reductase rnr2 homodimer2 from saccharomyces cerevisiae
NP_001150955.1	c2iwaA	100	78	62	PDB header:transferase Chain: A: PDB Molecule:glutamine cyclotransferase; PDBTitle: unbound glutaminyl cyclotransferase from carica papaya.
NP_001151026.1	c2rgmA	100	83	74	PDB header:hydrolase Chain: A: PDB Molecule:beta-glucosidase; PDBTitle: rice bglu1 beta-glucosidase, a plant exoglucanase/beta-glucosidase
NP_001151106.2	c2fhyL	100	95	55	PDB header:hydrolase Chain: L: PDB Molecule:fructose-1,6-bisphosphatase 1; PDBTitle: structure of human liver fpbase complexed with a novel benzoxazole as2 allosteric inhibitor
NP_001151170.1	c2xznN	100	91	56	PDB header:ribosome Chain: N: PDB Molecule:rps29e; PDBTitle: crystal structure of the eukaryotic 40s ribosomal2 subunit in complex with initiation factor 1. this file3 contains the 40s subunit and initiation factor for4 molecule 2
NP_001151283.1	c5xvjB	99.9	51	74	PDB header:gene regulation Chain: B: PDB Molecule:phd finger protein alfin-like 7; PDBTitle: crystal structure of al7 pal domain
NP_001151431.1	d1ekja	100	98	59	Fold:Resolvase-like Superfamily:beta-carbonic anhydrase, cab Family:beta-carbonic anhydrase, cab
NP_001151462.2	c3sv0A	100	66	75	PDB header:transferase Chain: A: PDB Molecule:casein kinase i-like; PDBTitle: crystal structure of casein kinase-1 like protein in plant
NP_001151522.1	c6v4xH	100	72	62	PDB header:rna binding protein/rna Chain: H: PDB Molecule:cleavage and polyadenylation specificity factor subunit 3; PDBTitle: cryo-em structure of an active human histone pre-mrna 3'-end2 processing machinery at 3.2 angstrom resolution
NP_001151589.1	c4n0gB	100	72	56	PDB header:hydrolase/receptor Chain: B: PDB Molecule:protein phosphatase 2c 37; PDBTitle: crystal structure of pyl13-pp2ca complex
NP_001151631.1	c3sv0A	100	62	84	PDB header:transferase Chain: A: PDB Molecule:casein kinase i-like; PDBTitle: crystal structure of casein kinase-1 like protein in plant
NP_001151707.1	d1v87a	99.5	52	23	Fold:RING/U-box Superfamily:RING/U-box Family:RING finger domain, C3HC4
NP_001151739.2	c2khoA	100	87	62	PDB header:chaperone Chain: A: PDB Molecule:heat shock protein 70; PDBTitle: nmr-rdc / xray structure of e. coli hsp70 (dnak) chaperone (1-605)2 complexed with adp and substrate
NP_001151805.2	c4s28A	100	80	89	PDB header:lyase Chain: A: PDB Molecule:phosphomethylpyrimidine synthase, chloroplastic; PDBTitle: crystal structure of arabidopsis thaliana thic with bound2 aminoimidazole ribonucleotide, s-adenosylhomocysteine, fe4s4 cluster3 and fe
NP_001152254.1	c2w4lC	100	70	57	PDB header:hydrolase Chain: C: PDB Molecule:deoxycytidylate deaminase; PDBTitle: human dcmp deaminase
NP_001152513.1	c1u22A	100	99	86	PDB header:transferase Chain: A: PDB Molecule:5-methyltetrahydropteroyltriglutamate-- PDBTitle: a. thaliana cobalamine independent methionine synthase
NP_001152601.1	c5e84B	100	87	52	PDB header:chaperone Chain: B: PDB Molecule:78 kda glucose-regulated protein; PDBTitle: atp-bound state of bip
NP_001152674.1	d1ywsa1	100	98	54	Fold:Rubredoxin-like Superfamily:CSL zinc finger Family:CSL zinc finger
NP_001152699.1	c5sybB	100	80	89	PDB header:transcription Chain: B: PDB Molecule:phd finger-like domain-containing protein 5a; PDBTitle: crystal structure of human phf5a
NP_001152905.1	d1ekja	100	99	61	Fold:Resolvase-like Superfamily:beta-carbonic anhydrase, cab Family:beta-carbonic anhydrase, cab
NP_001152934.1	c2xznN	100	91	56	PDB header:ribosome Chain: N: PDB Molecule:rps29e; PDBTitle: crystal structure of the eukaryotic 40s ribosomal2 subunit in complex with initiation factor 1. this file3 contains the 40s subunit and initiation factor for4 molecule 2
NP_001152943.1	c4ui9B	99.9	97	67	PDB header:cell cycle Chain: B: PDB Molecule:anaphase-promoting complex subunit 11; PDBTitle: atomic structure of the human anaphase-promoting complex
NP_001158956.1	c2zkqn	100	85	71	PDB header:ribosomal protein/rna Chain: N: PDB Molecule: PDBTitle: structure of a mammalian ribosomal 40s subunit within an 80s complex2 obtained by docking homology models of the rna and proteins into an3 8.7 a cryo-em map
NP_001159183.1	c5cvoB	100	93	62	PDB header:hydrolase/protein binding Chain: B: PDB Molecule:ubiquitin carboxyl-terminal hydrolase 46; PDBTitle: wdr48:usp46~ubiquitin ternary complex
NP_001159225.1	c3varA	100	99	53	PDB header:hydrolase Chain: A: PDB Molecule:aspartyl aminopeptidase; PDBTitle: crystal structure of dnpep, znzn form
NP_001159237.1	c4i14B	100	67	59	PDB header:hydrolase, lyase Chain: B: PDB Molecule:riboflavin biosynthesis protein ribba; PDBTitle: crystal structure of mtb-riba2 (rv1415)
NP_001167952.1	c4n0gB	100	77	60	PDB header:hydrolase/receptor Chain: B: PDB Molecule:protein phosphatase 2c 37; PDBTitle: crystal structure of pyl13-pp2ca complex
NP_001168339.1	c3ax1A	100	63	72	PDB header:protein binding Chain: A: PDB Molecule:serrate rna effector molecule; PDBTitle: molecular insights into mirna processing by arabidopsis serrate
NP_001168382.1	c6nyyC	100	65	42	PDB header:translocase Chain: C: PDB Molecule:afg3-like protein 2; PDBTitle: human m-aaa protease afg3l2, substrate-bound
NP_001168429.1	c4ro6A	99.6	71	87	PDB header:lyase Chain: A: PDB Molecule:lactoylglutathione lyase; PDBTitle: crystal structure of glyoxalase i from zea mays
NP_001168516.1	c2q4jB	100	96	78	PDB header:transferase Chain: B: PDB Molecule:probable utp-glucose-1-phosphate uridylyltransferase 2; PDBTitle: ensemble refinement of the protein crystal structure of gene product2 from arabidopsis thaliana at3g03250, a putative udp-glucose3 pyrophosphorylase
NP_001168577.1	c4j80B	100	79	39	PDB header:chaperone Chain: B: PDB Molecule:chaperone protein dnaj 2; PDBTitle: thermus thermophilus dnaj
NP_001168699.1	d1ekja	100	80	59	Fold:Resolvase-like Superfamily:beta-carbonic anhydrase, cab Family:beta-carbonic anhydrase, cab
NP_001169011.1	c5xvjB	100	76	50	PDB header:gene regulation Chain: B: PDB Molecule:phd finger protein alfin-like 7; PDBTitle: crystal structure of al7 pal domain
NP_001169161.1	c3apoA	100	92	25	PDB header:oxidoreductase Chain: A: PDB Molecule:dnaj homolog subfamily c member 10; PDBTitle: crystal structure of full-length erdj5
NP_001169641.1	c4xhgA	100	64	69	PDB header:transferase Chain: A: PDB Molecule:similar to uniprot p29295 saccharomyces cerevisiae ypl204w
NP_001169674.1	c1ihgA	100	93	49	PDB header:isomerase Chain: A: PDB Molecule:cyclophilin 40; PDBTitle: bovine cyclophilin 40, monoclinic form
NP_001169684.1	c4rquA	100	95	51	PDB header:oxidoreductase Chain: A: PDB Molecule:alcohol dehydrogenase; PDBTitle: alcohol dehydrogenase crystal structure in complex with nad
NP_001169897.2	c2nx8A	100	91	23	PDB header:hydrolase Chain: A: PDB Molecule:trna-specific adenosine deaminase; PDBTitle: the crystal structure of the trna-specific adenosine deaminase from2 streptococcus pyogenes
NP_001170018.1	c2givA	100	61	61	PDB header:transferase Chain: A: PDB Molecule:probable histone acetyltransferase myst1; PDBTitle: human myst histone acetyltransferase 1
NP_001170028.1	d1ccra	100	98	90	Fold:Cytochrome c Superfamily:Cytochrome c Family:monodomain cytochrome c
NP_001170363.1	c2hjnA	100	94	48	PDB header:cell cycle Chain: A: PDB Molecule:maintenance of ploidy protein mob1; PDBTitle: structural and functional analysis of saccharomyces2 cerevisiae mob1
NP_001182877.1	c3j09A	100	78	41	PDB header:hydrolase, metal transport Chain: A: PDB Molecule:copper-exporting p-type atpase a; PDBTitle: high resolution helical reconstruction of the bacterial p-type atpase2 copper transporter copa
NP_001182943.1	c5cw6A	100	51	57	PDB header:metal binding protein Chain: A: PDB Molecule:drbrcc36; PDBTitle: structure of metal dependent enzyme drbrcc36
NP_001183430.1	c5xvjB	100	52	61	PDB header:gene regulation Chain: B: PDB Molecule:phd finger protein alfin-like 7; PDBTitle: crystal structure of al7 pal domain
NP_001183639.1	c2h89B	100	52	65	PDB header:oxidoreductase Chain: B: PDB Molecule:succinate dehydrogenase ip subunit; PDBTitle: avian respiratory complex ii with malonate bound
NP_001183692.1	c3gnoA	100	94	52	PDB header:hydrolase Chain: A: PDB Molecule:os03g0212800 protein; PDBTitle: crystal structure of a rice os3bglu6 beta-glucosidase
NP_001183795.1	c2hjnA	100	94	47	PDB header:cell cycle Chain: A: PDB Molecule:maintenance of ploidy protein mob1; PDBTitle: structural and functional analysis of saccharomyces2 cerevisiae mob1
NP_001183827.1	c2lzuA	99.8	51	51	PDB header:metal binding protein Chain: A: PDB Molecule:lim domain-containing protein 2; PDBTitle: solution structure of limd2
NP_001183829.1	c6nyyA	100	98	51	PDB header:translocase Chain: A: PDB Molecule:afg3-like protein 2; PDBTitle: human m-aaa protease afg3l2, substrate-bound
NP_001241779.2	d1qf8a	100	63	60	Fold:Rubredoxin-like Superfamily:Casein kinase II beta subunit Family:Casein kinase II beta subunit
NP_001266758.1	d1ul5a	100	82	33	Fold:SBT domain Superfamily:SBT domain Family:SBT domain
NP_001278490.1	c4n0gB	100	62	61	Fold:Rubredoxin-like Superfamily:Casein kinase II beta subunit Family:Casein kinase II beta subunit
NP_001278509.1	c5flmL	99.9	82	59	PDB header:transcription Chain: L: PDB Molecule:dna-directed rna polymerases i, ii, and iii subunit rpabc4; PDBTitle: structure of transcribing mammalian rna polymerase ii
NP_001288413.1	c4ui9B	99.8	68	44	PDB header:cell cycle Chain: B: PDB Molecule:anaphase-promoting complex subunit 11; PDBTitle: atomic structure of the human anaphase-promoting complex
NP_001288473.1	c3c7nB	100	88	53	PDB header:chaperone/chaperone Chain: B: PDB Molecule:heat shock cognate; PDBTitle: structure of the hsp110:hsc70 nucleotide exchange complex
NP_001288530.1	c1ihgA	100	82	59	PDB header:isomerase Chain: A: PDB Molecule:cyclophilin 40; PDBTitle: bovine cyclophilin 40, monoclinic form
NP_001288585.1	c1u22A	100	99	85	PDB header:transferase Chain: A: PDB Molecule:5-methyltetrahydropteroyltriglutamate-- PDBTitle: a. thaliana cobalamine independent methionine synthase
NP_001292746.1	c3h0gA	100	81	58	PDB header:transcription Chain: A: PDB Molecule:dna-directed rna polymerase ii subunit rpb1; PDBTitle: rna polymerase ii from schizosaccharomyces pombe
NP_001292782.1	c6b9pA	100	96	61	PDB header:hydrolase Chain: A: PDB Molecule:alpha-mannosidase from canavalia ensiformis (jack bean); PDBTitle: structure of gh 38 jack bean alpha-mannosidase in complex with a 36-2 valent iminosugar cluster inhibitor
NP_001292800.1	c3ax1A	100	56	70	PDB header:protein binding Chain: A: PDB Molecule:serrate rna effector molecule; PDBTitle: molecular insights into mirna processing by arabidopsis serrate
NP_001295434.1	c3ax1A	100	55	70	PDB header:protein binding Chain: A: PDB Molecule:serrate rna effector molecule; PDBTitle: molecular insights into mirna processing by arabidopsis serrate
NP_001295757.1	c3a9qR	100	77	74	PDB header:oxidoreductase Chain: R: PDB Molecule: PDBTitle: crystal structure analysis of e173a variant of the soybean2 ferritin sfer4
NP_001296801.1	c3j38a	100	81	69	PDB header:ribosome Chain: A: PDB Molecule:40s ribosomal protein sa; PDBTitle: structure of the d. melanogaster 40s ribosomal proteins
NP_001296960.1	c3ux2A	100	75	56	PDB header:immune system Chain: A: PDB Molecule:mip18 family protein fam96a; PDBTitle: crystal structure of domain-swapped fam96a major dimer
NP_001305977.1	c4qeoA	100	83	64	PDB header:transcription/dna Chain: A: PDB Molecule:histone-lysine n-methyltransferase, h3 lysine-9 specific PDBTitle: crystal structure of kryptonite in complex with mchh dna, h3(1-15)2 peptide and sah
NP_001305989.1	c4i14B	100	67	57	PDB header:hydrolase, lyase Chain: B: PDB Molecule:riboflavin biosynthesis protein ribba; PDBTitle: crystal structure of mtb-riba2 (rv1415)
NP_001306680.1	c4n0gB	100	79	64	PDB header:hydrolase/receptor Chain: B: PDB Molecule:protein phosphatase 2c 37; PDBTitle: crystal structure of pyl13-pp2ca complex
NP_001306686.1	c5e84B	100	94	64	PDB header:chaperone Chain: B: PDB Molecule:78 kda glucose-regulated protein; PDBTitle: atp-bound state of bip
NP_001306704.1	c1u22A	100	99	86	PDB header:transferase Chain: A: PDB Molecule:5-methyltetrahydropteroyltriglutamate-- PDBTitle: a. thaliana cobalamine independent methionine synthase
NP_001307163.1	c2a3lA	100	76	83	PDB header:hydrolase Chain: A: PDB Molecule:amp deaminase; PDBTitle: x-ray structure of adenosine 5'-monophosphate deaminase from2 arabidopsis thaliana in complex with coformycin 5'-phosphate
NP_001307761.1	c2q2lB	100	99	84	PDB header:oxidoreductase Chain: B: PDB Molecule:superoxide dismutase; PDBTitle: crystal structure of superoxide dismutase from p.2 atrosanguina
NP_001309051.1	c1ihgA	100	86	56	PDB header:isomerase Chain: A: PDB Molecule:cyclophilin 40; PDBTitle: bovine cyclophilin 40, monoclinic form
NP_001310827.1	c6kacP	100	71	61	PDB header:photosynthesis Chain: P: PDB Molecule:oxygen-evolving enhancer protein 2, chloroplastic; PDBTitle: cryo-em structure of the c2s2-type psii-lhcii supercomplex from2 chlamydomonas reihardtii
NP_001316595.1	c5b83A	100	56	96	PDB header:signaling protein Chain: A: PDB Molecule:tetra ubiquitin; PDBTitle: crystal structure of optineurin uban in complex with linear ubiquitin
NP_001332966.1	c6vu9A	100	85	41	PDB header:ligase Chain: A: PDB Molecule:threonine--trna ligase; PDBTitle: crystal structure of threonyl-trna synthetase (thrrs) from2 stenotrophomonas maltophilia k279a
NP_001334834.1	c3sngA	100	86	72	PDB header:hydrolase Chain: A: PDB Molecule:nuclease; PDBTitle: x-ray structure of fully glycosylated bifunctional nuclease tbn1 from2 solanum lycopersicum (tomato)
NP_001335987.1	c6nyyC	100	65	43	PDB header:translocase Chain: C: PDB Molecule:afg3-like protein 2; PDBTitle: human m-aaa protease afg3l2, substrate-bound
NP_001338722.1	c6nyyC	100	64	44	PDB header:translocase Chain: C: PDB Molecule:afg3-like protein 2; PDBTitle: human m-aaa protease afg3l2, substrate-bound
NP_001339331.1	c5flmB	100	94	68	PDB header:transcription Chain: B: PDB Molecule:dna-directed rna polymerase ii subunit rpb2; PDBTitle: structure of transcribing mammalian rna polymerase ii
NP_001339362.1	c5xvjB	100	51	80	PDB header:gene regulation Chain: B: PDB Molecule:phd finger protein alfin-like 7; PDBTitle: crystal structure of al7 pal domain
NP_001339981.1	c1yqxB	100	98	65	PDB header:oxidoreductase Chain: B: PDB Molecule:sinapyl alcohol dehydrogenase; PDBTitle: sinapyl alcohol dehydrogenase at 2.5 angstrom resolution
NP_001343919.1	c2a3lA	100	73	83	PDB header:hydrolase Chain: A: PDB Molecule:amp deaminase; PDBTitle: x-ray structure of adenosine 5'-monophosphate deaminase from2 arabidopsis thaliana in complex with coformycin 5'-phosphate
NP_001343920.1	c2a3lA	100	72	83	PDB header:hydrolase Chain: A: PDB Molecule:amp deaminase; PDBTitle: x-ray structure of adenosine 5'-monophosphate deaminase from2 arabidopsis thaliana in complex with coformycin 5'-phosphate
NP_001344978.1	c1ihgA	100	71	59	PDB header:isomerase Chain: A: PDB Molecule:cyclophilin 40; PDBTitle: bovine cyclophilin 40, monoclinic form
NP_001345427.1	c3gnoA	100	91	87	PDB header:hydrolase Chain: A: PDB Molecule:os03g0212800 protein; PDBTitle: crystal structure of a rice os3bglu6 beta-glucosidase
NP_043057.1	c5h1sf	99.9	97	92	PDB header:ribosome Chain: F: PDB Molecule:50s ribosomal protein l3; PDBTitle: structure of the large subunit of the chloro-ribosome
XP_008643498.1	c3gnoA	100	93	60	PDB header:hydrolase Chain: A: PDB Molecule:os03g0212800 protein; PDBTitle: crystal structure of a rice os3bglu6 beta-glucosidase
XP_008643665.1	c6h77B	100	74	66	PDB header:signaling protein Chain: B: PDB Molecule:ubiquitin-like modifier-activating enzyme 5; PDBTitle: e1 enzyme for ubiquitin like protein activation in complex with ubl
XP_008643735.1	c4fukB	100	76	51	PDB header:hydrolase Chain: B: PDB Molecule:methionine aminopeptidase; PDBTitle: aminopeptidase from trypanosoma brucei
XP_008643813.1	c4xhgA	100	63	67	PDB header:transferase Chain: A: PDB Molecule:similar to uniprot p29295 saccharomyces cerevisiae ypl204w
XP_008643817.1	c2khoA	100	86	62	PDB header:chaperone Chain: A: PDB Molecule:heat shock protein 70; PDBTitle: nmr-rdc / xray structure of e. coli hsp70 (dnak) chaperone (1-605)2 complexed with adp and substrate
XP_008644002.1	c2q4jB	100	98	84	PDB header:transferase Chain: B: PDB Molecule:probable utp-glucose-1-phosphate uridylyltransferase 2; PDBTitle: ensemble refinement of the protein crystal structure of gene product2 from arabidopsis thaliana at3g03250, a putative udp-glucose3 pyrophosphorylase
XP_008644441.1	c2l0bA	99.8	51	35	PDB header:ligase Chain: A: PDB Molecule:e3 ubiquitin-protein ligase praja-1; PDBTitle: solution nmr structure of zinc finger domain of e3 ubiquitin-protein2 ligase praja-1 from homo sapiens, northeast structural genomics3 consortium (nesg) target hr4710b
XP_008644594.1	c5e84B	100	87	52	PDB header:chaperone Chain: B: PDB Molecule:78 kda glucose-regulated protein; PDBTitle: atp-bound state of bip
XP_008644635.1	c1u22A	100	99	85	PDB header:transferase Chain: A: PDB Molecule:5-methyltetrahydropteroyltriglutamate-- PDBTitle: a. thaliana cobalamine independent methionine synthase
XP_008644643.1	c5flmB	100	94	68	PDB header:transcription Chain: B: PDB Molecule:dna-directed rna polymerase ii subunit rpb2; PDBTitle: structure of transcribing mammalian rna polymerase ii
XP_008645269.1	c5b83A	100	56	96	PDB header:signaling protein Chain: A: PDB Molecule:tetra ubiquitin; PDBTitle: crystal structure of optineurin uban in complex with linear ubiquitin
XP_008645485.1	c4ro6A	100	79	72	PDB header:lyase Chain: A: PDB Molecule:lactoylglutathione lyase; PDBTitle: crystal structure of glyoxalase i from zea mays
XP_008645494.1	c4g25A	100	74	49	PDB header:rna binding protein Chain: A: PDB Molecule:pentatricopeptide repeat-containing protein at2g32230, PDBTitle: crystal structure of proteinaceous rnase p 1 (prorp1) from a.2 thaliana, semet substituted form with sr
XP_008645684.1	c3u5gb	100	95	65	PDB header:ribosome Chain: B: PDB Molecule:40s ribosomal protein s1-a; PDBTitle: the structure of the eukaryotic ribosome at 3.0 a resolution. this2 entry contains proteins of the 40s subunit, ribosome b
XP_008645717.1	c6wjvA	100	98	43	PDB header:cell cycle Chain: A: PDB Molecule:dna polymerase epsilon catalytic subunit a; PDBTitle: structure of the saccharomyces cerevisiae polymerase epsilon2 holoenzyme
XP_008645718.1	c6wjvA	100	98	43	PDB header:cell cycle Chain: A: PDB Molecule:dna polymerase epsilon catalytic subunit a; PDBTitle: structure of the saccharomyces cerevisiae polymerase epsilon2 holoenzyme
XP_008645736.1	c1ihgA	100	98	65	PDB header:isomerase Chain: A: PDB Molecule:cyclophilin 40; PDBTitle: bovine cyclophilin 40, monoclinic form
XP_008647252.1	c4fytA	100	98	55	PDB header:hydrolase/hydrolase inhibitor Chain: A: PDB Molecule:aminopeptidase n; PDBTitle: human aminopeptidase n (cd13) in complex with amastatin
XP_008647282.1	c4ro6A	100	80	71	PDB header:lyase Chain: A: PDB Molecule:lactoylglutathione lyase; PDBTitle: crystal structure of glyoxalase i from zea mays
XP_008647303.1	c4yh8A	100	56	51	PDB header:splicing Chain: A: PDB Molecule:splicing factor u2af 23 kda subunit; PDBTitle: structure of yeast u2af complex
XP_008647304.1	c4yh8A	100	56	51	PDB header:splicing Chain: A: PDB Molecule:splicing factor u2af 23 kda subunit; PDBTitle: structure of yeast u2af complex
XP_008647440.1	c2h89B	100	52	64	PDB header:oxidoreductase Chain: B: PDB Molecule:succinate dehydrogenase ip subunit; PDBTitle: avian respiratory complex ii with malonate bound
XP_008647760.1	c5zr1A	100	57	28	PDB header:dna binding protein/dna Chain: A: PDB Molecule:origin recognition complex subunit 1; PDBTitle: saccharomyces cerevisiae origin recognition complex bound to a 72-bp2 origin dna containing acs and b1 element
XP_008648693.1	c4rquA	100	98	82	PDB header:oxidoreductase Chain: A: PDB Molecule:alcohol dehydrogenase; PDBTitle: alcohol dehydrogenase crystal structure in complex with nad
XP_008648749.1	c5fj9B	100	97	56	PDB header:transcription Chain: B: PDB Molecule:dna-directed rna polymerase iii subunit rpc2; PDBTitle: cryo-em structure of yeast apo rna polymerase iii at 4.6 a
XP_008649030.1	c2w9nA	100	96	72	PDB header:cell cycle Chain: A: PDB Molecule:ubiquitin; PDBTitle: crystal structure of linear di-ubiquitin
XP_008649061.1	c2q2lB	100	99	84	PDB header:oxidoreductase Chain: B: PDB Molecule:superoxide dismutase; PDBTitle: crystal structure of superoxide dismutase from p.2 atrosanguina
XP_008649137.1	c4f5cA	100	96	43	PDB header:hydrolase/viral protein Chain: A: PDB Molecule:aminopeptidase n; PDBTitle: crystal structure of the spike receptor binding domain of a porcine2 respiratory coronavirus in complex with the pig aminopeptidase n3 ectodomain
XP_008649366.1	c6djxA	99.8	92	29	PDB header:transferase Chain: A: PDB Molecule:rbr-type e3 ubiquitin transferase,rbr-type e3 ubiquitin PDBTitle: crystal structure of pparkin-pub-ubch7 complex
XP_008649469.1	c3e37B	100	98	29	PDB header:transferase Chain: B: PDB Molecule:protein farnesyltransferase subunit beta; PDBTitle: protein farnesyltransferase complexed with bisubstrate2 ethylenediamine scaffold inhibitor 5
XP_008649520.1	d3dssb1	100	92	55	Fold:alpha/alpha toroid Superfamily:Terpenoid cyclases/Protein prenyltransferases Family:Protein prenyltransferases
XP_008649573.1	c3e37B	100	98	31	PDB header:transferase Chain: B: PDB Molecule:protein farnesyltransferase subunit beta; PDBTitle: protein farnesyltransferase complexed with bisubstrate2 ethylenediamine scaffold inhibitor 5
XP_008649630.1	d3dssb1	100	97	57	Fold:alpha/alpha toroid Superfamily:Terpenoid cyclases/Protein prenyltransferases Family:Protein prenyltransferases
XP_008650330.1	c2akmA	100	81	68	PDB header:lyase Chain: A: PDB Molecule:gamma enolase; PDBTitle: fluoride inhibition of enolase: crystal structure of the2 inhibitory complex
XP_008650804.1	c3j09A	100	79	29	PDB header:hydrolase, metal transport Chain: A: PDB Molecule:copper-exporting p-type atpase a; PDBTitle: high resolution helical reconstruction of the bacterial p-type atpase2 copper transporter copa
XP_008650965.1	d1xm8a	100	75	73	Fold:Metallo-hydrolase/oxidoreductase Superfamily:Metallo-hydrolase/oxidoreductase Family:Glyoxalase II (hydroxyacylglutathione hydrolase)
XP_008651068.1	c4yh8A	100	58	56	PDB header:splicing Chain: A: PDB Molecule:splicing factor u2af 23 kda subunit; PDBTitle: structure of yeast u2af complex
XP_008651069.1	C4yh8A	100	58	56	PDB header:splicing Chain: A: PDB Molecule:splicing factor u2af 23 kda subunit; PDBTitle: structure of yeast u2af complex
XP_008651070.1	c4yh8A	100	58	56	PDB header:splicing Chain: A: PDB Molecule:splicing factor u2af 23 kda subunit; PDBTitle: structure of yeast u2af complex
XP_008651477.1	d1ekja	100	62	51	Fold:Resolvase-like Superfamily:beta-carbonic anhydrase, cab Family:beta-carbonic anhydrase, cab
XP_008651479.1	d1ekja	100	65	51	Fold:Resolvase-like Superfamily:beta-carbonic anhydrase, cab Family:beta-carbonic anhydrase, cab
XP_008651594.1	c2wjyA	100	62	74	PDB header:hydrolase Chain: A: PDB Molecule:regulator of nonsense transcripts 1; PDBTitle: crystal structure of the complex between human nonsense2 mediated decay factors upf1 and upf2 orthorhombic form
XP_008651595.1	c2wjyA	100	62	74	PDB header:hydrolase Chain: A: PDB Molecule:regulator of nonsense transcripts 1; PDBTitle: crystal structure of the complex between human nonsense2 mediated decay factors upf1 and upf2 orthorhombic form
XP_008651596.1	c2wjyA	100	63	74	PDB header:hydrolase Chain: A: PDB Molecule:regulator of nonsense transcripts 1; PDBTitle: crystal structure of the complex between human nonsense2 mediated decay factors upf1 and upf2 orthorhombic form
XP_008651597.1	c2wjyA	100	63	74	PDB header:hydrolase Chain: A: PDB Molecule:regulator of nonsense transcripts 1; PDBTitle: crystal structure of the complex between human nonsense2 mediated decay factors upf1 and upf2 orthorhombic form
XP_008651854.1	c6fp6X	100	98	39	PDB header:metal binding protein Chain: X: PDB Molecule:copper chaperone for superoxide dismutase; PDBTitle: complex of human cu,zn sod1 with the human copper chaperone for sod12 in a compact conformation
XP_008651855.1	c2q2lB	100	90	83	PDB header:oxidoreductase Chain: B: PDB Molecule:superoxide dismutase; PDBTitle: crystal structure of superoxide dismutase from p.2 atrosanguina
XP_008651856.1	c2q2lB	100	99	83	PDB header:oxidoreductase Chain: B: PDB Molecule:superoxide dismutase; PDBTitle: crystal structure of superoxide dismutase from p.2 atrosanguina
XP_008652004.2	c2vu4A	100	51	82	PDB header:photosynthesis Chain: A: PDB Molecule:oxygen-evolving enhancer protein 2; PDBTitle: structure of psbp protein from spinacia oleracea at 1.98 a2 resolution
XP_008652999.1	c6wcdA	100	53	41	PDB header:hydrolase Chain: A: PDB Molecule:dna-(apurinic or apyrimidinic site) lyase; PDBTitle: crystal structure of xenopus laevis ape2 catalytic domain
XP_008653098.1	c6px3C	99.9	53	89	PDB header:gene regulation Chain: C: PDB Molecule:ubiquitin-60s ribosomal protein l40,histone h2a; PDBTitle: set2 bound to nucleosome
XP_008653168.1	c2kdiA	99.8	50	86	PDB header:signaling protein Chain: A: PDB Molecule:ubiquitin, vacuolar protein sorting-associated protein 27 PDBTitle: solution structure of a ubiquitin/uim fusion protein
XP_008653176.1	c6px3C	99.9	58	97	PDB header:gene regulation Chain: C: PDB Molecule:ubiquitin-60s ribosomal protein l40,histone h2a; PDBTitle: set2 bound to nucleosome
XP_008653188.1	c6px3C	99.9	58	97	PDB header:gene regulation Chain: C: PDB Molecule:ubiquitin-60s ribosomal protein l40,histone h2a; PDBTitle: set2 bound to nucleosome
XP_008654952.1	c4yh8A	100	55	52	PDB header:splicing Chain: A: PDB Molecule:splicing factor u2af 23 kda subunit; PDBTitle: structure of yeast u2af complex
XP_008654997.1	c5xvjB	100	56	76	PDB header:gene regulation Chain: B: PDB Molecule:phd finger protein alfin-like 7; PDBTitle: crystal structure of al7 pal domain
XP_008655000.1	c5xvjB	100	51	75	PDB header:gene regulation Chain: B: PDB Molecule:phd finger protein alfin-like 7; PDBTitle: crystal structure of al7 pal domain
XP_008655069.1	C3j38a	100	76	68	PDB header:ribosome Chain: A: PDB Molecule:40s ribosomal protein sa; PDBTitle: structure of the d. melanogaster 40s ribosomal proteins
XP_008655116.1	c2w4lC	100	64	64	PDB header:hydrolase Chain: C: PDB Molecule:deoxycytidylate deaminase; PDBTitle: human dcmp deaminase
XP_008655227.1	c5swcE	100	98	32	PDB header:lyase Chain: E: PDB Molecule:carbonic anhydrase; PDBTitle: the structure of the beta-carbonic anhydrase ccaa
XP_008655228.1	d1ekja	100	98	59	Fold:Resolvase-like Superfamily:beta-carbonic anhydrase, cab Family:beta-carbonic anhydrase, cab
XP_008655229.1	d1ekja	100	98	59	Fold:Resolvase-like Superfamily:beta-carbonic anhydrase, cab Family:beta-carbonic anhydrase, cab
XP_008655414.1	c2l0bA	99.6	51	27	PDB header:ligase Chain: A: PDB Molecule:e3 ubiquitin-protein ligase praja-1; PDBTitle: solution nmr structure of zinc finger domain of e3 ubiquitin-protein2 ligase praja-1 from homo sapiens, northeast structural genomics3 consortium (nesg) target hr4710b
XP_008655423.1	c4qeoA	100	73	63	PDB header:transcription/dna Chain: A: PDB Molecule:histone-lysine n-methyltransferase, h3 lysine-9 specific PDBTitle: crystal structure of kryptonite in complex with mchh dna, h3(1-15)2 peptide and sah
XP_008655424.2	c2l0bA	99.7	50	26	PDB header:ligase Chain: A: PDB Molecule:e3 ubiquitin-protein ligase praja-1; PDBTitle: solution nmr structure of zinc finger domain of e3 ubiquitin-protein2 ligase praja-1 from homo sapiens, northeast structural genomics3 consortium (nesg) target hr4710b
XP_008655425.1	c4qeoA	100	81	62	PDB header:transcription/dna Chain: A: PDB Molecule:histone-lysine n-methyltransferase, h3 lysine-9 specific PDBTitle: crystal structure of kryptonite in complex with mchh dna, h3(1-15)2 peptide and sah
XP_008655551.1	c2rgmA	100	82	64	PDB header:hydrolase Chain: A: PDB Molecule:beta-glucosidase; PDBTitle: rice bglu1 beta-glucosidase, a plant exoglucanase/beta-glucosidase
XP_008656113.1	c3sv0A	100	61	94	PDB header:transferase Chain: A: PDB Molecule:casein kinase i-like; PDBTitle: crystal structure of casein kinase-1 like protein in plant
XP_008656114.1	c3sv0A	100	74	94	PDB header:transferase Chain: A: PDB Molecule:casein kinase i-like; PDBTitle: crystal structure of casein kinase-1 like protein in plant
XP_008656190.1	c5ulsA	100	88	67	PDB header:chaperone Chain: A: PDB Molecule:endoplasmin; PDBTitle: structure of grp94 in the active conformation
XP_008656274.1	d1ccra	100	98	92	Fold:Cytochrome c Superfamily:Cytochrome c Family:monodomain cytochrome c
XP_008656276.1	c5xvjB	100	51	80	PDB header:gene regulation Chain: B: PDB Molecule:phd finger protein alfin-like 7; PDBTitle: crystal structure of al7 pal domain
XP_008656287.1	c2w9nA	100	96	73	PDB header:cell cycle Chain: A: PDB Molecule:ubiquitin; PDBTitle: crystal structure of linear di-ubiquitin
XP_008656653.1	c2ce7B	100	56	54	PDB header:cell division protein Chain: B: PDB Molecule:cell division protein ftsh; PDBTitle: edta treated
XP_008656846.1	c4o30B	100	56	73	PDB header:transferase Chain: B: PDB Molecule:histone-lysine n-methyltransferase atxr6, putative; PDBTitle: crystal structure of atxr5 in complex with histone h3.1 and adohcy
XP_008657037.1	c4fytA	100	96	42	PDB header:hydrolase/hydrolase inhibitor Chain: A: PDB Molecule:aminopeptidase n; PDBTitle: human aminopeptidase n (cd13) in complex with amastatin
XP_008657238.1	d1qh5a	100	95	51	Fold:Metallo-hydrolase/oxidoreductase Superfamily:Metallo-hydrolase/oxidoreductase Family:Glyoxalase II (hydroxyacylglutathione hydrolase)
XP_008657809.1	c2w9kA	99.9	92	51	PDB header:electron transport Chain: A: PDB Molecule:cytochrome c; PDBTitle: crithidia fasciculata cytochrome c
XP_008657983.1	c2ce7B	100	66	58	PDB header:cell division protein Chain: B: PDB Molecule:cell division protein ftsh; PDBTitle: edta treated
XP_008658047.1	c1yqxB	100	99	51	PDB header:oxidoreductase Chain: B: PDB Molecule:sinapyl alcohol dehydrogenase; PDBTitle: sinapyl alcohol dehydrogenase at 2.5 angstrom resolution
XP_008658048.1	c1yqxB	100	99	51	PDB header:oxidoreductase Chain: B: PDB Molecule:sinapyl alcohol dehydrogenase; PDBTitle: sinapyl alcohol dehydrogenase at 2.5 angstrom resolution
XP_008658049.1	c1yqxB	100	99	51	PDB header:oxidoreductase Chain: B: PDB Molecule:sinapyl alcohol dehydrogenase; PDBTitle: sinapyl alcohol dehydrogenase at 2.5 angstrom resolution
XP_008658050.1	c1yqxB	100	99	51	PDB header:oxidoreductase Chain: B: PDB Molecule:sinapyl alcohol dehydrogenase; PDBTitle: sinapyl alcohol dehydrogenase at 2.5 angstrom resolution
XP_008658052.1	c1yqxB	100	99	51	PDB header:oxidoreductase Chain: B: PDB Molecule:sinapyl alcohol dehydrogenase; PDBTitle: sinapyl alcohol dehydrogenase at 2.5 angstrom resolution
XP_008658250.1	c5e84B	100	93	65	PDB header:chaperone Chain: B: PDB Molecule:78 kda glucose-regulated protein; PDBTitle: atp-bound state of bip
XP_008658314.1	d1qf8a	100	59	58	Fold:Rubredoxin-like Superfamily:Casein kinase II beta subunit Family:Casein kinase II beta subunit
XP_008658315.1	d1qf8a	100	59	61	Fold:Rubredoxin-like Superfamily:Casein kinase II beta subunit Family:Casein kinase II beta subunit
XP_008658381.1	c3maxB	100	77	69	PDB header:hydrolase Chain: B: PDB Molecule:histone deacetylase 2; PDBTitle: crystal structure of human hdac2 complexed with an n-(2-aminophenyl)2 benzamide
XP_008658979.1	c3gnoA	100	93	86	PDB header:hydrolase Chain: A: PDB Molecule:os03g0212800 protein; PDBTitle: crystal structure of a rice os3bglu6 beta-glucosidase
XP_008658980.1	c3gnoA	100	93	85	PDB header:hydrolase Chain: A: PDB Molecule:os03g0212800 protein; PDBTitle: crystal structure of a rice os3bglu6 beta-glucosidase
XP_008660032.1	c2l0bA	99.7	63	30	PDB header:ligase Chain: A: PDB Molecule:e3 ubiquitin-protein ligase praja-1; PDBTitle: solution nmr structure of zinc finger domain of e3 ubiquitin-protein2 ligase praja-1 from homo sapiens, northeast structural genomics3 consortium (nesg) target hr4710b
XP_008660153.1	c2q2lB	100	99	84	PDB header:oxidoreductase Chain: B: PDB Molecule:superoxide dismutase; PDBTitle: crystal structure of superoxide dismutase from p.2 atrosanguina
XP_008660154.1	c2q2lB	100	99	82	PDB header:oxidoreductase Chain: B: PDB Molecule:superoxide dismutase; PDBTitle: crystal structure of superoxide dismutase from p.2 atrosanguina
XP_008661405.1	c5elhB	100	52	26	PDB header:rna binding protein/rna Chain: B: PDB Molecule:ring finger protein unkempt homolog; PDBTitle: crystal structure of mouse unkempt zinc fingers 1-3 (znf1-3), bound to2 rna
XP_008661484.1	d1r3ba	100	91	65	Fold:Bromodomain-like Superfamily:Mob1/phocein Family:Mob1/phocein
XP_008661998.1	c5xvjB	99.8	57	76	PDB header:gene regulation Chain: B: PDB Molecule:phd finger protein alfin-like 7; PDBTitle: crystal structure of al7 pal domain
XP_008662315.1	c4ro6A	100	87	100	PDB header:lyase Chain: A: PDB Molecule:lactoylglutathione lyase; PDBTitle: crystal structure of glyoxalase i from zea mays
XP_008662322.1	c3a9qR	100	73	71	PDB header:oxidoreductase Chain: R: PDB Molecule: PDBTitle: crystal structure analysis of e173a variant of the soybean2 ferritin sfer4
XP_008662325.1	c3zg6A	100	56	54	PDB header:hydrolase/inhibitor Chain: A: PDB Molecule:nad-dependent protein deacetylase sirtuin-6; PDBTitle: the novel de-long chain fatty acid function of human sirt6
XP_008662326.1	c3zg6A	100	58	54	PDB header:hydrolase/inhibitor Chain: A: PDB Molecule:nad-dependent protein deacetylase sirtuin-6; PDBTitle: the novel de-long chain fatty acid function of human sirt6
XP_008662881.1	c4j80B	100	79	43	PDB header:chaperone Chain: B: PDB Molecule:chaperone protein dnaj 2; PDBTitle: thermus thermophilus dnaj
XP_008663157.1	c1l8pC	100	95	52	PDB header:lyase Chain: C: PDB Molecule:enolase 1; PDBTitle: mg-phosphonoacetohydroxamate complex of s39a yeast enolase 1
XP_008663765.1	d1ccra	100	98	78	Fold:Cytochrome c Superfamily:Cytochrome c Family:monodomain cytochrome c
XP_008663998.1	c3ax1A	100	67	70	PDB header:protein binding Chain: A: PDB Molecule:serrate rna effector molecule; PDBTitle: molecular insights into mirna processing by arabidopsis serrate
XP_008664856.1	c1qf6A	100	85	41	PDB header:ligase/rna Chain: A: PDB Molecule:threonyl-trna synthetase; PDBTitle: structure of e. coli threonyl-trna synthetase complexed with its2 cognate trna
XP_008665263.1	c2rgmA	100	93	85	PDB header:hydrolase Chain: A: PDB Molecule:beta-glucosidase; PDBTitle: rice bglu1 beta-glucosidase, a plant exoglucanase/beta-glucosidase
XP_008666260.1	c5ulsA	100	94	67	PDB header:chaperone Chain: A: PDB Molecule:endoplasmin; PDBTitle: structure of grp94 in the active conformation
XP_008666846.1	c3ux2A	100	76	50	PDB header:immune system Chain: A: PDB Molecule:mip18 family protein fam96a; PDBTitle: crystal structure of domain-swapped fam96a major dimer
XP_008667450.1	d1ekja	100	61	50	Fold:Resolvase-like Superfamily:beta-carbonic anhydrase, cab Family:beta-carbonic anhydrase, cab
XP_008667451.1	d1ekja	100	64	51	Fold:Resolvase-like Superfamily:beta-carbonic anhydrase, cab Family:beta-carbonic anhydrase, cab
XP_008667676.1	c3ux2A	100	79	53	PDB header:immune system Chain: A: PDB Molecule:mip18 family protein fam96a; PDBTitle: crystal structure of domain-swapped fam96a major dimer
XP_008668072.1	c4yh8A	100	57	52	PDB header:splicing Chain: A: PDB Molecule:splicing factor u2af 23 kda subunit; PDBTitle: structure of yeast u2af complex
XP_008668322.1	c4ro6A	99.7	57	87	PDB header:lyase Chain: A: PDB Molecule:lactoylglutathione lyase; PDBTitle: crystal structure of glyoxalase i from zea mays
XP_008668399.1	c2wjyA	100	62	75	PDB header:hydrolase Chain: A: PDB Molecule:regulator of nonsense transcripts 1; PDBTitle: crystal structure of the complex between human nonsense2 mediated decay factors upf1 and upf2 orthorhombic form
XP_008668400.1	c2wjyA	100	62	75	PDB header:hydrolase Chain: A: PDB Molecule:regulator of nonsense transcripts 1; PDBTitle: crystal structure of the complex between human nonsense2 mediated decay factors upf1 and upf2 orthorhombic form
XP_008668439.1	c4xhgA	100	66	67	PDB header:transferase Chain: A: PDB Molecule:similar to uniprot p29295 saccharomyces cerevisiae ypl204w
XP_008668621.1	c3maxB	100	80	63	PDB header:hydrolase Chain: B: PDB Molecule:histone deacetylase 2; PDBTitle: crystal structure of human hdac2 complexed with an n-(2-aminophenyl)2 benzamide
XP_008669694.1	c5flmI	100	97	54	PDB header:transcription Chain: I: PDB Molecule:dna-directed rna polymerase ii subunit rpb9; PDBTitle: structure of transcribing mammalian rna polymerase ii
XP_008669857.1	c5b83A	100	98	55	PDB header:signaling protein Chain: A: PDB Molecule:tetra ubiquitin; PDBTitle: crystal structure of optineurin uban in complex with linear ubiquitin
XP_008670003.1	c3j09A	100	78	30	PDB header:hydrolase, metal transport Chain: A: PDB Molecule:copper-exporting p-type atpase a; PDBTitle: high resolution helical reconstruction of the bacterial p-type atpase2 copper transporter copa
XP_008670036.1	c6px3C	99.9	58	97	PDB header:gene regulation Chain: C: PDB Molecule:ubiquitin-60s ribosomal protein l40,histone h2a; PDBTitle: set2 bound to nucleosome
XP_008670354.1	c3bbo6	99.9	50	66	PDB header:ribosome Chain: 6: PDB Molecule:ribosomal protein l36; PDBTitle: homology model for the spinach chloroplast 50s subunit fitted to 9.4a2 cryo-em map of the 70s chlororibosome
XP_008671836.1	c3tlxA	100	87	49	PDB header:transferase Chain: A: PDB Molecule:adenylate kinase 2; PDBTitle: crystal structure of pf10_0086, adenylate kinase from plasmodium2 falciparum
XP_008672127.1	c4lfyB	100	87	57	PDB header:hydrolase Chain: B: PDB Molecule:dihydroorotase; PDBTitle: crystal structure of a dihydroorotase from burkholderia cenocepacia2 j2315
XP_008672860.1	c3w52A	100	79	70	PDB header:hydrolase Chain: A: PDB Molecule:endonuclease 2; PDBTitle: zinc-dependent bifunctional nuclease
XP_008672955.1	c5flmI	100	54	52	PDB header:transcription Chain: I: PDB Molecule:dna-directed rna polymerase ii subunit rpb9; PDBTitle: structure of transcribing mammalian rna polymerase ii
XP_008672987.1	c5xvjB	100	51	74	PDB header:gene regulation Chain: B: PDB Molecule:phd finger protein alfin-like 7; PDBTitle: crystal structure of al7 pal domain
XP_008672988.1	c5xvjB	100	51	74	PDB header:gene regulation Chain: B: PDB Molecule:phd finger protein alfin-like 7; PDBTitle: crystal structure of al7 pal domain
XP_008672989.1	c5xvjB	99.9	51	74	PDB header:gene regulation Chain: B: PDB Molecule:phd finger protein alfin-like 7; PDBTitle: crystal structure of al7 pal domain
XP_008673044.1	c3l6sA	100	98	53	PDB header:hydrolase Chain: A: PDB Molecule:aspartyl aminopeptidase; PDBTitle: crystal structure of human aspartyl aminopeptidase (dnpep), in complex2 with aspartic acid hydroxamate
XP_008673817.1	d3dplr1	99.9	71	88	Fold:RING/U-box Superfamily:RING/U-box Family:RING finger domain, C3HC4
XP_008673889.1	c5gjqV	100	91	82	PDB header:hydrolase Chain: V: PDB Molecule:26s proteasome non-atpase regulatory subunit 14; PDBTitle: structure of the human 26s proteasome bound to usp14-ubal
XP_008674659.1	c5xogM	100	69	52	PDB header:transcription Chain: M: PDB Molecule:transcription elongation factor 1 homolog; PDBTitle: rna polymerase ii elongation complex bound with spt5 kow5 and elf1
XP_008674660.1	c5xogM	100	69	52	PDB header:transcription Chain: M: PDB Molecule:transcription elongation factor 1 homolog; PDBTitle: rna polymerase ii elongation complex bound with spt5 kow5 and elf1
XP_008674661.1	c5xogM	100	69	52	PDB header:transcription Chain: M: PDB Molecule:transcription elongation factor 1 homolog; PDBTitle: rna polymerase ii elongation complex bound with spt5 kow5 and elf1
XP_008674662.1	c5xogM	100	69	52	PDB header:transcription Chain: M: PDB Molecule:transcription elongation factor 1 homolog; PDBTitle: rna polymerase ii elongation complex bound with spt5 kow5 and elf1
XP_008674726.1	d1ccra	100	97	94	Fold:Cytochrome c Superfamily:Cytochrome c Family:monodomain cytochrome c
XP_008676046.2	c4yh8A	100	88	52	PDB header:splicing Chain: A: PDB Molecule:splicing factor u2af 23 kda subunit; PDBTitle: structure of yeast u2af complex
XP_008676186.1	c4n0gB	100	83	67	PDB header:hydrolase/receptor Chain: B: PDB Molecule:protein phosphatase 2c 37; PDBTitle: crystal structure of pyl13-pp2ca complex
XP_008676437.1	c1yw7A	100	81	73	PDB header:hydrolase Chain: A: PDB Molecule:methionine aminopeptidase 2; PDBTitle: h-metap2 complexed with a444148
XP_008676465.1	c5xvjB	100	51	83	PDB header:gene regulation Chain: B: PDB Molecule:phd finger protein alfin-like 7; PDBTitle: crystal structure of al7 pal domain
XP_008676511.1	c2k2cA	100	63	37	PDB header:metal binding protein Chain: A: PDB Molecule:ring finger and chy zinc finger domain-containing protein PDBTitle: solution nmr structure of n-terminal domain of human pirh2. northeast2 structural genomics consortium (nesg) target ht2a
XP_008676553.1	c2k2cA	100	67	37	PDB header:metal binding protein Chain: A: PDB Molecule:ring finger and chy zinc finger domain-containing protein PDBTitle: solution nmr structure of n-terminal domain of human pirh2. northeast2 structural genomics consortium (nesg) target ht2a
XP_008676721.1	c5xiiC	100	94	62	PDB header:ligase Chain: C: PDB Molecule:prolyl-trna synthetase (prors); PDBTitle: crystal structure of toxoplasma gondii prolyl-trna synthetase (tgprs)2 in complex with inhibitor 6
XP_008676744.1	c4rquA	100	96	50	PDB header:oxidoreductase Chain: A: PDB Molecule:alcohol dehydrogenase; PDBTitle: alcohol dehydrogenase crystal structure in complex with nad
XP_008676974.1	c3t33A	100	90	61	PDB header:signaling protein receptor Chain: A: PDB Molecule:g protein coupled receptor; PDBTitle: crystal structure of arabidopsis gcr2
XP_008677208.1	c4xhgA	100	70	62	PDB header:transferase Chain: A: PDB Molecule:similar to uniprot p29295 saccharomyces cerevisiae ypl204w
XP_008677209.1	c4xhgA	100	67	55	PDB header:transferase Chain: A: PDB Molecule:similar to uniprot p29295 saccharomyces cerevisiae ypl204w
XP_008677210.1	c3sv0A	100	78	76	PDB header:transferase Chain: A: PDB Molecule:casein kinase i-like; PDBTitle: crystal structure of casein kinase-1 like protein in plant
XP_008677533.1	c1b8tA	100	80	30	PDB header:contractile Chain: A: PDB Molecule:protein (crp1); PDBTitle: solution structure of the chicken crp1
XP_008677552.1	c4j80B	100	79	39	PDB header:chaperone Chain: B: PDB Molecule:chaperone protein dnaj 2; PDBTitle: thermus thermophilus dnaj
XP_008677639.1	c4i14B	100	63	57	PDB header:hydrolase, lyase Chain: B: PDB Molecule:riboflavin biosynthesis protein ribba; PDBTitle: crystal structure of mtb-riba2 (rv1415)
XP_008677640.1	c4i14B	100	67	57	PDB header:hydrolase, lyase Chain: B: PDB Molecule:riboflavin biosynthesis protein ribba; PDBTitle: crystal structure of mtb-riba2 (rv1415)
XP_008677641.1	c4i14B	100	67	57	PDB header:hydrolase, lyase Chain: B: PDB Molecule:riboflavin biosynthesis protein ribba; PDBTitle: crystal structure of mtb-riba2 (rv1415)
XP_008677642.1	c4i14B	100	67	57	PDB header:hydrolase, lyase Chain: B: PDB Molecule:riboflavin biosynthesis protein ribba; PDBTitle: crystal structure of mtb-riba2 (rv1415)
XP_008677643.1	c4i14B	100	82	57	PDB header:hydrolase, lyase Chain: B: PDB Molecule:riboflavin biosynthesis protein ribba; PDBTitle: crystal structure of mtb-riba2 (rv1415)
XP_008677775.1	c3maxB	100	70	68	PDB header:hydrolase Chain: B: PDB Molecule:histone deacetylase 2; PDBTitle: crystal structure of human hdac2 complexed with an n-(2-aminophenyl)2 benzamide
XP_008677789.1	C3h9eO	100	96	64	PDB header:oxidoreductase Chain: O: PDB Molecule:glyceraldehyde-3-phosphate dehydrogenase, testis-specific; PDBTitle: crystal structure of human sperm-specific glyceraldehyde-3-phosphate2 dehydrogenase (gapds) complex with nad and phosphate
XP_008678105.1	c5b83A	100	99	52	PDB header:signaling protein Chain: A: PDB Molecule:tetra ubiquitin; PDBTitle: crystal structure of optineurin uban in complex with linear ubiquitin
XP_008678364.1	c3ax1A	100	61	70	PDB header:protein binding Chain: A: PDB Molecule:serrate rna effector molecule; PDBTitle: molecular insights into mirna processing by arabidopsis serrate
XP_008678672.1	c1ihgA	100	98	66	PDB header:isomerase Chain: A: PDB Molecule:cyclophilin 40; PDBTitle: bovine cyclophilin 40, monoclinic form
XP_008678691.1	c5wjqD	99.9	52	30	PDB header:gene regulation/dna Chain: D: PDB Molecule:zinc finger protein 568; PDBTitle: mousezfp568-znf2-11 in complex with dna
XP_008679030.1	c4lqqB	100	94	40	PDB header:transferase/transferase activator Chain: B: PDB Molecule:cbk1 kinase activator protein mob2; PDBTitle: crystal structure of the cbk1(t743e)-mob2 kinase-coactivator complex2 in crystal form b
XP_008680237.1	c3t9kA	100	73	42	PDB header:protein transport Chain: A: PDB Molecule:arf-gap with coiled-coil, ank repeat and ph domain- PDBTitle: crystal structure of acap1 c-portion mutant s554d fused with integrin2 beta1 peptide
XP_008680704.1	c4hc7B	99.8	55	24	PDB header:transcription/dna Chain: B: PDB Molecule:trans-acting t-cell-specific transcription factor gata-3; PDBTitle: crystal structure of the full dna binding domain of gata3-complex 2
XP_008680958.1	c1u22A	100	95	86	PDB header:transferase Chain: A: PDB Molecule:5-methyltetrahydropteroyltriglutamate-- PDBTitle: a. thaliana cobalamine independent methionine synthase
XP_008681126.1	c3maxB	100	71	69	PDB header:hydrolase Chain: B: PDB Molecule:histone deacetylase 2; PDBTitle: crystal structure of human hdac2 complexed with an n-(2-aminophenyl)2 benzamide
XP_008681129.1	c5wjqD	99.9	51	34	PDB header:gene regulation/dna Chain: D: PDB Molecule:zinc finger protein 568; PDBTitle: mousezfp568-znf2-11 in complex with dna
XP_008681203.1	c4gfhA	100	81	52	PDB header:isomerase/dna Chain: A: PDB Molecule:dna topoisomerase 2; PDBTitle: topoisomerase ii-dna-amppnp complex
XP_020393094.1	c3j09A	100	63	30	PDB header:hydrolase, metal transport Chain: A: PDB Molecule:copper-exporting p-type atpase a; PDBTitle: high resolution helical reconstruction of the bacterial p-type atpase2 copper transporter copa
XP_020393151.1	c1ihgA	100	56	53	PDB header:isomerase Chain: A: PDB Molecule:cyclophilin 40; PDBTitle: bovine cyclophilin 40, monoclinic form
XP_020393155.1	c1u22A	100	91	85	PDB header:transferase Chain: A: PDB Molecule:5-methyltetrahydropteroyltriglutamate-- PDBTitle: a. thaliana cobalamine independent methionine synthase
XP_020393252.1	c2rgmA	100	92	56	PDB header:hydrolase Chain: A: PDB Molecule:beta-glucosidase; PDBTitle: rice bglu1 beta-glucosidase, a plant exoglucanase/beta-glucosidase
XP_020393717.1	c5ulsA	100	55	63	PDB header:chaperone Chain: A: PDB Molecule:endoplasmin; PDBTitle: structure of grp94 in the active conformation
XP_020393882.1	c3sv0A	100	60	80	PDB header:transferase Chain: A: PDB Molecule:casein kinase i-like; PDBTitle: crystal structure of casein kinase-1 like protein in plant
XP_020393883.1	c3sv0A	100	60	80	PDB header:transferase Chain: A: PDB Molecule:casein kinase i-like; PDBTitle: crystal structure of casein kinase-1 like protein in plant
XP_020393884.1	c3sv0A	100	61	80	PDB header:transferase Chain: A: PDB Molecule:casein kinase i-like; PDBTitle: crystal structure of casein kinase-1 like protein in plant
XP_020393885.1	c3sv0A	100	61	80	PDB header:transferase Chain: A: PDB Molecule:casein kinase i-like; PDBTitle: crystal structure of casein kinase-1 like protein in plant
XP_020394140.1	c1ihgA	100	98	65	PDB header:isomerase Chain: A: PDB Molecule:cyclophilin 40; PDBTitle: bovine cyclophilin 40, monoclinic form
XP_020394294.1	c2fgeA	100	90	76	PDB header:hydrolase, plant protein Chain: A: PDB Molecule:zinc metalloprotease (insulinase family); PDBTitle: crystal structure of presequence protease prep from2 arabidopsis thaliana
XP_020394367.1	c4yh8A	100	56	51	PDB header:splicing Chain: A: PDB Molecule:splicing factor u2af 23 kda subunit; PDBTitle: structure of yeast u2af complex
XP_020394483.1	c2hjnA	100	94	49	PDB header:cell cycle Chain: A: PDB Molecule:maintenance of ploidy protein mob1; PDBTitle: structural and functional analysis of saccharomyces2 cerevisiae mob1
XP_020394894.1	c1ihgA	100	84	59	PDB header:isomerase Chain: A: PDB Molecule:cyclophilin 40; PDBTitle: bovine cyclophilin 40, monoclinic form
XP_020395264.1	c4xhgA	100	60	66	PDB header:transferase Chain: A: PDB Molecule:similar to uniprot p29295 saccharomyces cerevisiae ypl204w
XP_020395265.1	c3sv0A	100	74	93	PDB header:transferase Chain: A: PDB Molecule:casein kinase i-like; PDBTitle: crystal structure of casein kinase-1 like protein in plant
XP_020395624.1	d1weoa	100	55	63	Fold:RING/U-box Superfamily:RING/U-box Family:RING finger domain, C3HC4
XP_020395975.1	c2a3lA	100	76	83	PDB header:hydrolase Chain: A: PDB Molecule:amp deaminase; PDBTitle: x-ray structure of adenosine 5'-monophosphate deaminase from2 arabidopsis thaliana in complex with coformycin 5'-phosphate
XP_020396084.1	d2g84a1	100	96	25	Fold:Cytidine deaminase-like Superfamily:Cytidine deaminase-like Family:Deoxycytidylate deaminase-like
XP_020396127.1	c1ihgA	100	89	59	PDB header:isomerase Chain: A: PDB Molecule:cyclophilin 40; PDBTitle: bovine cyclophilin 40, monoclinic form
XP_020396131.1	d1ekja	100	61	51	Fold:Resolvase-like Superfamily:beta-carbonic anhydrase, cab Family:beta-carbonic anhydrase, cab
XP_020396132.1	d1ekja	100	61	51	Fold:Resolvase-like Superfamily:beta-carbonic anhydrase, cab Family:beta-carbonic anhydrase, cab
XP_020396713.1	c5jfyC	100	81	79	PDB header:hydrolase Chain: C: PDB Molecule:deoxycytidine deaminase; PDBTitle: crystal structure of a plant cytidine deaminase
XP_020396920.1	c4il1A	100	73	40	PDB header:hydrolase Chain: A: PDB Molecule:calmodulin, calcineurin subunit b type 1, serine/threonine- PDBTitle: crystal structure of the rat calcineurin
XP_020397054.1	c5e84B	100	97	76	PDB header:chaperone Chain: B: PDB Molecule:78 kda glucose-regulated protein; PDBTitle: atp-bound state of bip
XP_020397361.1	c5ulsA	100	77	66	PDB header:chaperone Chain: A: PDB Molecule:endoplasmin; PDBTitle: structure of grp94 in the active conformation
XP_020397420.1	c2hjnA	100	96	43	PDB header:cell cycle Chain: A: PDB Molecule:maintenance of ploidy protein mob1; PDBTitle: structural and functional analysis of saccharomyces2 cerevisiae mob1
XP_020397518.1	c3sv0A	100	62	92	PDB header:transferase Chain: A: PDB Molecule:casein kinase i-like; PDBTitle: crystal structure of casein kinase-1 like protein in plant
XP_020397717.1	c4yh8A	100	55	52	PDB header:splicing Chain: A: PDB Molecule:splicing factor u2af 23 kda subunit; PDBTitle: structure of yeast u2af complex
XP_020397718.1	c4yh8A	100	55	52	PDB header:splicing Chain: A: PDB Molecule:splicing factor u2af 23 kda subunit; PDBTitle: structure of yeast u2af complex
XP_020397736.1	c4i14B	100	86	54	PDB header:hydrolase, lyase Chain: B: PDB Molecule:riboflavin biosynthesis protein ribba; PDBTitle: crystal structure of mtb-riba2 (rv1415)
XP_020397917.1	C4qeoA	100	71	63	PDB header:transcription/dna Chain: A: PDB Molecule:histone-lysine n-methyltransferase, h3 lysine-9 specific PDBTitle: crystal structure of kryptonite in complex with mchh dna, h3(1-15)2 peptide and sah
XP_020398133.1	c5ulsA	100	88	67	PDB header:chaperone Chain: A: PDB Molecule:endoplasmin; PDBTitle: structure of grp94 in the active conformation
XP_020398764.1	c5e84B	100	57	72	PDB header:chaperone Chain: B: PDB Molecule:78 kda glucose-regulated protein; PDBTitle: atp-bound state of bip
XP_020398958.1	c5ulsA	99.9	51	69	PDB header:chaperone Chain: A: PDB Molecule:endoplasmin; PDBTitle: structure of grp94 in the active conformation
XP_020398959.1	c5ulsA	99.9	51	69	PDB header:chaperone Chain: A: PDB Molecule:endoplasmin; PDBTitle: structure of grp94 in the active conformation
XP_020399244.1	c1kbpB	100	87	61	PDB header:hydrolase (phosphoric monoester) Chain: B: PDB Molecule:purple acid phosphatase; PDBTitle: kidney bean purple acid phosphatase
XP_020399246.1	c3t9kA	100	81	46	PDB header:protein transport Chain: A: PDB Molecule:arf-gap with coiled-coil, ank repeat and ph domain- PDBTitle: crystal structure of acap1 c-portion mutant s554d fused with integrin2 beta1 peptide
XP_020399413.1	c2q2lB	100	99	84	PDB header:oxidoreductase Chain: B: PDB Molecule:superoxide dismutase; PDBTitle: crystal structure of superoxide dismutase from p.2 atrosanguina
XP_020399466.1	c3j09A	100	78	42	PDB header:hydrolase, metal transport Chain: A: PDB Molecule:copper-exporting p-type atpase a; PDBTitle: high resolution helical reconstruction of the bacterial p-type atpase2 copper transporter copa
XP_020399970.1	c5jheA	99.9	51	36	PDB header:chaperone Chain: A: PDB Molecule:peptidyl-prolyl cis-trans isomerase cyp7; PDBTitle: the crystal structure of the saccharomyces cerevisiae co-chaperone2 cpr7
XP_020400050.1	c4xhgA	100	97	34	PDB header:transferase Chain: A: PDB Molecule:similar to uniprot p29295 saccharomyces cerevisiae ypl204w
XP_020400051.1	c4xhgA	100	97	34	PDB header:transferase Chain: A: PDB Molecule:similar to uniprot p29295 saccharomyces cerevisiae ypl204w
XP_020400052.1	c4xhgA	100	97	34	PDB header:transferase Chain: A: PDB Molecule:similar to uniprot p29295 saccharomyces cerevisiae ypl204w
XP_020400100.1	C1ihgA	100	98	52	PDB header:isomerase Chain: A: PDB Molecule:cyclophilin 40; PDBTitle: bovine cyclophilin 40, monoclinic form
XP_020400258.1	c5ulsA	100	75	65	PDB header:chaperone Chain: A: PDB Molecule:endoplasmin; PDBTitle: structure of grp94 in the active conformation
XP_020400659.1	c4rquA	100	99	50	PDB header:oxidoreductase Chain: A: PDB Molecule:alcohol dehydrogenase; PDBTitle: alcohol dehydrogenase crystal structure in complex with nad
XP_020400837.1	c3zg6A	100	52	55	PDB header:hydrolase/inhibitor Chain: A: PDB Molecule:nad-dependent protein deacetylase sirtuin-6; PDBTitle: the novel de-long chain fatty acid function of human sirt6
XP_020401063.1	c2l43A	99.7	57	22	PDB header:transcription Chain: A: PDB Molecule:histone h3.3,linker,bromodomain-containing protein 1; PDBTitle: structural basis for histone code recognition by brpf2-phd1 finger
XP_020401497.1	d1lr5a	100	77	85	Fold:Double-stranded beta-helix Superfamily:RmlC-like cupins Family:Germin/Seed storage 7S protein
XP_020401503.1	c2rsvA	99.8	89	21	PDB header:transferase Chain: A: PDB Molecule:serine/threonine-protein kinase vrk1; PDBTitle: solution structure of human full-length vaccinia related kinase 12 (vrk1)
XP_020401504.1	c4epoL	99.2	58	26	PDB header:protein binding/ligase Chain: L: PDB Molecule:e3 ubiquitin-protein ligase rnf8; PDBTitle: crystal structure of rnf8 bound to the ubc13/mms2 heterodimer
XP_020401505.1	c4epoL	99.2	58	26	PDB header:protein binding/ligase Chain: L: PDB Molecule:e3 ubiquitin-protein ligase rnf8; PDBTitle: crystal structure of rnf8 bound to the ubc13/mms2 heterodimer
XP_020401590.1	c3o47A	100	73	34	PDB header:hydrolase, hydrolase activator Chain: A: PDB Molecule:adp-ribosylation factor gtpase-activating protein 1, adp- PDBTitle: crystal structure of arfgap1-arf1 fusion protein
XP_020401591.1	c2crrA	100	74	32	PDB header:protein transport Chain: A: PDB Molecule:stromal membrane-associated protein smap1b; PDBTitle: solution structure of arfgap domain from human smap1
XP_020401592.1	c3dwdB	100	75	35	PDB header:transport protein Chain: B: PDB Molecule:adp-ribosylation factor gtpase-activating protein 1; PDBTitle: crystal structure of the arfgap domain of human arfgap1
XP_020401885.1	c4ro6A	99.6	57	88	PDB header:lyase Chain: A: PDB Molecule:lactoylglutathione lyase; PDBTitle: crystal structure of glyoxalase i from zea mays
XP_020402035.1	c5ulsA	99.8	79	61	PDB header:chaperone Chain: A: PDB Molecule:endoplasmin; PDBTitle: structure of grp94 in the active conformation
XP_020402254.1	c2k7nA	100	99	65	PDB header:isomerase Chain: A: PDB Molecule:peptidyl-prolyl cis-trans isomerase-like 1; PDBTitle: solution structure of the ppil1 bound to a fragment of skip
XP_020402902.1	c4xhgA	99.7	96	45	PDB header:transferase Chain: A: PDB Molecule:similar to uniprot p29295 saccharomyces cerevisiae ypl204w
XP_020403191.1	C3ux2A	100	64	53	PDB header:immune system Chain: A: PDB Molecule:mip18 family protein fam96a; PDBTitle: crystal structure of domain-swapped fam96a major dimer
XP_020403350.1	d1qf8a	100	62	61	Fold:Rubredoxin-like Superfamily:Casein kinase II beta subunit Family:Casein kinase II beta subunit
XP_020403370.1	c4yh8A	100	57	52	PDB header:splicing Chain: A: PDB Molecule:splicing factor u2af 23 kda subunit; PDBTitle: structure of yeast u2af complex
XP_020403500.1	c3sv0A	100	64	81	PDB header:transferase Chain: A: PDB Molecule:casein kinase i-like; PDBTitle: crystal structure of casein kinase-1 like protein in plant
XP_020403501.1	c3sv0A	100	64	80	PDB header:transferase Chain: A: PDB Molecule:casein kinase i-like; PDBTitle: crystal structure of casein kinase-1 like protein in plant
XP_020403589.1	d1qf8a	100	62	58	Fold:Rubredoxin-like Superfamily:Casein kinase II beta subunit Family:Casein kinase II beta subunit
XP_020403767.1	c4twaA	100	91	55	PDB header:ligase Chain: A: PDB Molecule:proline--trna ligase; PDBTitle: crystal structure of prolyl-trna synthetase (prs) from plasmodium2 falciparum
XP_020403768.1	c4twaA	100	95	56	PDB header:ligase Chain: A: PDB Molecule:proline--trna ligase; PDBTitle: crystal structure of prolyl-trna synthetase (prs) from plasmodium2 falciparum
XP_020403769.1	c5f9yB	100	96	56	PDB header:ligase Chain: B: PDB Molecule:aminoacyl-trna synthetase; PDBTitle: crystal structure of prolyl-trna synthetase from cryptosporidium2 parvum complexed with l-proline and amp
XP_020403770.1	c4twaA	100	99	57	PDB header:ligase Chain: A: PDB Molecule:proline--trna ligase; PDBTitle: crystal structure of prolyl-trna synthetase (prs) from plasmodium2 falciparum
XP_020404039.1	c3j09A	100	71	30	PDB header:hydrolase, metal transport Chain: A: PDB Molecule:copper-exporting p-type atpase a; PDBTitle: high resolution helical reconstruction of the bacterial p-type atpase2 copper transporter copa
XP_020404049.1	c6px3C	99.9	60	97	PDB header:gene regulation Chain: C: PDB Molecule:ubiquitin-60s ribosomal protein l40,histone h2a; PDBTitle: set2 bound to nucleosome
XP_020404592.1	d1weoa	100	73	47	Fold:RING/U-box Superfamily:RING/U-box Family:RING finger domain, C3HC4
XP_020404794.1	d1ycca	99.9	83	52	Fold:Cytochrome c Superfamily:Cytochrome c Family:monodomain cytochrome c
XP_020404921.1	c5b83A	100	98	55	PDB header:signaling protein Chain: A: PDB Molecule:tetra ubiquitin; PDBTitle: crystal structure of optineurin uban in complex with linear ubiquitin
XP_020404933.1	c3j09A	100	78	30	PDB header:hydrolase, metal transport Chain: A: PDB Molecule:copper-exporting p-type atpase a; PDBTitle: high resolution helical reconstruction of the bacterial p-type atpase2 copper transporter copa
XP_020404968.1	c6px3C	99.8	86	73	PDB header:gene regulation Chain: C: PDB Molecule:ubiquitin-60s ribosomal protein l40,histone h2a; PDBTitle: set2 bound to nucleosome
XP_020405377.1	c3sv0A	100	85	75	PDB header:transferase Chain: A: PDB Molecule:casein kinase i-like; PDBTitle: crystal structure of casein kinase-1 like protein in plant
XP_020405510.1	c4qeoA	100	82	65	PDB header:transcription/dna Chain: A: PDB Molecule:histone-lysine n-methyltransferase, h3 lysine-9 specific PDBTitle: crystal structure of kryptonite in complex with mchh dna, h3(1-15)2 peptide and sah
XP_020405856.1	c2l0bA	99.7	53	33	PDB header:ligase Chain: A: PDB Molecule:e3 ubiquitin-protein ligase praja-1; PDBTitle: solution nmr structure of zinc finger domain of e3 ubiquitin-protein2 ligase praja-1 from homo sapiens, northeast structural genomics3 consortium (nesg) target hr4710b
XP_020405934.1	c3varA	100	88	51	PDB header:hydrolase Chain: A: PDB Molecule:aspartyl aminopeptidase; PDBTitle: crystal structure of dnpep, znzn form
XP_020405944.1	c6ltjI	100	79	30	PDB header:gene regulation Chain: I: PDB Molecule:transcription activator brg1; PDBTitle: structure of nucleosome-bound human baf complex
XP_020405945.1	c5vvrM	100	70	32	PDB header:transcription/rna/dna Chain: M: PDB Molecule:dna repair and recombination protein rad26; PDBTitle: ternary complex of rna pol ii, transcription scaffold and rad26
XP_020405946.1	c6ltjI	100	78	30	PDB header:gene regulation Chain: I: PDB Molecule:transcription activator brg1; PDBTitle: structure of nucleosome-bound human baf complex
XP_020405947.1	c5vvrM	100	76	33	PDB header:transcription/rna/dna Chain: M: PDB Molecule:dna repair and recombination protein rad26; PDBTitle: ternary complex of rna pol ii, transcription scaffold and rad26
XP_020405948.1	c1z63A	100	76	34	PDB header:hydrolase/dna complex Chain: A: PDB Molecule:helicase of the snf2/rad54 family; PDBTitle: sulfolobus solfataricus swi2/snf2 atpase core in complex with dsdna
XP_020406079.1	c3sv0A	100	61	100	PDB header:transferase Chain: A: PDB Molecule:casein kinase i-like; PDBTitle: crystal structure of casein kinase-1 like protein in plant
XP_020406080.1	c3sv0A	100	61	100	PDB header:transferase Chain: A: PDB Molecule:casein kinase i-like; PDBTitle: crystal structure of casein kinase-1 like protein in plant
XP_020406430.1	c2ck1A	100	97	55	PDB header:isomerase Chain: A: PDB Molecule:peptidyl-prolyl cis-trans isomerase e; PDBTitle: the structure of oxidised cyclophilin a from s. mansoni
XP_020407128.1	c3sv0A	100	93	75	PDB header:transferase Chain: A: PDB Molecule:casein kinase i-like; PDBTitle: crystal structure of casein kinase-1 like protein in plant
XP_020407284.1	c4i14B	100	63	57	PDB header:hydrolase, lyase Chain: B: PDB Molecule:riboflavin biosynthesis protein ribba; PDBTitle: crystal structure of mtb-riba2 (rv1415)
XP_020407285.1	c4i14B	100	63	57	PDB header:hydrolase, lyase Chain: B: PDB Molecule:riboflavin biosynthesis protein ribba; PDBTitle: crystal structure of mtb-riba2 (rv1415)
XP_020407286.1	c4i14B	100	69	57	PDB header:hydrolase, lyase Chain: B: PDB Molecule:riboflavin biosynthesis protein ribba; PDBTitle: crystal structure of mtb-riba2 (rv1415)
XP_020407345.1	c1ihxD	100	98	71	PDB header:oxidoreductase Chain: D: PDB Molecule:glyceraldehyde 3-phosphate dehydrogenase; PDBTitle: crystal structure of two d-glyceraldehyde-3-phosphate2 dehydrogenase complexes: a case of asymmetry
XP_020407346.1	c3h9eO	100	99	64	PDB header:oxidoreductase Chain: O: PDB Molecule:glyceraldehyde-3-phosphate dehydrogenase, testis-specific; PDBTitle: crystal structure of human sperm-specific glyceraldehyde-3-phosphate2 dehydrogenase (gapds) complex with nad and phosphate
XP_020407822.1	c4ui9B	99.9	97	67	PDB header:cell cycle Chain: B: PDB Molecule:anaphase-promoting complex subunit 11; PDBTitle: atomic structure of the human anaphase-promoting complex
XP_020408067.1	c5b83A	100	99	52	PDB header:signaling protein Chain: A: PDB Molecule:tetra ubiquitin; PDBTitle: crystal structure of optineurin uban in complex with linear ubiquitin
XP_020408184.1	c5wjqD	99.9	51	37	PDB header:gene regulation/dna Chain: D: PDB Molecule:zinc finger protein 568; PDBTitle: mousezfp568-znf2-11 in complex with dna
XP_020408269.1	c4lqqB	100	94	40	PDB header:transferase/transferase activator Chain: B: PDB Molecule:cbk1 kinase activator protein mob2; PDBTitle: crystal structure of the cbk1(t743e)-mob2 kinase-coactivator complex2 in crystal form b
XP_020408270.1	c4lqqB	100	94	40	PDB header:transferase/transferase activator Chain: B: PDB Molecule:cbk1 kinase activator protein mob2; PDBTitle: crystal structure of the cbk1(t743e)-mob2 kinase-coactivator complex2 in crystal form b
XP_020408960.1	c1ihgA	100	82	58	PDB header:isomerase Chain: A: PDB Molecule:cyclophilin 40; PDBTitle: bovine cyclophilin 40, monoclinic form
XP_023156205.1	c2zxcA	100	73	51	PDB header:hydrolase Chain: A: PDB Molecule:neutral ceramidase; PDBTitle: ceramidase complexed with c2
XP_023156252.1	c4rquA	100	98	82	PDB header:oxidoreductase Chain: A: PDB Molecule:alcohol dehydrogenase; PDBTitle: alcohol dehydrogenase crystal structure in complex with nad
XP_023156337.1	c2q2lB	100	99	79	PDB header:oxidoreductase Chain: B: PDB Molecule:superoxide dismutase; PDBTitle: crystal structure of superoxide dismutase from p.2 atrosanguina
XP_023156550.1	c2fhyL	100	96	54	PDB header:hydrolase Chain: L: PDB Molecule:fructose-1,6-bisphosphatase 1; PDBTitle: structure of human liver fpbase complexed with a novel benzoxazole as2 allosteric inhibitor
XP_023156553.1	c2pmzN	100	75	48	PDB header:translation, transferase Chain: N: PDB Molecule:dna-directed rna polymerase subunit n; PDBTitle: archaeal rna polymerase from sulfolobus solfataricus
XP_023156770.1	c5zr1A	100	57	28	PDB header:dna binding protein/dna Chain: A: PDB Molecule:origin recognition complex subunit 1; PDBTitle: saccharomyces cerevisiae origin recognition complex bound to a 72-bp2 origin dna containing acs and b1 element
XP_023156771.1	c5zr1A	100	51	29	PDB header:dna binding protein/dna Chain: A: PDB Molecule:origin recognition complex subunit 1; PDBTitle: saccharomyces cerevisiae origin recognition complex bound to a 72-bp2 origin dna containing acs and b1 element
XP_023156772.1	c5zr1A	100	53	30	PDB header:dna binding protein/dna Chain: A: PDB Molecule:origin recognition complex subunit 1; PDBTitle: saccharomyces cerevisiae origin recognition complex bound to a 72-bp2 origin dna containing acs and b1 element
XP_023156929.1	d1lr5a	100	75	86	Fold:Double-stranded beta-helix Superfamily:RmlC-like cupins Family:Germin/Seed storage 7S protein
XP_023157285.1	d1qipa	100	76	65	Fold:Glyoxalase/Bleomycin resistance protein/Dihydroxybiphenyl dioxygenase Superfamily:Glyoxalase/Bleomycin resistance protein/Dihydroxybiphenyl dioxygenase Family:Glyoxalase I (lactoylglutathione lyase)
XP_023157702.1	c3zpgA	100	67	37	PDB header:hydrolase Chain: A: PDB Molecule:ribd; PDBTitle: acinetobacter baumannii ribd, form 2
XP_023158064.1	c4ui9B	99.9	97	67	PDB header:cell cycle Chain: B: PDB Molecule:anaphase-promoting complex subunit 11; PDBTitle: atomic structure of the human anaphase-promoting complex
XP_023158134.1	d1pi1a	100	94	59	Fold:Bromodomain-like Superfamily:Mob1/phocein Family:Mob1/phocein
XP_008650400.2	d1spia	100	95	41	Fold:Carbohydrate phosphatase Superfamily:Carbohydrate phosphatase Family:Inositol monophosphatase/fructose-1,6-bisphosphatase-like
XP_008674343.1	c2ptwA	99.6	54	41	PDB header:lyase Chain: A: PDB Molecule:enolase; PDBTitle: crystal structure of the t. brucei enolase complexed with2 sulphate, identification of a metal binding site iv
XP_008674345.1	c2ptwA	99.6	54	41	PDB header:lyase Chain: A: PDB Molecule:enolase; PDBTitle: crystal structure of the t. brucei enolase complexed with2 sulphate, identification of a metal binding site iv
XP_008663887.1	c2mukX	100	52	48	PDB header:transcription Chain: X: PDB Molecule:auxin-responsive protein iaa17; PDBTitle: 1h, 13c, and 15n chemical shift assignments for aux/iaa17
XP_008659810.1	c4hg6A	100	70	25	PDB header:transferase Chain: A: PDB Molecule:cellulose synthase subunit a; PDBTitle: structure of a cellulose synthase - cellulose translocation2 intermediate
NP_001104954.1	c4hg6A	100	70	25	PDB header:transferase Chain: A: PDB Molecule:cellulose synthase subunit a; PDBTitle: structure of a cellulose synthase - cellulose translocation2 intermediate
NP_001105532.1	c4hg6A	100	70	25	PDB header:transferase Chain: A: PDB Molecule:cellulose synthase subunit a; PDBTitle: structure of a cellulose synthase - cellulose translocation2 intermediate
NP_001105574.1	c4hg6A	100	70	25	PDB header:transferase Chain: A: PDB Molecule:cellulose synthase subunit a; PDBTitle: structure of a cellulose synthase - cellulose translocation2 intermediate
NP_001105621.2	c4hg6A	100	70	26	PDB header:transferase Chain: A: PDB Molecule:cellulose synthase subunit a; PDBTitle: structure of a cellulose synthase - cellulose translocation2 intermediate
NP_001104955.2	c4hg6A	100	70	24	PDB header:transferase Chain: A: PDB Molecule:cellulose synthase subunit a; PDBTitle: structure of a cellulose synthase - cellulose translocation2 intermediate
NP_001104958.1	c4hg6A	100	70	25	PDB header:transferase Chain: A: PDB Molecule:cellulose synthase subunit a; PDBTitle: structure of a cellulose synthase - cellulose translocation2 intermediate
NP_001104959.2	c4hg6A	100	70	27	PDB header:transferase Chain: A: PDB Molecule:cellulose synthase subunit a; PDBTitle: structure of a cellulose synthase - cellulose translocation2 intermediate
NP_001104957.1	c4hg6A	100	70	26	PDB header:transferase Chain: A: PDB Molecule:cellulose synthase subunit a; PDBTitle: structure of a cellulose synthase - cellulose translocation2 intermediate
NP_001105672.1	c4hg6A	100	75	26	PDB header:transferase Chain: A: PDB Molecule:cellulose synthase subunit a; PDBTitle: structure of a cellulose synthase - cellulose translocation2 intermediate
NP_001104956.2	c4hg6A	100	70	26	PDB header:transferase Chain: A: PDB Molecule:cellulose synthase subunit a; PDBTitle: structure of a cellulose synthase - cellulose translocation2 intermediate
NP_001306681.1	c4hg6A	100	70	25	PDB header:transferase Chain: A: PDB Molecule:cellulose synthase subunit a; PDBTitle: structure of a cellulose synthase - cellulose translocation2 intermediate
NP_001292792.1	c4hg6A	100	70	26	PDB header:transferase Chain: A: PDB Molecule:cellulose synthase subunit a; PDBTitle: structure of a cellulose synthase - cellulose translocation2 intermediate
XP_008659812.1	c4hg6A	100	68	28	PDB header:transferase Chain: A: PDB Molecule:cellulose synthase subunit a; PDBTitle: structure of a cellulose synthase - cellulose translocation2 intermediate
XP_008659813.1	c4hg6A	100	69	28	PDB header:transferase Chain: A: PDB Molecule:cellulose synthase subunit a; PDBTitle: structure of a cellulose synthase - cellulose translocation2 intermediate
XP_008667855.1	c4hg6A	100	71	26	PDB header:transferase Chain: A: PDB Molecule:cellulose synthase subunit a; PDBTitle: structure of a cellulose synthase - cellulose translocation2 intermediate
XP_020404057.1	c4hg6A	100	71	24	PDB header:transferase Chain: A: PDB Molecule:cellulose synthase subunit a; PDBTitle: structure of a cellulose synthase - cellulose translocation2 intermediate
XP_020404056.1	c4hg6A	100	71	26	PDB header:transferase Chain: A: PDB Molecule:cellulose synthase subunit a; PDBTitle: structure of a cellulose synthase - cellulose translocation2 intermediate
XP_020396965.1	C4m57A	100	57	23	PDB header:rna binding protein Chain: A: PDB Molecule:chloroplast pentatricopeptide repeat protein 10; PDBTitle: crystal structure of the pentatricopeptide repeat protein ppr10 from2 maize
XP_023158153.1	c4m57A	100	52	23	PDB header:rna binding protein Chain: A: PDB Molecule:chloroplast pentatricopeptide repeat protein 10; PDBTitle: crystal structure of the pentatricopeptide repeat protein ppr10 from2 maize
XP_008650343.1	c5g4gF	100	97	24	PDB header:hydrolase Chain: F: PDB Molecule:vcp-like atpase; PDBTitle: structure of the atpgs-bound vat complex
XP_008669303.1	c5ifwB	100	91	28	PDB header:signaling protein Chain: B: PDB Molecule:transitional endoplasmic reticulum atpase; PDBTitle: quantitative interaction mapping reveals an extended ubiquitin2 regulatory domain in aspl that disrupts functional p97 hexamers and3 induces cell death
XP_020398849.1	c1ihgA	99.9	63	55	PDB header:isomerase Chain: A: PDB Molecule:cyclophilin 40; PDBTitle: bovine cyclophilin 40, monoclinic form
XP_020407482.1	c5jheA	99.9	51	36	PDB header:chaperone Chain: A: PDB Molecule:peptidyl-prolyl cis-trans isomerase cyp7; PDBTitle: the crystal structure of the saccharomyces cerevisiae co-chaperone2 cpr7
XP_020405895.1	c2ptwA	99.6	54	41	PDB header:lyase Chain: A: PDB Molecule:enolase; PDBTitle: crystal structure of the t. brucei enolase complexed with2 sulphate, identification of a metal binding site iv
XP_020393219.1	c2wjyA	100	99	66	PDB header:hydrolase Chain: A: PDB Molecule:regulator of nonsense transcripts 1; PDBTitle: crystal structure of the complex between human nonsense2 mediated decay factors upf1 and upf2 orthorhombic form
XP_020400121.1	c2wjyA	100	92	60	PDB header:hydrolase Chain: A: PDB Molecule:regulator of nonsense transcripts 1; PDBTitle: crystal structure of the complex between human nonsense2 mediated decay factors upf1 and upf2 orthorhombic form
XP_023157209.1	c2wooC	100	92	53	PDB header:hydrolase Chain: C: PDB Molecule:atpase get3; PDBTitle: nucleotide-free form of s. pombe get3
NP_001130174.1	c2wooC	100	85	53	PDB header:hydrolase Chain: C: PDB Molecule:atpase get3; PDBTitle: nucleotide-free form of s. pombe get3
NP_001130412.1	c3eg9A	100	99	51	PDB header:protein transport Chain: A: PDB Molecule:protein transport protein sec23a; PDBTitle: crystal structure of the mammalian copii-coat protein sec23/24 bound2 to the transport signal sequence of membrin
NP_001170490.1	c3eg9A	100	99	51	PDB header:protein transport Chain: A: PDB Molecule:protein transport protein sec23a; PDBTitle: crystal structure of the mammalian copii-coat protein sec23/24 bound2 to the transport signal sequence of membrin
XP_020403993.1	c3eg9A	100	99	52	PDB header:protein transport Chain: A: PDB Molecule:protein transport protein sec23a; PDBTitle: crystal structure of the mammalian copii-coat protein sec23/24 bound2 to the transport signal sequence of membrin
XP_008666284.1	c3h0gN	100	83	59	PDB header:transcription Chain: N: PDB Molecule:dna-directed rna polymerase ii subunit rpb2; PDBTitle: rna polymerase ii from schizosaccharomyces pombe
XP_020404031.1	c3h0gN	99.9	90	56	PDB header:transcription Chain: N: PDB Molecule:dna-directed rna polymerase ii subunit rpb2; PDBTitle: rna polymerase ii from schizosaccharomyces pombe
XP_020398478.1	c4ksiA	100	51	58	PDB header:hydrolase Chain: A: PDB Molecule:leucine aminopeptidase 1, chloroplastic; PDBTitle: crystal structure analysis of the acidic leucine aminopeptidase of2 tomato
XP_008655871.1	c6djxA	99.8	76	23	Fold:beta-Grasp (ubiquitin-like) Superfamily:Ubiquitin-like Family:Ubiquitin-related
NP_001141836.1	c5udb7	100	95	54	PDB header:replication Chain: 7: PDB Molecule:dna replication licensing factor mcm7; PDBTitle: structural basis of mcm2-7 replicative helicase loading by orc-cdc62 and cdt1
XP_020396837.1	c3lvrE	100	94	45	PDB header:protein transport Chain: E: PDB Molecule:arf-gap with sh3 domain, ank repeat and ph domain- PDBTitle: the crystal structure of asap3 in complex with arf6 in transition2 state soaked with calcium
XP_020395570.1	c3lvrE	99.9	96	57	PDB header:protein transport Chain: E: PDB Molecule:arf-gap with sh3 domain, ank repeat and ph domain- PDBTitle: the crystal structure of asap3 in complex with arf6 in transition2 state soaked with calcium
XP_020407507.1	c3o47A	99.8	86	80	PDB header:hydrolase, hydrolase activator Chain: A: PDB Molecule:adp-ribosylation factor gtpase-activating protein 1, adp- PDBTitle: crystal structure of arfgap1-arf1 fusion protein
XP_008662550.2	c3o47A	99.9	96	81	PDB header:hydrolase, hydrolase activator Chain: A: PDB Molecule:adp-ribosylation factor gtpase-activating protein 1, adp- PDBTitle: crystal structure of arfgap1-arf1 fusion protein
NP_001130204.1	c6a8dA	100	97	55	PDB header:protein transport Chain: A: PDB Molecule:arf/sar superfamily small monomeric gtp binding protein; PDBTitle: crystal structure of chlamydomonas reinhardtii arf
NP_001136508.1	c6a8dA	100	98	61	PDB header:protein transport Chain: A: PDB Molecule:arf/sar superfamily small monomeric gtp binding protein; PDBTitle: crystal structure of chlamydomonas reinhardtii arf
NP_001146953.1	c6a8dA	100	98	61	PDB header:protein transport Chain: A: PDB Molecule:arf/sar superfamily small monomeric gtp binding protein; PDBTitle: crystal structure of chlamydomonas reinhardtii arf
NP_001147310.1	c6a8dA	100	98	61	PDB header:protein transport Chain: A: PDB Molecule:arf/sar superfamily small monomeric gtp binding protein; PDBTitle: crystal structure of chlamydomonas reinhardtii arf
NP_001281239.1	c6a8dA	100	91	79	PDB header:protein transport Chain: A: PDB Molecule:arf/sar superfamily small monomeric gtp binding protein; PDBTitle: crystal structure of chlamydomonas reinhardtii arf
NP_001168955.1	c6a8dA	100	98	60	PDB header:protein transport Chain: A: PDB Molecule:arf/sar superfamily small monomeric gtp binding protein; PDBTitle: crystal structure of chlamydomonas reinhardtii arf
NP_001170436.1	c6a8dA	100	96	61	PDB header:protein transport Chain: A: PDB Molecule:arf/sar superfamily small monomeric gtp binding protein; PDBTitle: crystal structure of chlamydomonas reinhardtii arf
XP_008654461.1	c6a8dA	100	98	61	PDB header:protein transport Chain: A: PDB Molecule:arf/sar superfamily small monomeric gtp binding protein; PDBTitle: crystal structure of chlamydomonas reinhardtii arf
XP_008672877.1	c6a8dA	100	98	60	PDB header:protein transport Chain: A: PDB Molecule:arf/sar superfamily small monomeric gtp binding protein; PDBTitle: crystal structure of chlamydomonas reinhardtii arf
NP_001167738.1	c6bbqA	99.9	90	55	PDB header:lipid binding protein Chain: A: PDB Molecule:cytohesin-3,adp-ribosylation factor 6; PDBTitle: model for extended volume of truncated monomeric cytohesin-3 (grp1;2 amino acids 63-399) e161a arf6 q67l fusion protein
NP_001105897.2	d1r8qa	100	98	87	Fold:P-loop containing nucleoside triphosphate hydrolases Superfamily:P-loop containing nucleoside triphosphate hydrolases Family:G proteins
NP_001149117.1	c6a8dA	100	98	60	PDB header:protein transport Chain: A: PDB Molecule:arf/sar superfamily small monomeric gtp binding protein; PDBTitle: crystal structure of chlamydomonas reinhardtii arf
NP_001131164.1	c6a8dA	100	91	71	PDB header:protein transport Chain: A: PDB Molecule:arf/sar superfamily small monomeric gtp binding protein; PDBTitle: crystal structure of chlamydomonas reinhardtii arf
NP_001150662.1	c6a8dA	100	91	79	PDB header:protein transport Chain: A: PDB Molecule:arf/sar superfamily small monomeric gtp binding protein; PDBTitle: crystal structure of chlamydomonas reinhardtii arf
NP_001147548.2	c6a8dA	100	91	81	PDB header:protein transport Chain: A: PDB Molecule:arf/sar superfamily small monomeric gtp binding protein; PDBTitle: crystal structure of chlamydomonas reinhardtii arf
XP_008648190.1	c6a8dA	100	96	61	PDB header:protein transport Chain: A: PDB Molecule:arf/sar superfamily small monomeric gtp binding protein; PDBTitle: crystal structure of chlamydomonas reinhardtii arf
XP_008648189.1	c6a8dA	100	96	61	PDB header:protein transport Chain: A: PDB Molecule:arf/sar superfamily small monomeric gtp binding protein; PDBTitle: crystal structure of chlamydomonas reinhardtii arf
XP_020403287.1	c6a8dA	100	98	61	PDB header:protein transport Chain: A: PDB Molecule:arf/sar superfamily small monomeric gtp binding protein; PDBTitle: crystal structure of chlamydomonas reinhardtii arf
XP_020407176.1	c6a8dA	100	91	79	PDB header:protein transport Chain: A: PDB Molecule:arf/sar superfamily small monomeric gtp binding protein; PDBTitle: crystal structure of chlamydomonas reinhardtii arf
NP_001130963.1	c6bbqA	100	93	56	PDB header:lipid binding protein Chain: A: PDB Molecule:cytohesin-3,adp-ribosylation factor 6; PDBTitle: model for extended volume of truncated monomeric cytohesin-3 (grp1;2 amino acids 63-399) e161a arf6 q67l fusion protein
XP_020406843.1	c6bbqA	100	96	40	PDB header:lipid binding protein Chain: A: PDB Molecule:cytohesin-3,adp-ribosylation factor 6; PDBTitle: model for extended volume of truncated monomeric cytohesin-3 (grp1;2 amino acids 63-399) e161a arf6 q67l fusion protein
XP_020403859.1	c3ptkB	100	99	81	PDB header:hydrolase Chain: B: PDB Molecule:beta-glucosidase os4bglu12; PDBTitle: the crystal structure of rice (oryza sativa l.) os4bglu12
NP_001146333.1	c3gnoA	100	96	59	PDB header:hydrolase Chain: A: PDB Molecule:os03g0212800 protein; PDBTitle: crystal structure of a rice os3bglu6 beta-glucosidase
XP_023158247.1	c3ptkB	100	96	53	PDB header:hydrolase Chain: B: PDB Molecule:beta-glucosidase os4bglu12; PDBTitle: the crystal structure of rice (oryza sativa l.) os4bglu12
XP_020408872.1	c3ptkB	100	93	53	PDB header:hydrolase Chain: B: PDB Molecule:beta-glucosidase os4bglu12; PDBTitle: the crystal structure of rice (oryza sativa l.) os4bglu12
XP_020397747.1	c1ihgA	100	98	40	PDB header:isomerase Chain: A: PDB Molecule:cyclophilin 40; PDBTitle: bovine cyclophilin 40, monoclinic form
XP_020405860.1	c4m8oA	100	94	50	PDB header:transferase/dna Chain: A: PDB Molecule:dna polymerase epsilon catalytic subunit a; PDBTitle: ternary complex of dna polymerase epsilon with an incoming datp
XP_020407076.1	c4m8oA	100	94	50	PDB header:transferase/dna Chain: A: PDB Molecule:dna polymerase epsilon catalytic subunit a; PDBTitle: ternary complex of dna polymerase epsilon with an incoming datp
NP_001145877.1	c5okiA	100	94	36	PDB header:replication Chain: A: PDB Molecule:dna polymerase epsilon catalytic subunit a; PDBTitle: crystal structure of the ctf18-1-8 module from ctf18-rfc in complex2 with a 63 kda fragment of dna polymerase epsilon
NP_001167847.1	c4n0gB	99.9	93	60	PDB header:hydrolase/receptor Chain: B: PDB Molecule:protein phosphatase 2c 37; PDBTitle: crystal structure of pyl13-pp2ca complex
NP_001144488.1	c4nj5A	100	90	47	PDB header:metal binding protein Chain: A: PDB Molecule:probable histone-lysine n-methyltransferase, h3 lysine-9 PDBTitle: crystal structure of suvh9
XP_008677152.2	c4j80B	100	72	43	PDB header:chaperone Chain: B: PDB Molecule:chaperone protein dnaj 2; PDBTitle: thermus thermophilus dnaj
XP_008680992.2	c4j80B	100	74	39	PDB header:chaperone Chain: B: PDB Molecule:chaperone protein dnaj 2; PDBTitle: thermus thermophilus dnaj
NP_001130721.2	c4j80B	100	73	38	PDB header:chaperone Chain: B: PDB Molecule:chaperone protein dnaj 2; PDBTitle: thermus thermophilus dnaj
NP_001183660.1	c3gmtB	100	75	47	PDB header:transferase Chain: B: PDB Molecule:adenylate kinase; PDBTitle: crystal structure of adenylate kinase from burkholderia pseudomallei
XP_008645631.1	c3gmtB	100	85	46	PDB header:transferase Chain: B: PDB Molecule:adenylate kinase; PDBTitle: crystal structure of adenylate kinase from burkholderia pseudomallei
XP_008680731.2	c5gjqV	99.4	87	58	PDB header:hydrolase Chain: V: PDB Molecule:26s proteasome non-atpase regulatory subunit 14; PDBTitle: structure of the human 26s proteasome bound to usp14-ubal
NP_001338776.1	c4o30B	100	60	69	PDB header:transferase Chain: B: PDB Molecule:histone-lysine n-methyltransferase atxr6, putative; PDBTitle: crystal structure of atxr5 in complex with histone h3.1 and adohcy
NP_001183733.1	c2akmA	100	97	61	PDB header:lyase Chain: A: PDB Molecule:gamma enolase; PDBTitle: fluoride inhibition of enolase: crystal structure of the2 inhibitory complex
XP_020393335.1	c3sv0A	99.9	97	79	PDB header:transferase Chain: A: PDB Molecule:casein kinase i-like; PDBTitle: crystal structure of casein kinase-1 like protein in plant
XP_020404394.1	c4myiA	100	61	21	PDB header:transferase Chain: A: PDB Molecule:cgmp-dependent protein kinase, putative; PDBTitle: crystal structure of pvx_084705
XP_020408598.1	c4myiA	100	95	25	PDB header:transferase Chain: A: PDB Molecule:cgmp-dependent protein kinase, putative; PDBTitle: crystal structure of pvx_084705
NP_001144086.1	c4ynzB	99.5	89	27	PDB header:transferase Chain: B: PDB Molecule:serine/threonine-protein kinase brsk2; PDBTitle: structure of the n-terminal domain of sad
XP_020408519.1	c5o2cA	99.8	92	24	PDB header:structural genomics Chain: A: PDB Molecule:serine/threonine-protein kinase wnk3; PDBTitle: crystal structure of wnk3 kinase and cct1 didomain in a2 unphosphorylated state
