# Supplementary material for: A systematic in silico report on iron and zinc proteome of Zea mays
Source: Front Plant Sci. 2023 Aug 17;14:1166720. doi: 10.3389/fpls.2023.1166720 (PMC10469895; doi:10.3389/fpls.2023.1166720)
Supplement: Supplementary file 2 [file Table_2.xlsx]

## Sheet: Supplementary_Table2a
Supplementary Table2a: Fe binding proteins of Zea mays and their interacting residues
Sequence ID	MetalPDB Template	Binding Residues	Metal
NP_001104844.1	1GAQ:B	CYS83, CYS88, CYS91, CYS121	FES
NP_001104966.1	3QQR:A	HIS73, HIS108	HEM
NP_001105003.1	1NO3:A	HIS528, HIS533, HIS719, ILE873	FE
NP_001105144.1	3HDL:A	HIS179	HEM
NP_001105235.1	1WA6:X	HIS183, ASP185, HIS243	FE2
NP_001105244.2	2RCH:A	CYS430	HEM
NP_001105302.2	5H92:A	CYS494, CYS500, CYS540, CYS544	SF4
NP_001105310.2	4QOQ:C	TYR349	HEM
NP_001105489.2	1BGP:A	HIS209	HEM
NP_001105500.2	1OAF:A	HIS163	HEM
NP_001105515.1	1NO3:A	HIS519, HIS524, HIS710, ILE864	FE
NP_001105561.1	1P84:E	CYS216, HIS218, CYS235, HIS238	FES
NP_001105563.2	1FHA:A	GLU101, GLU136, HIS139	FE
NP_001105693.2	1OFD:A	CYS1229, CYS1235, CYS1240	F3S
NP_001105696.1	3JSK:N	HIS239	FE2
NP_001105697.2	3JSK:N	HIS237	FE2
NP_001105782.2	1SP8:D	HIS218, HIS300, GLU386	FE2
NP_001105819.1	1D8U:A	HIS64, HIS99	HEM
NP_001105902.3	3NPE:A	HIS298, HIS347, HIS412, HIS590	FE2
NP_001105973.2	1NO3:A	HIS527, HIS532, HIS718, ILE871	FE
NP_001105974.2	1NO3:A	HIS537, HIS542, HIS728, ILE887	FE
NP_001105975.1	1NO3:A	HIS537, HIS542, HIS728, ILE887	FE
NP_001106019.1	1SCH:A	HIS195	HEM
NP_001106040.1	1SCH:A	HIS194	HEM
NP_001106074.1	1GP6:A	HIS254, ASP256, HIS310	FE2
NP_001130227.1	1WA6:X	HIS182, ASP184, HIS239	FE2
NP_001130358.1	5LNK:3	CYS104, CYS115, CYS118, CYS132, CYS216, CYS219, CYS222, CYS266, HIS164, CYS168, CYS171, CYS177	FES, SF4, SF4
NP_001130573.1	1AFR:A	GLU138, GLU176, HIS179, GLU229, GLU262, HIS265	FE2
NP_001130605.1	1OFF:A	CYS98, CYS103, CYS106, CYS136	FES
NP_001130651.1	5F0S:B	CYS280, CYS359, CYS375, CYS415	SF4
NP_001130657.1	3ZK4:A	ASP308, ASP349, TYR352, HIS515	FE
NP_001130666.1	1SCH:A	HIS195	HEM
NP_001130801.1	3HDL:A	HIS139	HEM
NP_001130908.2	3HF1:B	GLU168, GLU177, ASP211, HIS214	FE
NP_001131000.1	1SCH:A	HIS191	HEM
NP_001131160.1	2FYU:E	CYS215, HIS217, CYS234, HIS237	FES
NP_001131229.1	1RIE:A	CYS216, HIS218, CYS235, HIS238	FES
NP_001131270.1	5LC5:B	CYS77, CYS78, CYS142, CYS172	SF4
NP_001131290.1	4CUO:A	HIS235	HEM
NP_001131336.2	1AFR:A	GLU134, GLU172, HIS175, GLU225, GLU258, HIS261	FE2
NP_001131424.1	5DQR:A	CYS70, CYS73, CYS76, CYS88, CYS218, CYS305, CYS308	SF4, SF4
NP_001131427.3	1EY2:A	HIS343, GLU349, HIS379	FE2
NP_001131430.1	1BGP:A	HIS207	HEM
NP_001131616.1	1J1L:A	HIS56, HIS58, HIS100, GLU102	FE2
NP_001131892.1	3HF1:B	GLU168, GLU177, ASP211, HIS214	FE
NP_001131995.1	3RN4:A	HIS57, HIS105, ASP194, HIS198	FE
NP_001132102.1	3ZK4:A	ASP293, ASP334, TYR337, HIS500	FE
NP_001132505.1	1OAF:A	HIS160	HEM
NP_001132544.1	3HDL:A	HIS206	HEM
NP_001132567.1	1BGP:A	HIS206	HEM
NP_001132673.1	3BCC:D	HIS104, MET223	HEM
NP_001132683.1	1IYN:A	HIS225	HEM
NP_001132757.1	1AFR:A	GLU110, GLU148, HIS151, GLU201, GLU234, HIS237	FE2
NP_001132808.1	1R30:A	CYS19, CYS52, CYS112, ARG184	FES
NP_001132887.1	4IGQ:A	HIS312, GLU314, HIS400	FE
NP_001136491.1	1XM8:A	ASP115, HIS116, ASP188, HIS226	FE
NP_001136531.1	2H89:B	CYS102, CYS107, CYS110, CYS122, CYS204, CYS251, CYS257, CYS194, CYS197, CYS200, CYS261	FES, F3S, SF4
NP_001136722.1	1FHF:A	HIS60	HEM
NP_001136736.1	1PA2:A	HIS205	HEM
NP_001136740.1	3HDL:A	HIS198	HEM
NP_001136781.1	2IBJ:A	HIS39, HIS63	HEM
NP_001136844.1	1PA2:A	HIS203	HEM
NP_001136973.1	1KBP:B	ASP170, ASP197, TYR200, HIS254	FE
NP_001136979.1	3ZK4:A	ASP112, ASP153, TYR156, HIS319	FE
NP_001140437.1	1SCH:A	HIS131	HEM
NP_001140643.1	1Y0Z:A	HIS154	FE2
NP_001140670.1	1AFR:A	GLU131, GLU170, HIS173, GLU223, GLU256, HIS259	FE2
NP_001140679.1	1FCB:A	HIS41	HEM
NP_001140689.1	1QGJ:A	HIS194	HEM
NP_001140947.1	2E76:D	CYS155, HIS157, CYS173, HIS176	FES
NP_001140982.1	3HDL:A	HIS200	HEM
NP_001141025.1	3HDL:A	HIS200	HEM
NP_001141093.1	5LC5:F	CYS420, CYS423, CYS426, CYS466	SF4
NP_001141135.1	1SCH:A	HIS226	HEM
NP_001141146.1	4O7G:A	HIS53, HIS120, HIS86, HIS159	HEM, HEM
NP_001141196.1	3HDL:A	HIS204	HEM
NP_001141265.1	2E76:D	CYS154, HIS156, CYS172, HIS175	FES
NP_001141330.1	2IBN:A	HIS116, HIS141, ASP142, HIS214, HIS240, ASP273	FE, FE
NP_001141356.1	3RHC:A	CYS94	FES
NP_001141367.2	1WA6:X	HIS181, ASP183, HIS238	FE2
NP_001141388.1	3HDL:A	HIS190	HEM
NP_001141697.2	1AFR:A	GLU119, GLU157, HIS160, GLU210, GLU243, HIS246	FE2
NP_001141842.1	2IVP:A	HIS123, HIS127, TYR144; ASP308	FE2
NP_001141970.1	4KBP:B	ASP175, ASP203, TYR206, HIS364	FE
NP_001142052.1	3S6B:A	ASP234, HIS297, GLU330, GLU361	FE
NP_001145914.2	2RCH:A	CYS430	HEM
NP_001146489.1	1PA2:A	HIS198	HEM
NP_001146576.1	1Y0Z:A	HIS119, GLU121; HIS311	FE2
NP_001146788.1	2GMH:A	CYS376, CYS400, CYS403, CYS406	SF4
NP_001146960.1	4X33:A	CYS25, CYS27, CYS47, CYS50	FE
NP_001147216.1	1SCH:A	HIS192	HEM
NP_001147254.1	1SCH:A	HIS193	HEM
NP_001147357.1	3S2Q:B	CYS72, CYS74, CYS83, HIS87	FES
NP_001147431.1	2B3Y:B	CYS511, CYS514	SF4
NP_001147443.1	1SCH:A	HIS200	HEM
NP_001147527.1	3NPE:A	HIS325, HIS374, HIS439, HIS618	FE2
NP_001147617.1	5H57:A	CYS85, CYS90, CYS93, CYS123	FES
NP_001147781.1	3NPE:A	HIS266, HIS315, HIS380, HIS560	FE2
NP_001147979.1	1XZW:B	ASP162, ASP189, TYR192, HIS350	FE
NP_001148340.2	3HDL:A	HIS199	HEM
NP_001148363.1	2WUL:A	CYS102	FES
NP_001148509.1	1PA2:A	HIS197	HEM
NP_001148595.1	3RHC:A	CYS83	FES
NP_001148710.1	5JQR:A	HIS160	HEM
NP_001148767.1	5LC5:F	CYS420, CYS423, CYS426, CYS466	SF4
NP_001148814.1	1PA2:A	HIS203	HEM
NP_001148902.1	5LC5:I	CYS124, CYS127, CYS130, CYS173, CYS134, CYS163, CYS166, CYS169	SF4, SF4
NP_001149509.1	1IYN:A	HIS231	HEM
NP_001149538.1	2GCU:D	HIS4, HIS60, ASP85	FE2
NP_001149624.1	3S6B:A	ASP234, HIS297, GLU330, GLU361	FE
NP_001149655.1	1XZW:B	ASP173, ASP200, TYR203, HIS352	FE
NP_001149712.1	2E7P:A	CYS41	FES
NP_001149850.1	3OVR:A	HIS34, ASP36, HIS67, ASP176	FE2
NP_001150016.1	1OFF:A	CYS97, CYS102, CYS105, CYS135	FES
NP_001150188.1	1R30:A	CYS139, CYS172, CYS232, ARG304, CYS95, CYS99, CYS102	FES; SF4
NP_001150192.1	1APX:D	HIS163	HEM
NP_001150213.1	1AFR:A	GLU110, GLU148, HIS151, GLU201, GLU234, HIS237	FE2
NP_001150229.2	2WUL:A	CYS96	FES
NP_001150481.1	3N5N:X	CYS246, CYS253, CYS256, CYS262; SF4	SF4
NP_001150539.1	2WUL:A	CYS96	FES
NP_001150652.2	1J1L:A	HIS103, HIS105, HIS147, GLU149	FE2
NP_001150842.2	2VUX:A	GLU168, GLU177, GLU211, HIS214	FE
NP_001151082.1	1AFR:A	GLU150, GLU191, HIS194, GLU244, GLU277, HIS280	FE2
NP_001151143.2	1AFR:A	GLU145, GLU183, HIS186, GLU237, GLU270, HIS273	FE2
NP_001151340.2	1AFR:A	GLU131, GLU167, HIS170, GLU220, GLU253, HIS256	FE2
NP_001151423.1	3HDL:A	HIS201	HEM
NP_001151639.1	5TWT:A	HIS208	HEM
NP_001151805.2	4S28:A	CYS571, CYS574, CYS579, CYS427, CYS491	SF4, FE2
NP_001151940.1	1SCH:A	HIS205	HEM
NP_001152048.1	3ZK4:A	ASP299, ASP340, TYR343, HIS506	FE
NP_001152249.1	1OAF:A	HIS163	HEM
NP_001152674.1	4X33:A	CYS25, CYS27, CYS47, CYS50	FE
NP_001159229.1	2B3Y:B	CYS294, CYS297	SF4
NP_001167809.1	1SCH:A	HIS198	HEM
NP_001168248.1	3ZK4:A	ASP315, ASP356, TYR359, HIS522	FE
NP_001168269.1	5TWT:A	HIS214	HEM
NP_001168367.1	4RPE:A	HIS31, TYR40, TYR44	FE2
NP_001168371.1	1AFR:A	GLU115, GLU153, HIS156, GLU206, GLU239, HIS242	FE2
NP_001168580.1	1WA6:X	HIS166, ASP168, HIS223	FE2
NP_001168633.1	2V07:A	HIS98, MET138	HEM
NP_001168703.1	5H5J:B	CYS91, CYS96, CYS99, CYS129	FES
NP_001169183.1	3NER:A	HIS40, HIS64	HEM
NP_001169452.1	5TWT:A	HIS193	HEM
NP_001169614.1	1SCH:A	HIS202	HEM
NP_001170028.1	1CCR:A	HIS27, MET89	HEM
NP_001170449.1	5TWT:A	HIS189	HEM
NP_001170677.1	5NMI:D	HIS104	HEC
NP_001170760.1	5F0S:B	CYS80, CYS159, CYS175, CYS215	SF4
NP_001183639.1	2H89:B	CYS100, CYS105, CYS108, CYS120, CYS202, CYS192, CYS195, CYS198	FES, F3S, SF4
NP_001241808.1	4QOR:A	TYR348	HEM
NP_001266399.1	5H92:C	CYS91, CYS96, CYS99, CYS129	FES
NP_001266559.2	1UNF:X	HIS143, HIS197, ASP296, HIS300	FE
NP_001266910.1	4KVJ:A	HIS383	HEM
NP_001278614.1	4C0N:A	HIS100	HEM
NP_001281203.1	5LC5:I	CYS124, CYS127, CYS130, CYS173, CYS134, CYS163, CYS166, CYS169	SF4, SF4
NP_001288487.1	4B8N:A	HIS40	HEM
NP_001288488.1	4JYY:A	HIS57, HIS62	FE
NP_001288501.2	4B8N:A	HIS76	HEM
NP_001288535.1	3NER:A	HIS39, HIS63	HEM
NP_001292798.1	2PU9:A	CYS91, CYS110, CYS112, CYS121, CYS123	SF4
NP_001295387.1	5TWT:A	HIS195	HEM
NP_001295757.1	4ZJK:A	GLU98, GLU133, HIS136, GLU182, GLU128, SER129, GLU132	FE2, FE2
NP_001296778.1	5LC5:B	CYS75, CYS76, CYS140, CYS170	SF4
NP_001296807.1	5UJ5:A	CYS104, CYS110, CYS113, CYS151	FES
NP_001297147.1	5H92:C	CYS80, CYS85, CYS88, CYS118	FES
NP_001297461.1	3HDL:A	HIS189	HEM
NP_001304293.1	2B3Y:B	CYS594, CYS597	SF4
NP_001304763.1	5TWT:A	HIS196	HEM
NP_001306678.1	2RCH:A	CYS469	HEM
NP_001309721.1	1SCH:A	HIS192	HEM
NP_001313315.1	1J1L:A	HIS109, HIS111, HIS153, GLU155	FE2
NP_001313463.1	4QGN:A	HIS140, HIS142, GLU146, HIS185	FE
NP_001333871.1	1AFR:A	GLU164, GLU202, HIS205, GLU255, GLU290, HIS293	FE2
NP_001336412.1	5H57:A	CYS95, CYS100, CYS103, CYS133	FES
NP_001343904.1	2IBJ:A	HIS37, HIS61	HEM
NP_001345018.1	5UJ5:A	CYS112, CYS118, CYS121, CYS159	FES
NP_001345302.1	2B3Y:B	CYS511, CYS514	SF4
NP_043004.1	3JCU:A	HIS215, HIS272	FE2
NP_043009.1	3A0H:D	HIS215, HIS269	FE2
NP_043024.1	2O01:B	CYS560, ASP561, GLY562, CYS569	SF4
NP_043025.2	1JB0:A	CYS573, CYS582	SF4
NP_043029.2	5LC5:B	CYS43, CYS44, CYS108, CYS139	SF4
NP_043037.1	1HCZ:A	TYR36, HIS60	HEM
NP_043040.1	5XNM:f	HIS18	HEM
NP_043041.1	5H2F:E	HIS23	HEM
NP_043053.1	1Q90:B	HIS105, HIS206, HIS119, HIS221	HEM, HEM
NP_043088.1	5L8R:C	CYS11, CYS14, CYS17, CYS58, CYS21, CYS48, CYS51, CYS54	SF4, SF4
XP_008643674.1	5LC5:I	CYS124, CYS127, CYS130, CYS173, CYS134, CYS163, CYS166, CYS169	SF4, SF4
XP_008643735.1	3S6B:A	ASP234, HIS297, GLU330, GLU361	FE
XP_008643736.1	3S6B:A	ASP219, HIS282, GLU315, GLU346	FE
XP_008644032.1	2IBJ:A	HIS40, HIS64	HEM
XP_008644033.1	3NER:A	HIS40, HIS64	HEM
XP_008644034.1	3NER:A	HIS40, HIS64	HEM
XP_008644470.1	3DAN:A	CYS464	HEM
XP_008644645.1	3NPE:A	HIS296, HIS345, HIS410, HIS588	FE2
XP_008644819.1	1QGJ:A	HIS193	HEM
XP_008645012.1	4JYY:A	HIS48, HIS53	FE
XP_008645579.1	5TWT:A	HIS195	HEM
XP_008646302.1	3B0N:A	CYS543, CYS549, CYS584, CYS588	SF4
XP_008646809.1	4QGN:A	HIS60, HIS62, GLU66, HIS105	FE
XP_008646937.1	1SCH:A	HIS205	HEM
XP_008647165.1	1J1L:A	HIS150, HIS152, HIS194, GLU196	FE2
XP_008647440.1	2H89:B	CYS102, CYS107, CYS110, CYS122, CYS204 CYS194, CYS197, CYS200	FES, F3S, SF4
XP_008647554.1	3HDL:A	HIS190	HEM
XP_008647587.1	2IVP:A	HIS123, HIS127, TYR144; ASP308	FE2
XP_008647588.1	2IVP:A	HIS123, HIS127, TYR144; ASP308	FE2
XP_008647589.1	2IVP:A	HIS123, HIS127, TYR144; ASP308	FE2
XP_008647591.1	2IVP:A	HIS123, HIS127, TYR144; ASP308	FE2
XP_008647774.1	2O01:B	CYS327, ASP328, GLY329, CYS336	SF4
XP_008649365.1	3HDL:A	HIS194	HEM
XP_008650762.1	5TWT:A	HIS194	HEM
XP_008650965.1	1XM8:A	ASP141, HIS142, ASP214, HIS252	FE
XP_008651663.1	1WA6:X	HIS186, ASP188, HIS243	FE2
XP_008653195.1	1PA2:A	HIS197	HEM
XP_008653466.1	1SCH:A	HIS196	HEM
XP_008653702.1	1SP8:D	HIS224, HIS306, GLU393,	FE2
XP_008655346.1	3J16:B	CYS16, CYS21, CYS65, CYS29, CYS55, CYS58, CYS61	SF4, SF4
XP_008655350.1	3J16:B	CYS14	SF4
XP_008655356.1	3J16:B	CYS426	SF4
XP_008655973.1	1QGJ:A	HIS206	HEM
XP_008656069.1	3HDL:A	HIS208	HEM
XP_008656265.1	1PA2:A	HIS214	HEM
XP_008656274.1	1CCR:A	HIS27, MET89	HEM
XP_008656842.2	2IBJ:A	HIS91, HIS115	HEM
XP_008657455.1	3SR6:A	CYS59, CYS64, CYS67, CYS89, CYS129, CYS132, CYS165, CYS167	FES, FES
XP_008657809.1	1CCR:A	HIS26, MET88	HEM
XP_008658059.1	1EY2:A	HIS343, GLU349, HIS413	FE2
XP_008658060.1	1EY2:A	HIS343, GLU349, HIS371	FE2
XP_008658150.1	5UJ5:A	CYS112, CYS118, CYS121, CYS159	FES
XP_008658151.1	3NA0:C	CYS112, CYS118, CYS121	FES
XP_008658153.1	2MJD:A	CYS79, CYS85, CYS88, CYS126	FES
XP_008658754.1	2B3Y:B	CYS598, CYS601	SF4
XP_008658817.1	3ZK4:A	ASP298, ASP339, TYR342, HIS505	FE
XP_008659504.1	1AFR:A	GLU126, GLU164, HIS167, GLU217, GLU252, HIS255	FE2
XP_008660181.1	3J16:B	CYS16, CYS21, CYS65, CYS29, CYS55, CYS58, CYS61	SF4, SF4
XP_008660258.1	1OAF:A	HIS163	HEM
XP_008660690.1	2H89:B	CYS100, CYS105, CYS108, CYS120	FES
XP_008661019.1	1WA6:X	HIS155, ASP157, HIS213	FE2
XP_008661421.1	4JYY:A	HIS57, HIS62	FE
XP_008661422.1	4JYY:A	HIS57, HIS62	FE
XP_008661424.1	4JYY:A	HIS48, HIS53	FE
XP_008661425.1	4JYY:A	HIS48, HIS53	FE
XP_008661433.1	1IYN:A	HIS202	HEM
XP_008661570.1	3NER:A	HIS41, HIS66	HEM
XP_008661695.1	3BCC:D	HIS104, MET223	HEM
XP_008662134.1	1AFR:A	GLU158, GLU196, HIS199, GLU249, GLU282, HIS285	FE2
XP_008662275.1	5F0S:B	CYS283, CYS362, CYS378, CYS418	SF4
XP_008662277.1	5F0S:B	CYS283, CYS362, CYS378, CYS418	SF4
XP_008662322.1	1FHA:A	GLU98, GLU133, HIS136	FE
XP_008662930.1	3HDL:A	HIS198	HEM
XP_008662931.1	3HDL:A	HIS198	HEM
XP_008662969.1	1WA6:X	HIS181, ASP183, HIS238	FE2
XP_008663765.1	1CCR:A	HIS27, MET89	HEM
XP_008663848.1	3NPE:A	HIS37, HIS86	FE2
XP_008664128.2	4QGN:A	HIS140, HIS142, GLU146, HIS185	FE
XP_008665482.1	2RCH:A	CYS472	HEM
XP_008665572.1	3EUB:A	CYS44, CYS49, CYS52, CYS74, CYS114, CYS117, CYS162, CYS164	FES, FES
XP_008666331.2	1OAF:A	HIS72	HEM
XP_008666570.2	5TWT:A	HIS212	HEM
XP_008666935.1	5NW3:A	CYS45, CYS48, CYS78, CYS81	FE
XP_008667271.1	1IYN:A	HIS227	HEM
XP_008667349.1	1PA2:A	HIS205	HEM
XP_008668773.1	1SCH:A	HIS192	HEM
XP_008669746.1	2B3Y:B	CYS582, CYS585	SF4
XP_008669747.1	2B3Y:B	CYS512, CYS515	SF4
XP_008670444.1	2B3Y:B	CYS588, CYS591	SF4
XP_008670445.1	2B3Y:B	CYS586, CYS589	SF4
XP_008670979.1	3NPE:A	HIS271, HIS320, HIS385, HIS562	FE2
XP_008672371.1	1Y0Z:A	HIS116, GLU118, HIS30	FE2
XP_008672901.1	2GCU:D	HIS112, HIS168, ASP193	FE2
XP_008672902.1	2GCU:D	HIS112, HIS168, ASP193	FE2
XP_008673305.1	3HDL:A	HIS194	HEM
XP_008673346.1	2GMH:A	CYS529, CYS553, CYS556, CYS559	SF4
XP_008673357.1	5LDX:G	CYS105, CYS116, CYS119, CYS133, CYS217, CYS220, CYS223, CYS267, HIS165, CYS169, CYS172,CYS178	FES, SF4, SF4
XP_008673964.1	3HDL:A	HIS205	HEM
XP_008674726.1	1CCR:A	HIS27, MET89	HEM
XP_008676109.2	3NPE:A	HIS44, HIS93, HIS158, HIS338	FE2
XP_008676761.1	1AFR:A	GLU180, GLU219, HIS222, GLU272, GLU305, HIS308	FE2
XP_008677742.1	2H89:B	CYS100, CYS105, CYS108, CYS120, CYS202, CYS249, CYS255, CYS192, CYS195, CYS198, CYS259	FES, F3S, SF4
XP_008678349.1	3B2F:A	CYS95, CYS100, CYS103, CYS133	FES
XP_008678544.1	4B8N:A	HIS76	HEM
XP_008678545.1	4B8N:A	HIS76	HEM
XP_008679282.1	2AKJ:A	CYS475, CYS481, CYS516, CYS520	SF4
XP_008679434.1	1AFR:A	GLU131, GLU167, HIS170, GLU220, GLU253, HIS256	FE2
XP_008679463.1	4CUO:A	HIS200	HEM
XP_008680388.1	3ZK4:A	ASP299, ASP340, TYR343, HIS506	FE
XP_008680752.1	1GP6:A	ASP92	FE2
XP_008681058.1	5DQR:A	CYS70, CYS73, CYS76, CYS88, CYS218, CYS242, CYS306, CYS309	SF4, SF4
XP_020393096.1	2B3Y:B	CYS595, CYS598	SF4
XP_020393136.1	4JYY:A	HIS57, HIS62	FE
XP_020393574.1	5DQR:A	CYS124, CYS148, CYS212, CYS215	SF4
XP_020393866.1	4D50:A	HIS40, HIS73, GLU74	FE,FE
XP_020394378.1	2WLB:A	CYS161, CYS167, CYS170, CYS208	FES
XP_020394379.1	2WLB:A	CYS156, CYS162, CYS165, CYS203	FES
XP_020395100.1	4IGP:A	HIS328, GLU330, HIS416	FE
XP_020396262.1	3NVZ:A	CYS9, CYS12, CYS56, CYS58	FES
XP_020396263.1	3NVZ:A	CYS9, CYS12, CYS56, CYS58	FES
XP_020396823.1	2B3Y:B	CYS172, CYS175	SF4
XP_020396824.1	2B3Y:B	CYS160, CYS163	SF4
XP_020396870.1	1OAF:A	HIS72	HEM
XP_020396920.1	4ORC:A	ASP71, HIS73, ASP99	FE
XP_020397280.2	3NPE:A	HIS3, HIS68, HIS248	FE2
XP_020397362.2	3NPE:A	HIS93, HIS158, HIS338	FE2
XP_020397407.1	1OAF:A	HIS72	HEM
XP_020398370.1	3OBZ:A	HIS61, ASP63	FE2
XP_020398371.1	3OBZ:A	HIS61, ASP63	FE2
XP_020398372.1	3OBZ:A	HIS61, ASP63	FE2
XP_020398373.1	3OBZ:A	HIS61, ASP63	FE2
XP_020398374.1	3OBZ:A	HIS61, ASP63	FE2
XP_020398375.1	3OBZ:A	HIS61, ASP63	FE2
XP_020398402.1	1OAF:A	HIS73	HEM
XP_020398403.1	1OAF:A	HIS72	HEM
XP_020398404.1	1OAF:A	HIS71	HEM
XP_020398754.1	2H89:B	CYS11, CYS93, CYS83, CYS86, CYS89	FES, F3S, SF4
XP_020399244.1	1XZW:B	ASP162, ASP189, TYR192, HIS350	FE
XP_020400623.1	2B3Y:B	CYS511, CYS514	SF4
XP_020400624.1	2B3Y:B	CYS418, CYS421	SF4
XP_020401610.1	3HDL:A	HIS183	HEM
XP_020401855.1	1CTM:A	TYR36, HIS60	HEM
XP_020401920.1	2IVP:A	ASP95	FE2
XP_020401956.1	3J16:B	CYS16, CYS21, CYS65, CYS29, CYS55, CYS58, CYS61	SF4, SF4
XP_020402044.1	3OBZ:A	HIS61, ASP63	FE2
XP_020402045.1	3OBZ:A	HIS61, ASP63	FE2
XP_020402046.1	3OBZ:A	HIS61, ASP63	FE2
XP_020402108.1	1R30:A	CYS133, CYS166, CYS226, ARG298, CYS89, CYS93, CYS96	FES; SF4
XP_020402314.1	2IBJ:A	HIS40, HIS64	HEM
XP_020402373.1	4QGN:A	HIS84, HIS86, GLU90, HIS129	FE
XP_020402532.1	1M20:A	HIS40, HIS64	HEM
XP_020402533.1	1M20:A	HIS40, HIS64	HEM
XP_020402693.1	2IVP:A	ASP95	FE2
XP_020402718.1	2IVP:A	ASP95	FE2
XP_020402770.1	1OAF:A	HIS71	HEM
XP_020402988.1	3ZK4:A	ASP293, ASP334, TYR337, HIS500	FE
XP_020403985.1	2B3Y:B	CYS418, CYS421	SF4
XP_020404794.1	1CCR:A	HIS32, MET94	HEM
XP_020404944.2	2H89:B	CYS125, CYS130, CYS133, CYS145, CYS227, CYS275, CYS281, CYS217, CYS220, CYS223, CYS225	FES, F3S, SF4
XP_020404955.1	1OAF:A	HIS67	HEM
XP_020405969.1	3OBZ:A	HIS61, ASP63	FE2
XP_020405970.1	3OBZ:A	HIS61, ASP63	FE2
XP_020406250.1	2IVP:A	ASP95	FE2
XP_020406308.1	1IYN:A	HIS174	HEM
XP_020406422.1	4QGN:A	HIS61, HIS63, GLU67, HIS106	FE
XP_020406904.1	2B3Y:B	CYS594, CYS597	SF4
XP_020407376.1	1GP6:A	HIS103, ASP105, HIS114	FE2
XP_020407499.1	2IVP:A	ASP95	FE2
XP_020408568.1	1OAF:A	HIS72	HEM
XP_020408569.1	1OAF:A	HIS71	HEM
XP_020408864.1	1SCH:A	HIS194	HEM
XP_023156628.1	3OBZ:A	HIS61, ASP63	FE2
XP_023156876.1	3J16:B	CYS16, CYS21, CYS65, CYS29, CYS55, CYS58, CYS61	SF4, SF4
XP_023157007.1	3OBZ:A	HIS61, ASP63	FE2
XP_023157045.1	3DAN:A	CYS79	HEM
XP_023157167.1	3NPE:A	HIS125, HIS174, HIS239, HIS417	FE2
XP_023158033.1	2H89:B	CYS11, CYS99, CYS89, CYS92, CYS95	FES, F3S, SF4
YP_588373.1	3CX5:N	HIS88, HIS189, HIS102, HIS203	HEM, HEM
YP_588386.1	5XDQ:A	HIS64, HIS378, HIS380	HEA, HEA

## Sheet: Supplementary_Table2b
Supplementary Table2b: Zn binding proteins of Zea mays and their interacting residues
Sequence ID	MetalPDB Template	Binding Residues
NP_001104901.1	4BKX:B	Asp189, His191, Asp277
NP_001104974.2	4MD9:O	Cys189, Cys194, Cys217, Cys220
NP_001105064.1	4BKX:B	Asp189, His191, Asp277
NP_001105070.2	5HH7:A	Cys437, Cys446, Cys450, Cys454
NP_001105074.1	2Y0M:A	Cys204, Cys207, His220, Cys220
NP_001105077.1	4BKX:B	Asp172, His174, Asp261
NP_001105192.1	4QEO:A	Cys455, Cys457, Cys461, Cys467, Cys469, Cys498, Cys502, Cys504, Cys508, Cys626, Cys684, Cys686, Cys691
NP_001105217.1	1FA5:A	His27, Glu78, His96, Glu144
NP_001105312.2	1LR5:A	His95, His97, Glu101, His144
NP_001105335.1	2Q2L:B	His61, His69, His78, Asp81
NP_001105353.1	1LR5:A	His98, His100, Glu104, His147
NP_001105359.1	1EKJ:H	Cys293, Asp295, His353, Cys356
NP_001105371.1	1OEP:A	Glu173, Glu216, Asp251, Glu302, Asp329
NP_001105385.1	4WNC:C	Glu108, Asp129
NP_001105409.2	4RQU:A	Cys47, His69, Cys177, Cys99, Cys102, Cys105, Cys113
NP_001105410.1	4RQU:A	Cys47, His69, Cys177, Cys99, Cys102, Cys105, Cys113
NP_001105413.1	4WNC:C	Asp108, Asp129
NP_001105485.1	4DLB:B	Cys48, His71, Glu72, Cys101, Cys104, Cys107, Cys115, Cys179
NP_001105499.1	2KAK:A	His31, Cys34, Cys36, His39, Cys40, Cys42, Cys45, Cys47, Cys63, Cys65, Cys69, Cys71, Cys74
NP_001105563.2	2CEI:A	Glu101, Glu135, His139, Glu185, Asp134, His196, Thr208, Glu212, Val160
NP_001105577.1	3ZG6:A	Cys142, Cys145, Cys167, Cys172
NP_001105614.1	5IT9:b	Cys61
NP_001105624.2	4MD9:O	Cys172, Cys177, Cys200, Cys203
NP_001105654.1	2CF5:A	Cys47, His69, Glu70, Cys163, Cys100, Cys103, Cys106, Cys114
NP_001105696.1	1RP0:A	His239, Asp240
NP_001105697.2	1RP0:A	His237, Asp238
NP_001105700.1	4WNC:C	Asp108, Asp129
NP_001105704.1	2Q2L:B	His62, His70, His79, Asp82
NP_001105893.1	5E84:B	Asp39, Glu205, Asp228, Asp235, Asp242
NP_001105894.1	5E84:B	Asp39, Glu205, Asp228, Asp235, Asp242
NP_001105896.1	6ENL:A	Asp251, Glu302, Asp329
NP_001105951.1	4WNC:C	Glu108, Asp129
NP_001105963.1	5JFY:A	His81, Cys111, Cys114
NP_001105964.1	5JFY:D	His81, Cys110, Cys114
NP_001108127.1	4RVP:A	His115, His123, Asp135
NP_001120720.1	2CEA:A	His475, His479,Asp553
NP_001120721.1	2CEA:A	His475, His479,Asp553
NP_001123591.2	4CXO:A	His35, Asp74, His87, His145, Asp149, His155, His179, Asp183
NP_001130143.1	1FA5:A	His87, Glu138, His156, Glu204
NP_001130314.1	5E84:B	Asp58, Glu222, Asp243, Asp250, Ser257
NP_001130368.1	4R7P:A	Cys99
NP_001130462.1	2CEA:A	His475, His479,Asp553
NP_001130530.1	1KQ9:A	Asp220, Asp231, His300, Glu333, Glu428
NP_001130742.1	4R7P:B	Cys99, Ala408
NP_001130754.1	4YH8:A	Cys18, Cys27, Cys33, Cys37, Cys154, Cys162, Cys168, His172
NP_001130781.1	1YQX:B	Cys50, His72, Cys166, Cys103, Cys106, Cys109, Cys117
NP_001130796.1	4WNC:C	Asp178, Asp199
NP_001130908.2	1JK0:A	Glu115, Glu177, Glu211, His214
NP_001130968.1	4N0G:B	Cys27
NP_001131184.1	5IH5:A	His50, Phe71
NP_001131273.1	1YQX:A	Cys47, His69, Cys163, Cys100, Cys103, Cys106, Cys114
NP_001131418.1	1WE9:A	Cys44, Cys52
NP_001131432.1	3PSO:A	Asp9, His11, Asn40, Asp56, His58, Glu63, Cys42, His87, His116, His118
NP_001131583.1	4P5O:B	Cys43, Cys46, Cys54, Cys57, Cys69, Cys76, His78, His81, His83, Cys84, Cys95, Asp98
NP_001131602.1	4XOL:A	Asp21, Asp32, His68
NP_001131716.1	1R9P:A	Cys68, Cys95, His137, Cys138
NP_001131817.1	4LFY:A	His64, His66, His188, His226, Asp300
NP_001131826.1	1M9O:A	Cys243, Cys252, Cys258, His262
NP_001131831.1	4BKX:B	Asp189, His191, Asp277
NP_001131883.1	5FLX:a	Ser24, Asn25
NP_001131886.1	3IQX:A	Ser270, Leu273
NP_001131892.1	1JK0:A	Glu115, Glu177, Glu211, His214
NP_001131903.1	3DSS:B	His251
NP_001131916.1	1UBD:C	Cys64, Cys69, His82, His86, Cys93, Cys98, His111, His115, Cys123, Cys128, His141, His145, Cys153, Cys158, His171
NP_001131996.1	1WE9:A	Cys48, Cys56
NP_001132380.1	1QH5:A	His54, His56, Asp58, His59, His112, Asp135, His174
NP_001132441.1	4RQU:A	Cys48, His70, Cys100, Cys103, Cys106, Cys114, Cys178
NP_001132802.1	5CVO:B	Cys223, Cys226, Cys270, Lys272, Cys273
NP_001132843.1	2LZU:A	Cys106, Cys109, His127, Cys130, Cys133, Gly136, Cys154, His157
NP_001136491.1	2Q42:A	His111, His113, His169, Asp188
NP_001136583.1	4JIZ:A	His43, His48
NP_001136681.1	3PTQ:A	Asp79, Asn82
NP_001136687.1	1YQX:B	Cys49, His71, Cys165, Cys102, Cys1065 Cys108, Cys116
NP_001136688.1	4FRV:A	His167
NP_001136752.1	1WE9:A	Cys48, Cys56
NP_001136973.1	4KBP:B	Asp197, Asn234, His319, His356
NP_001137003.1	5T0J:c	Asp124
NP_001137014.1	5IH5:A	Phe71
NP_001140312.1	4RQU:A	Cys64, His87, Cys117, Cys120, Cys123, Cys131, Cys201
NP_001140385.1	1EKJ:A	Cys126
NP_001140513.1	5JFY:A	His81, Cys111, Cys114
NP_001140515.1	4RQU:A	Cys53, His75, Cys105, Cys108, Cys111, Cys119, Cys182
NP_001140551.1	2LZU:A	Cys107, Cys110, His128, Cys131, Cys134, Gly137, Cys155, His158
NP_001140566.1	3UX3:A	His79, Cys80, Leu113
NP_001140674.1	4YH8:A	Cys18, Cys27, Cys33, Cys37, Cys154, Cys162, Cys168, His172
NP_001140692.1	2FTW:A	His111, His113, His234, His290, Asp367
NP_001140793.1	5VKT:B	Cys45, His67, Glu68, Cys98, Cys101, Cys104, Cys112, Cys169
NP_001140835.1	5E84:B	Glu90, Asp216, Asp123, Glu130
NP_001140879.1	1ZY1:B	Gln118, Cys175, His217, His221
NP_001141177.1	5VKT:B	Cys101, His123, Glu124, Cys98, Cys154, Cys157, Cys160, Cys219
NP_001141179.1	5WLW:H	Asp75, Cys100, His142,
NP_001141363.1	5VKT:B	Cys44, His66, Glu67, Cys97, Cys100, Cys103, Cys111, Cys164
NP_001141422.1	4KA8:A	His480, His484, Glu510
NP_001141584.1	2QVV:A	Asp121, Asp124, His283
NP_001141970.1	4KKZ:A	Asp203, Asn240, His325, His362
NP_001142083.1	1RQF:A	Cys201, Cys206, Cys229, Cys232
NP_001142124.1	2RGM:B	Asp98, His101
NP_001142184.1	5CVO:B	Cys182, Cys185, Cys229, Lys231, Cys232
NP_001142301.1	6ENL:A	Asp289, Glu339, Asp364
NP_001143026.1	1EKJ:A	Cys93
NP_001143835.1	4BKX:B	Asp188, His190, Asp276
NP_001144085.1	2PMP:A	Asp76, His78, His110
NP_001144185.1	3UX3:A	His86, Cys87, His120
NP_001144523.2	1T3K:A	His38, Cys119, Cys121, Cys126
NP_001145329.2	2CEA:A	His594, His598, Asp670
NP_001146047.2	4N0G:B	Cys116, His118,
NP_001146365.1	2CSY:A	Cys266, Cys269, Cys281, His283, Cys286, Cys289, Cys300, Cys303
NP_001146368.1	5IH5:A	His50, Phe71
NP_001146407.1	2I7V:A	His87, His89, Asp91, His92, His174, Asp195, His276, Glu278, His434, Asn455
NP_001146412.1	4GQT:A	Glu102, Asn111, Ala146, Ala221, Asp222, Tyr257, Thr270, Gly274, Tyr279
NP_001146737.1	5CVO:B	Cys184, Cys187, Cys231, Lys233, Cys234
NP_001146752.1	5E84:B	Glu153, Asp175, Asp182, Gly189
NP_001146832.1	1EKJ:A	Cys184, His244, Cys247
NP_001146873.1	4X2A:A	Gln68, Glu134, His162, Glu208
NP_001146933.1	5WLW:D	Asp75, Cys100, His142,
NP_001146960.1	1YWS:A	Cys25, Cys27, Cys47, Cys50
NP_001146969.2	2ESL:A	Asp129
NP_001147195.1	5FLX:d	Cys24, Cys39
NP_001147357.1	3S2Q:A	Lys54, His87
NP_001147383.1	1WE9:A	Cys47, Cys55
NP_001147530.1	1FA5:A	His81, Glu132, His150, Glu199
NP_001147555.1	4G23:A	Cys326, Cys329, His529, His546
NP_001147749.1	3PSO:A	Asp9, His11, Asn40, Asp56, His58, Glu63, Cys42, His87, His116, His118
NP_001147757.1	1YQX:B	Cys47, His69, Cys163, Cys100, Cys103, Cys106, Cys114
NP_001147979.1	4KBP:B	Asp189, Asn226, His311, His348
NP_001148106.1	5IH5:A	Cys71
NP_001148408.1	2K8D:A	Cys126, Cys129, Cys175, Cys178
NP_001148452.1	3W52:A	Trp24, His29, Asp68, His81, His137, Asp141, His147, His171, Asp175
NP_001148453.1	2W9N:A	Glu18, Asp97, Lys105, Asp128, Glu140
NP_001148477.1	5FLM:I	Cys7, Cys10, Cys29, Cys32
NP_001148478.1	1WE9:A	Cys41, Cys50
NP_001148499.1	4YH8:A	Cys18, Cys27, Cys33, Cys37, Cys154, Cys162, Cys168, His172
NP_001148531.1	3W52:A	Trp66, His71, Asp110, His123, His184, Asp188, His194, His218, Asp222
NP_001148532.1	4WB7:A	Asp94, Glu139, Ser170, Asp183
NP_001148557.1	5SYB:B	Cys11, Cys23, Cys26, Cys30, Cys33, Cys46, Cys49, Cys58, Cys61, Cys72, Cys75, Cys85
NP_001148606.1	2W9N:A	Glu18, Asp97, Arg105, Asp128, Gly140
NP_001148742.1	5WLW:H	Asp70, Cys95, His137,
NP_001148743.1	5IAA:A	Cys208, Cys211, Cys285, Cys290
NP_001148821.1	2RGM:B	Asp98, His101
NP_001148860.1	4XOL:A	Asp22, Glu33
NP_001149037.2	4N0G:B	Cys136, His138
NP_001149119.1	2Q2L:B	His71, His79, His88, Asp91
NP_001149189.1	5TWH:A	Cys80, Cys85, His162, His167
NP_001149201.1	4I14:B	Cys367, Cys378, Cys380
NP_001149208.1	4FRU:A	His161
NP_001149265.1	4FRV:A	His206
NP_001149305.1	3T33:A	Cys274, Cys319, His320
NP_001149357.1	4WNC:C	Asp179, Asp200
NP_001149440.2	1E3J:A	Cys56, His81, Glu82, Cys111, Cys114, Cys117
NP_001149474.2	1WE9:A	Cys46, Cys54
NP_001149489.1	2ESL:A	Asp148
NP_001149578.2	2Q4L:A	Cys32, Cys60, His135, His186, Cys218, Cys221, His257, His312
NP_001149602.2	5IT9:b	Cys61
NP_001149621.1	1WE9:A	Cys45, Cys53
NP_001149624.1	4FUK:B	Asp223, Asp234, His297, Glu330, Glu361
NP_001149650.1	4D18:E	Glu109, His143, His145, Asp156
NP_001149654.2	6ENL:A	Asp289, Glu339, Asp364
NP_001149655.1	4KBP:B	Asp201, Asn237, His313, His350
NP_001149686.1	1EKJ:A	His185, Ser186, Cys234, Cys237
NP_001149707.1	6EXV:J	Cys10, Cys44, Cys45
NP_001149795.2	1WE9:A	Cys41, Cys44
NP_001149821.1	1JWH:C	Cys189, Cys194, Cys217, Cys220
NP_001149847.1	4FRU:A	His175
NP_001149850.1	1H1Z:B	His34, Asp36, His67, Asp176
NP_001149904.1	1WE9:A	Cys47, Cys55
NP_001149927.2	1HC7:A	Asp494, Cys520, Thr523
NP_001150003.1	1WE9:A	Cys43, Cys51
NP_001150212.1	1WE9:A	Cys41, Cys49
NP_001150267.1	1WE9:A	Cys45, Cys53
NP_001150422.1	5LZL:H	Ala217, Asp219, Asp227, Glu331
NP_001150605.1	4YH8:A	Cys18, Cys27, Cys33, Cys37, Cys154, Cys162, Cys168, His172
NP_001150634.1	5FLM:I	Cys7, Cys10, Cys29, Cys32
NP_001150687.1	2PMP:A	Asp77, His79, His111
NP_001150700.1	4XOL:A	Asp21, Asp32, His68
NP_001150785.1	2XK5:B	Glu19, Asp22, Gly34, Asp61
NP_001150838.1	3H0G:L	Cys14, Cys17, Cys34
NP_001150842.2	1JK0:A	Glu115, Glu177, Glu211, His214
NP_001150955.1	2FAW:A	Ile85, Glu215, Leu216, Glu217, Ile217
NP_001151026.1	2RGM:B	Asp103, His106
NP_001151106.2	1FBE:A	Glu100, Asp121, Leu123, Glu283
NP_001151170.1	5FLX:d	Cys24, Cys39
NP_001151283.1	1WE9:A	Cys45, Cys53
NP_001151431.1	1EKJ:A	Cys43, His103, Cys106
NP_001151462.2	5IH5:A	Cys71
NP_001151522.1	2I7V:A	His87, His89, Asp91, His92, His174, Asp195, His276, Glu278, His434, Asn455
NP_001151589.1	4N0G:B	Gly137, Arg139
NP_001151631.1	5IH5:A	His50, Phe71
NP_001151707.1	1IYM:A	Cys107, Cys110, His131, Cys134, Cys126, His128, Cys145, Cys148
NP_001151739.2	5E84:A	Asp58, Glu222, Asp243, Asp250, Ser257
NP_001151805.2	4S26:A	His427, His491
NP_001152254.1	2W4L:C	His141, Cys167, Cys170
NP_001152513.1	1U22:A	His647, Cys649, His658, Asp662, Cys333
NP_001152601.1	5E84:B	Asp59, Glu222, Asp243, Asp250, Ser257
NP_001152674.1	1YWS:A	Cys25, Cys27, Cys47, Cys50
NP_001152699.1	5SYB:B	Cys11, Cys23, Cys26, Cys30, Cys33, Cys46, Cys49, Cys58, Cys61, Cys72, Cys75, Cys85
NP_001152905.1	1EKJ:A	His101, Ser102, Val124
NP_001152934.1	5FLX:d	Cys24, Cys39
NP_001152943.1	4UI9:B	Cys23, Cys26, His53, His56, Cys59, Cys73, Cys76
NP_001158956.1	5FLX:d	Cys24, Cys39
NP_001159183.1	5CVO:B	Cys184, Cys187, Cys231, Lys233, Cys234
NP_001159225.1	4DYO:A	His17, Asp193, Glu231, Asp277, His371
NP_001159237.1	4I14:A	Cys393, Cys404, Cys406
NP_001167952.1	4N0G:B	Gly125, Arg127
NP_001168339.1	3AX1:A	Cys308, Cys313, His326, His331
NP_001168382.1	2CEA:A	His482, His486, Asp560
NP_001168429.1	1FA5:A	His27, Glu78
NP_001168516.1	4R7P:A	Glu23, Cys193
NP_001168577.1	4WB7:A	Gly166, Asn207, Asn352, Asp363
NP_001168699.1	1EKJ:A	Cys86, His146, Cys149
NP_001169011.1	1WE9:A	Cys39, Cys47
NP_001169161.1	4WB7:A	Ser236, His302, Arg363, Glu399, Ser407, Asp410
NP_001169641.1	5IH5:A	His50, Phe71
NP_001169674.1	4FRV:A	His149
NP_001169684.1	4RQU:A	Cys59, His82, Cys105, Cys112, Cys115, Cys118, Cys196
NP_001169897.2	5JFY:A	His76, Cys106, Cys109
NP_001170018.1	2GIV:A	Cys199, Cys202, His215, Cys219
NP_001170028.1	1M60:A	His27, Met89
NP_001170363.1	5TWH:A	Cys80, Cys85, His162, His167
NP_001182877.1	3DXS:X	Phe213, Asp216
NP_001182943.1	5CW6:A	His42, His44, Asp55
NP_001183430.1	1WE9:A	Cys41, Cys49
NP_001183639.1	5IWA:N	Cys100, Cys108, Cys120
NP_001183692.1	3PTQ:A	Asp86, His89
NP_001183795.1	5TWH:A	Cys80, Cys85, His161, His166
NP_001183827.1	2LZU:A	Cys38, Cys41, His59, Cys62, Cys65, Gly68, Cys86, His89
NP_001183829.1	2CEA:A	His283, His287, Asp364
NP_001241779.2	1QF8:A	Cys187, Cys192, Cys215, Cys218
NP_001266758.1	1WJ0:A	Cys19, Cys24, Cys41, His44
NP_001278490.1	1QF8:A	Cys187, Cys192, Cys215, Cys218
NP_001278509.1	3H0G:X	Cys13, Cys16, Cys33
NP_001288413.1	1U6G:B	Cys57, Cys60, His95, Cys98, Cys68, Cys71, Cys83, His97, Cys90, His92, Cys109, Asp112
NP_001288473.1	5E84:B	Asp73, Glu236, Asp258, Asp265, Gly272
NP_001288530.1	4FRV:A	His170
NP_001288585.1	1U22:A	His647, Cys649, His658, Asp662, Cys333
NP_001292746.1	6EXV:A	Cys66, Cys69, Cys76, His79
NP_001292782.1	1O7D:A	His46, Asp48, Asp168. His410
NP_001292800.1	3AX1:A	Cys411, Cys416, His429, His434
NP_001295434.1	3AX1:A	Cys420, Cys425, His438, His443
NP_001295757.1	2CEI:A	Glu98, Asp131, Glu133, His136, Glu182, Val157, His193, Ieu205, Glu209,
NP_001296801.1	5FLX:a	Ser24, Asn25
NP_001296960.1	3UX3:A	His86, Cys87, His120
NP_001305977.1	4QEO:A	Cys421, Cys423, Cys427, Cys433, Cys435, Cys464, Cys468, Cys470, Cys474, Cys592, Cys650, Cys652, Cys657
NP_001305989.1	4I14:A	Cys393, Cys404, Cys406
NP_001306680.1	4N0G:B	Cys117, His119
NP_001306686.1	5E84:A	Asp14, Glu179, Asp205, Asp212, Glu219
NP_001306704.1	1U22:A	His648, Cys650, His659, Asp663, Cys334
NP_001307163.1	2A3L:A	His365, His367, His633, Asp710
NP_001307761.1	2Q2L:B	His62, His70, His79, Asp82
NP_001309051.1	4FRU:A	His178
NP_001310827.1	2VU4:A	His216, Asp237
NP_001316595.1	2W9N:A	Glu246, Asp325, Lys333, Asp356, Glu368
NP_001332966.1	4HWT:A	Cys437, Cys488, His614
NP_001334834.1	3SNG:A	Trp27, His32, Asp71, His86, His148, Asp152, His158, His182, Asp186
NP_001335987.1	2CEA:A	His482, His486, Asp560
NP_001338722.1	2CEA:A	His509, His513, Asp587
NP_001339331.1	5FLM:B	Cys1161, Cys1164, Cys1179, Cys1182
NP_001339362.1	1WE9:A	Cys47, Cys55
NP_001339981.1	1YQX:B	Cys48, His70, Cys164, Cys101, Cys104, Cys107, Cys115
NP_001343919.1	2A3L:A	His403, His405, His671, Asp748
NP_001343920.1	2A3L:A	His420, His422, His688, Asp765
NP_001344978.1	4FRV:A	His209
NP_001345427.1	3PTQ:A	Asp100, His103
NP_043057.1	1DGZ:A	Cys11, Cys14, Cys27, His32
XP_008643498.1	2RGL:A	Asp75, His78
XP_008643665.1	5IAA:A	Cys237, Cys240, Cys314, Cys319
XP_008643735.1	4FUK:B	Asp223, Asp234, His297, Glu330, Glu361
XP_008643813.1	5IH5:A	His50, Phe71
XP_008643817.1	5E84:B	Asp67, Glu231, Asp252, Asp259, Ser266
XP_008644002.1	4R7P:A	Glu23, Cys193, Gly402
XP_008644441.1	2L0B:A	Cys115, Cys118, His139, Cys142, Cys134, His136, Cys153, Cys156
XP_008644594.1	5E84:B	Asp51, Glu214, Asp236, Asp243, Gly250
XP_008644635.1	1U22:A	His647, Cys649, His658, Asp662, Cys333
XP_008644643.1	5FLM:B	Cys1163, Cyss1166, Cys1181, Cys1184
XP_008645269.1	2W9N:A	Glu246, Asp325, Lys333, Asp356, Glu368
XP_008645485.1	1FA5:A	His81, Glu132, His150, Glu198
XP_008645494.1	4G25:A	Cys507, Cys510, His710, His727
XP_008645684.1	5IT9:b	Cys61
XP_008645717.1	4M8O:A	Cys735
XP_008645718.1	4M8O:A	Cys690
XP_008645736.1	4FRU:A	His133
XP_008647252.1	4FYT:A	His35, His39, Glu58
XP_008647282.1	1FA5:A	His87, Glu138, His156, Glu204
XP_008647303.1	4YH8:A	Cys18, Cys27, Cys33, Cys37, Cys154, Cys162, Cys168, His172
XP_008647304.1	4YH8:A	Cys18, Cys27, Cys33, Cys37, Cys154, Cys162, Cys168, His172
XP_008647440.1	5IWA:N	Cys102, Cys110, Cys122
XP_008647760.1	5HH7:A	Cys760, Cys771, His777, Lys779, Pro802
XP_008648693.1	4RQU:A	Cys47, His69, Cys177, Cys99, Cys102, Cys105, Cys113
XP_008648749.1	5FJ9:B	Cys1099, Cys1114, Cys1117
XP_008649030.1	2W9N:A	Glu18, Asp97, Arg105, Asp128, Gly140
XP_008649061.1	2Q2L:B	His62, His70, His79, Asp82
XP_008649137.1	3Q7J:B	His17, His21, Glu40
XP_008649366.1	3J81:f	Cys127
XP_008649469.1	3DSS:B	His309
XP_008649520.1	3DSS:B	His309
XP_008649573.1	3DSS:B	His280
XP_008649630.1	3DSS:B	His280
XP_008650330.1	6ENL:A	Asp247, Glu298, Asp325
XP_008650804.1	2KKH:A	Cys39, Cys40, Glu43
XP_008650965.1	2Q42:B	His137, His139, His195, Asp214
XP_008651068.1	4YH8:A	Cys18, Cys27, Cys33, Cys37, Cys154, Cys162, Cys168, His172
XP_008651069.1	4YH8:A	Cys18, Cys27, Cys33, Cys37, Cys154, Cys162, Cys168, His172
XP_008651070.1	4YH8:A	Cys18, Cys27, Cys33, Cys37, Cys154, Cys162, Cys168, His172
XP_008651477.1	1EKJ:A	His201, Ser202, Cys250, Cys253
XP_008651479.1	1EKJ:A	His185, Ser186, Cys234, Cys237
XP_008651594.1	2WJY:A	Cys158, Cys161, Cys172, Ser176, Cys182, His192, His196, His202, Cys220, Cys223, Cys246, Cys250,
XP_008651595.1	2WJY:A	Cys158, Cys161, Cys172, Ser176, Cys182, His192, His196, His202, Cys220, Cys223, Cys246, Cys250,
XP_008651596.1	2WJY:A	Cys158, Cys161, Cys172, Ser176, Cys182, His192, His196, His202, Cys220, Cys223, Cys246, Cys250,
XP_008651597.1	2WJY:A	Cys158, Cys161, Cys172, Ser176, Cys182, His192, His196, His202, Cys220, Cys223, Cys246, Cys250,
XP_008651854.1	2Q2L:B	His120, His128, His137, Asp140
XP_008651855.1	2Q2L:B	His75, His83, His92, Asp95
XP_008651856.1	2Q2L:B	His61, His69, His78, Asp81
XP_008652004.2	2VU4:A	His291, Asp312
XP_008652999.1	5U6Z:A	lle290, Arg293
XP_008653098.1	4XOL:B	Asp21, Asp32, His68
XP_008653168.1	4XOL:B	Asp21, Asp32, His68
XP_008653176.1	4XOL:B	Asp21, Asp32, His68
XP_008653188.1	4XOL:B	Asp21, Asp32, His68
XP_008654952.1	4YH8:A	Cys18, Cys27, Cys33, Cys37, Cys154, Cys162, Cys168, His172
XP_008654997.1	1WE9:A	Cys45, Cys85
XP_008655000.1	1WE9:A	Cys45, Cys53
XP_008655069.1	5FLX:a	Ser24, Asn25
XP_008655116.1	2W4L:C	His141, Cys167, Cys170
XP_008655227.1	1EKJ:A	Cys43, His103, Cys106
XP_008655228.1	1EKJ:A	Cys43, His103, Cys106
XP_008655229.1	1EKJ:A	Cys43, His103, Cys106
XP_008655414.1	1IYM:A	Cys107, Cys110, His132, Cys135, Cys127, His129, Cys146, Cys149
XP_008655423.1	4QEO:A	Cys528, Cys530, Cys534, Cys540, Cys542, Cys571, Cys575, Cys577, Cys581, Cys699, Cys757, Cys759, Cys764
XP_008655424.2	1IYM:A	Cys112, Cys115, His137, Cys140, Cys132, His134, Cys151, Cys154
XP_008655425.1	4QEO:A	Cys455, Cys457, Cys461, Cys467, Cys469, Cys498, Cys502, Cys504, Cys508, Cys626, Cys684, Cys686, Cys691
XP_008655551.1	2RGM:B	Asp155, His158
XP_008656113.1	5IH5:A	Phe71
XP_008656114.1	5IH5:A	Phe71
XP_008656190.1	4GQT:A	Asp13, Asn22, Lys59
XP_008656274.1	1M60:A	His27, Met89
XP_008656276.1	1WE9:A	Cys43, Cys51
XP_008656287.1	2W9N:A	Glu18, Asp97, His105, Asp128, Gly140
XP_008656653.1	2CE7:B	His585, His589, Asp663
XP_008656846.1	5VAB:A	Val172, Glu175
XP_008657037.1	4FYT:A	His17, His21, Glu40
XP_008657238.1	1QH5:A	His54, His56, Asp58, His59, His112, Asp135, His174
XP_008657809.1	1M60:A	His26, Met88
XP_008657983.1	2CEA:B	His475, His479, Asp553
XP_008658047.1	1YQX:B	Cys47, His69, Cys163, Cys100, Cys103, Cys106, Cys114
XP_008658048.1	1YQX:B	Cys47, His69, Cys163, Cys100, Cys103, Cys106, Cys114
XP_008658049.1	1YQX:A	Cys47, His69, Cys163, Cys100, Cys103, Cys106, Cys114
XP_008658050.1	1YQX:B	Cys47, His69, Cys163, Cys100, Cys103, Cys106, Cys114
XP_008658052.1	1YQX:B	Cys47, His69, Cys163, Cys100, Cys103, Cys106, Cys114
XP_008658250.1	5E84:B	Asp14, Glu180, Asp206, Asp213, Glu220
XP_008658314.1	1QF8:A	Cys201, Cys206, Cys229, Cys232
XP_008658315.1	1QF8:A	Cys201, Cys206, Cys229, Cys232
XP_008658381.1	4BKX:B	Asp188, His190, Asp276
XP_008658979.1	3PTQ:A	Asp86, His89
XP_008658980.1	4QLL:A	Asp86, His89
XP_008660032.1	1IYM:A	Cys53, His80, Cys83, Cys75, His77, Cys94, Cys97
XP_008660153.1	2Q2L:B	His62, His70, His79, Asp82
XP_008660154.1	2Q2L:B	His28, His36, His45, Asp48
XP_008661405.1	1M9O:A	Cys243, Cys252, Cys258, His262
XP_008661484.1	5TWH:A	Cys79, Cys84, His161, His166
XP_008661998.1	1WE9:A	Cys45, Cys85
XP_008662315.1	1FA5:A	His52, Glu103, His121, Glu169
XP_008662322.1	2CEI:A	Glu98, Asp131, Glu133, His136, Glu182, Val157, His193, Ieu205, Glu209,
XP_008662325.1	3ZG6:A	Cys142, Cys145, Cys167, Cys172
XP_008662326.1	3ZG6:A	Cys142, Cys145, Cys167, Cys172
XP_008662881.1	4WB7:A	Gly166, Asn352, Asp363
XP_008663157.1	6ENL:A	Asp29, Glu80, Asp107
XP_008663765.1	1M60:A	His27, Met89
XP_008663998.1	3AX1:A	Cys305, Cys310, His323, His328
XP_008664856.1	4P3N:A	Cys435, Cys486, His612
XP_008665263.1	2RGM:B	Asp91, His94
XP_008666260.1	4GQT:A	Asp13, Asn22, Lys59
XP_008666846.1	3UX3:A	His88, Cys89, Leu122
XP_008667450.1	1EKJ:A	Cys145, His204, Cys207
XP_008667451.1	1EKJ:A	Cys126, His185, Cys188
XP_008667676.1	3UX3:A	His86, Cys87, His120
XP_008668072.1	4YH8:A	Cys18, Cys27, Cys33, Cys37, Cys154, Cys162, Cys168, His172
XP_008668322.1	1FA5:A	His52, Glu103
XP_008668399.1	2WJY:A	Cys158, Cys161, Cys172, Ser176, Cys182, His192, His196, His202, Cys220, Cys223, Cys246, Cys250,
XP_008668400.1	2WJY:A	Cys158, Cys161, Cys172, Ser176, Cys182, His192, His196, His202, Cys220, Cys223, Cys246, Cys250,
XP_008668439.1	5IH5:A	Phe71
XP_008668621.1	4BKX:B	Asp105, His107, Asp194
XP_008669694.1	5FLM:I	Cys7, Cys10, Cys29, Cys32
XP_008669857.1	2W9N:A	Asp84, Asp167, Lys175, Gly198, Glu210
XP_008670003.1	2KKH:A	Cys34, Cys35, Glu38
XP_008670036.1	4XOL:A	Asp21, Asp32, His68
XP_008670354.1	5GAH:f	Cys11, Cys14, Cys27, His33
XP_008671836.1	5G3Y:A	His151, Ser154, Asp171
XP_008672127.1	4LFY:A	His64, His66, His188, His226, Asp300
XP_008672860.1	3W52:A	Trp66, His71, Asp110, His123, His184, Asp188, His194, His218, Asp222
XP_008672955.1	5FLM:I	Cys108, Cys111, Cys135, Cys140
XP_008672987.1	1WE9:A	Cys45, Cys53
XP_008672988.1	1WE9:A	Cys45, Cys53
XP_008672989.1	1WE9:A	Cys45, Cys53
XP_008673044.1	4DYO:A	His85, Asp261, Glu299, Asp345, His439
XP_008673817.1	1U6G:B	Cys56, Cys59, His94, Cys97, Cys67, Cys70, Cys82, His96, Cys89, His91, Cys108, Asp111
XP_008673889.1	5T0J:c	Asp124
XP_008674659.1	1WII:A	Cys25, Cys28, Cys49, Cys52
XP_008674660.1	1WII:A	Cys25, Cys28, Cys49, Cys52
XP_008674661.1	1WII:A	Cys25, Cys28, Cys49, Cys52
XP_008674662.1	1WII:A	Cys25, Cys28, Cys49, Cys52
XP_008674726.1	1M60:A	His27, Met89
XP_008676046.2	4YH8:A	Cys18, Cys27, Cys33, Cys37, Cys154, Cys162
XP_008676186.1	4N0G:B	Cys103, His105
XP_008676437.1	1KQ9:A	Asp221, Asp232, His301, Glu334, Glu429
XP_008676465.1	1WE9:A	Cys39, Cys47
XP_008676511.1	2K2D:A	Cys63, Cys66
XP_008676553.1	2K2D:A	Cys63, Cys66
XP_008676721.1	4HVC:B	Cys453, Ile458,Cys491
XP_008676744.1	4RQU:A	Cys53, His75, Cys105, Cys108, Cys111, Cys119, Cys182
XP_008676974.1	3T33:A	Cys324, Cys369, His370
XP_008677208.1	5IH5:A	Lys50, Cys71
XP_008677209.1	5IH5:A	Lys50, Cys71
XP_008677210.1	5IH5:A	Lys50, Cys71
XP_008677533.1	2LZU:A	Cys107, Cys110, His128, Cys131, Cys134, Gly137, Cys155, His158
XP_008677552.1	4WB7:A	Gly166, Asn207, Asn352, Asp363
XP_008677639.1	4I14:B	Cys393, Cys404, Cys406
XP_008677640.1	4I14:B	Cys393, Cys404, Cys406
XP_008677641.1	4I14:B	Cys393, Cys404, Cys406
XP_008677642.1	4I14:B	Cys393, Cys404, Cys406
XP_008677643.1	4I14:B	Cys296, Cys307, Cys309
XP_008677775.1	4BKX:B	Asp189, His191, Asp277
XP_008677789.1	4WNC:C	Asp118, Asp139
XP_008678105.1	2W9N:A	His18, Glu87, Arg95, Asp118, Gly130
XP_008678364.1	3AX1:A	Cys364, Cys369, His382, His387
XP_008678672.1	4FRV:A	His133
XP_008678691.1	1UBD:C	Cys71, Cys76, His89, His93, Cys100, Cys105, His118, His122, Cys130, Cys135, His148, His152, Cys160, Cys165, His178
XP_008679030.1	5B5W:A	His47, His52
XP_008680237.1	3T9K:A	Cys55, Cys58, Cys75, Cys78
XP_008680704.1	1GAT:A	Cys130, Cys133, Cys152, Cys155
XP_008680958.1	1U22:A	His675, Cys677, His686, Asp690, Cys761
XP_008681126.1	4BKX:B	Asp189, His191, Asp277
XP_008681129.1	1UBD:C	Cys64, Cys69, His82, His86, Cys93, Cys98, His111, His115, Cys123, Cys128, His141, His145, Cys153, Cys158, His171
XP_008681203.1	3L4K:A	Glu452, Asp529, Asp531, His624, Val629, His736, His737, Glu809, Asp990
XP_020393094.1	2KKH:A	Cys21, Cys22, Glu25
XP_020393151.1	4FRU:A	His247
XP_020393155.1	1U22:A	His708, Cys710, His719, Asp723, Cys794
XP_020393252.1	2RGM:B	Asp91, Asn94
XP_020393717.1	4GQT:A	Asp130, Asn139, Lys176
XP_020393882.1	5IH5:A	Tyr71
XP_020393883.1	5IH5:A	Tyr71
XP_020393884.1	5IH5:A	His50, Tyr71
XP_020393885.1	5IH5:A	His50, Tyr71
XP_020394140.1	4FRU:A	His133
XP_020394294.1	2FGE:A	His166, His170, Glu266
XP_020394367.1	4YH8:A	Cys18, Cys27, Cys33, Cys37, Cys154, Cys162, Cys168, His172
XP_020394483.1	5TWH:A	Cys80, Cys85, His162, His167
XP_020394894.1	4FRU:A	His175
XP_020395264.1	5IH5:A	Phe71
XP_020395265.1	5IH5:A	Lys50, Phe71
XP_020395624.1	1WEO:A	Cys35, Cys38, Cys54, Cys57, Cys62, Cys65, Cys76, Cys79
XP_020395975.1	2A3L:A	His366, His368, His634, Asp711
XP_020396084.1	5JFY:A	His75, Cys105, Cys108
XP_020396127.1	4FRU:A	His159
XP_020396131.1	1EKJ:A	Cys146, His205, Cys208
XP_020396132.1	1EKJ:A	Cys146, His205, Cys208
XP_020396713.1	5JFY:A	His77, Cys107, Cys110
XP_020396920.1	1TCO:A	Asp99, Asn131
XP_020397054.1	5E84:A	Glu33, Asp56, Asp63, Asp70
XP_020397361.1	4GQT:A	Asp34, Asn43, Lys80
XP_020397420.1	5B5W:A	His77, His82
XP_020397518.1	5IH5:A	Lys50, Phe71
XP_020397717.1	4YH8:A	Cys18, Cys27, Cys33, Cys37, Cys154, Cys162, Cys168, His172
XP_020397718.1	4YH8:A	Cys18, Cys27, Cys33, Cys37, Cys154, Cys162, Cys168, His172
XP_020397736.1	4I14:B	Cys226, Cys237, Cys239
XP_020397917.1	4QEO:A	Cys468, Cys470, Cys474, Cys480, Cys482, Cys511, Cys515, Cys517, Cys521, Cys639, Cys697, Cys699, Cys704
XP_020398133.1	4GQT:A	Asp13, Asn22, Lys59
XP_020398764.1	5E84:B	Glu280, Asp303, Asp310, Asp317
XP_020398958.1	4GQT:A	Asp90, Asn99
XP_020398959.1	4GQT:A	Asp90, Asn99
XP_020399244.1	4KBP:B	Asp189, Asn226, His311, His348
XP_020399246.1	3T9K:A	Cys32, Cys35, Cys52, Cys55
XP_020399413.1	2Q2L:B	His62, His70, His79, Asp82
XP_020399466.1	3DXS:X	Thr217, Asp220
XP_020399970.1	2ESL:A	Asp129
XP_020400050.1	5IH5:A	Phe19
XP_020400051.1	5IH5:A	Phe19
XP_020400052.1	5IH5:A	Phe19
XP_020400100.1	4FRU:A	His116
XP_020400258.1	4GQT:A	Asp67, Asn76, Lys113
XP_020400659.1	4RQU:A	His14, Cys47, Cys50, Cys58, Cys122
XP_020400837.1	3ZG6:A	Cys103, Cys106, Cys128, Cys133
XP_020401063.1	1WE9:A	Cys86, Cys89, Cys103, Cys106, His111, Cys114, Cys130, Cys133
XP_020401497.1	1LR5:A	His98, His100, Glu104, His147
XP_020401503.1	5IH5:A	Phe15
XP_020401504.1	2LXH:C	Cys84, Cys87, Asp99, His101, His104, Cys107
XP_020401505.1	2LXH:C	Cys84, Cys87, Asp99, His101, His104, Cys107
XP_020401590.1	3T9K:B	Cys55, Cys58, Cys75, Cys78
XP_020401591.1	3T9K:A	Cys55, Cys58, Cys75, Cys78
XP_020401592.1	3T9K:B	Cys55, Cys58, Cys75, Cys78
XP_020401885.1	1FA5:A	His52, Glu103
XP_020402035.1	4GQT:A	Lys37
XP_020402254.1	4FRU:A	His124
XP_020402902.1	5IH5:A	His50, Cys71
XP_020403191.1	3UX3:A	His123, Cys124, His157
XP_020403350.1	1QF8:A	Cys189, Cys194, Cys217, Cys220
XP_020403370.1	4YH8:A	Cys18, Cys27, Cys33, Cys37, Cys154, Cys162, Cys168, His172
XP_020403500.1	5IH5:A	His50, Phe71
XP_020403501.1	5IH5:A	His50, Phe71
XP_020403589.1	1QF8:A	Cys190, Cys195, Cys218, Cys221
XP_020403767.1	4K86:A	Cys453, Val458
XP_020403768.1	4K86:A	Cys453, Val458, Cys491
XP_020403769.1	5F9Y:B	Cys406
XP_020403770.1	5F9Y:B	Cys406, Val411, Cys444
XP_020404039.1	2KKH:A	Cys119, Cys120, Glu123
XP_020404049.1	4XOL:B	Asp21, Asp32, His68
XP_020404592.1	1WEO:A	Cys37, Cys40, Cys56, Cys59, Cys64, Cys67, Cys79, Cys82
XP_020404794.1	1M60:A	His32, Met94
XP_020404921.1	2W9N:A	Asp84, Asp167, Lys175, Gly198, Glu210
XP_020404933.1	2KKH:A	Cys34, Cys35, Glu38
XP_020404968.1	4XOL:B	Asp20, Asp31, His67
XP_020405377.1	5IH5:A	Cys71
XP_020405510.1	4QEO:A	Cys388, Cys390, Cys394, Cys400, Cys402, Cys431, Cys435, Cys437, Cys441, Cys559, Cys617, Cys619, Cys624
XP_020405856.1	1IYM:A	Cys91, His112, Cys115, Cys107, His109, Cys126, Cys129
XP_020405934.1	3VAR:A	His140, Asp308, Glu346, Asp394, His488
XP_020405944.1	5SVY:A	Lys792, Ser803
XP_020405945.1	5SVY:A	Lys792, Ser803
XP_020405946.1	5SVY:A	Lys754, Ser765
XP_020405947.1	5SVY:A	Lys792, Ser803
XP_020405948.1	5SVI:A	Lys792, Ser803
XP_020406079.1	5IH5:A	Lys50, Phe71
XP_020406080.1	5IH5:A	Lys50, Phe71
XP_020406430.1	4FRU:A	His99
XP_020407128.1	5IH5:A	Cys71
XP_020407284.1	4I14:B	Cys393, Cys404, Cys406
XP_020407285.1	4I14:B	Cys393, Cys404, Cys406
XP_020407286.1	4I14:B	Cys393, Cys404, Cys406
XP_020407345.1	4WNC:C	Asp108, Asp129
XP_020407346.1	4WNC:C	Asp108, Asp129
XP_020407822.1	5G05:B	Cys23, Cys26, His53, His56,Cys59, Cys73, Cys76
XP_020408067.1	2W9N:A	His18, Glu87, Arg95, Asp118, Gly130
XP_020408184.1	1UBD:C	Cys71, Cys76, His89, His93, Cys100, Cys105, His118, His122, Cys130, Cys135, His148, His152, Cys160, Cys165, His178
XP_020408269.1	5B5W:A	His47, His52
XP_020408270.1	5B5W:A	His47, His52
XP_020408960.1	4FRV:A	His180
XP_023156205.1	2ZXC:A	His132,
XP_023156252.1	4RQU:A	Cys47, His69, Cys177, Cys99, Cys102, Cys105, Cys113
XP_023156337.1	2Q2L:B	His86, His94, His103, Asp106
XP_023156550.1	1FBE:A	Glu100, Asp156, Leu158, Glu318
XP_023156553.1	6EXV:J	Cys10, Cys44, Cys45
XP_023156770.1	5HH7:A	Ile437, Phe440, Cys446, Cys450, Cys454, Met467, Leu470
XP_023156771.1	5HH7:A	Ile437, Phe440, Cys446, Cys450, Cys454, Met467, Leu470
XP_023156772.1	5HH7:A	Ile437, Phe440, Cys446, Cys450, Cys454, Met467, Leu470
XP_023156929.1	1LR5:A	His98, His100, Glu104, His147
XP_023157285.1	4X2A:A	Gln68, Glu167, His195, Glu241
XP_023157702.1	3ZPG:A	His209, Cys234, Cys243
XP_023158064.1	5G05:B	Cys23, Cys26, His53, His56,Cys59, Cys73, Cys76
XP_023158134.1	5B5W:A	His47, His52

## Sheet: Sheet3
Supplementary Table2c: Proteins of Zea mays sharing motifs for both Fe and Zn metal ions along with their interacting residues
Sequence ID	MetalPDB Template	Binding Residues	Metal	MetalPDB Template	Binding Residues	Metal
XP_020404794.1	1CCR:A	HIS32, MET94	HEM	1M60:A	His32, Met94	Zn
XP_020399244.1	1XZW:B	ASP162, ASP189, TYR192, HIS350	FE	4KBP:B	Asp189, Asn226, His311, His348	Zn
XP_020396920.1	4ORC:A	ASP71, HIS73, ASP99	FE	1TCO:A	Asp99, Asn131	Zn
XP_008674726.1	1CCR:A	HIS27, MET89	HEM	1M60:A	His27, Met89	Zn
XP_008663765.1	1CCR:A	HIS27, MET89	HEM	1M60:A	His27, Met89	Zn
XP_008662322.1	1FHA:A	GLU98, GLU133, HIS136	FE	2CEI:A	Glu98, Asp131, Glu133, His136, Glu182, Val157, His193, Ieu205, Glu209,	Zn
XP_008657809.1	1CCR:A	HIS26, MET88	HEM	1M60:A	His26, Met88	Zn
XP_008656274.1	1CCR:A	HIS27, MET89	HEM	1M60:A	His27, Met89	Zn
XP_008650965.1	1XM8:A	ASP141, HIS142, ASP214, HIS252	FE	2Q42:B	His137, His139, His195, Asp214	Zn
XP_008647440.1	2H89:B	CYS102, CYS107, CYS110, CYS122, CYS204 CYS194, CYS197, CYS200	FES, F3S, SF4	5IWA:N	Cys102, Cys110, Cys122	Zn
XP_008643735.1	3S6B:A	ASP234, HIS297, GLU330, GLU361	FE	4FUK:B	Asp223, Asp234, His297, Glu330, Glu361	Zn
NP_001295757.1	4ZJK:A	GLU98, GLU133, HIS136, GLU182, GLU128, SER129, GLU132	FE2, FE2	2CEI:A	Glu98, Asp131, Glu133, His136, Glu182, Val157, His193, Ieu205, Glu209,	Zn
NP_001183639.1	2H89:B	CYS100, CYS105, CYS108, CYS120, CYS202, CYS192, CYS195, CYS198	FES, F3S, SF4	5IWA:N	Cys100, Cys108, Cys120	Zn
NP_001170028.1	1CCR:A	HIS27, MET89	HEM	1M60:A	His27, Met89	Zn
NP_001152674.1	4X33:A	CYS25, CYS27, CYS47, CYS50	FE	1YWS:A	Cys25, Cys27, Cys47, Cys50	Zn
NP_001151805.2	4S28:A	CYS571, CYS574, CYS579, CYS427, CYS491	SF4, FE2	4S26:A	His427, His491	Zn
NP_001150842.2	2VUX:A	GLU168, GLU177, GLU211, HIS214	FE	1JK0:A	Glu115, Glu177, Glu211, His214	Zn
NP_001149850.1	3OVR:A	HIS34, ASP36, HIS67, ASP176	FE2	1H1Z:B	His34, Asp36, His67, Asp176	Zn
NP_001149655.1	1XZW:B	ASP173, ASP200, TYR203, HIS352	FE	4KBP:B	Asp201, Asn237, His313, His350	Zn
NP_001149624.1	3S6B:A	ASP234, HIS297, GLU330, GLU361	FE	4FUK:B	Asp223, Asp234, His297, Glu330, Glu361	Zn
NP_001147979.1	1XZW:B	ASP162, ASP189, TYR192, HIS350	FE	4KBP:B	Asp189, Asn226, His311, His348	Zn
NP_001147357.1	3S2Q:B	CYS72, CYS74, CYS83, HIS87	FES	3S2Q:A	Lys54, His87	Zn
NP_001146960.1	4X33:A	CYS25, CYS27, CYS47, CYS50	FE	1YWS:A	Cys25, Cys27, Cys47, Cys50	Zn
NP_001141970.1	4KBP:B	ASP175, ASP203, TYR206, HIS364	FE	4KKZ:A	Asp203, Asn240, His325, His362	Zn
NP_001136973.1	1KBP:B	ASP170, ASP197, TYR200, HIS254	FE	4KBP:B	Asp197, Asn234, His319, His356	Zn
NP_001136491.1	1XM8:A	ASP115, HIS116, ASP188, HIS226	FE	2Q42:A	His111, His113, His169, Asp188	Zn
NP_001131892.1	3HF1:B	GLU168, GLU177, ASP211, HIS214	FE	1JK0:A	Glu115, Glu177, Glu211, His214	Zn
NP_001130908.2	3HF1:B	GLU168, GLU177, ASP211, HIS214	FE	1JK0:A	Glu115, Glu177, Glu211, His214	Zn
NP_001105697.2	3JSK:N	HIS237	FE2	1RP0:A	His237, Asp238	Zn
NP_001105696.1	3JSK:N	HIS239	FE2	1RP0:A	His239, Asp240	Zn
NP_001105563.2	1FHA:A	GLU101, GLU136, HIS139	FE	2CEI:A	Glu101, Glu135, His139, Glu185, Asp134, His196, Thr208, Glu212, Val160	Zn
