# Supplementary material for: A systematic in silico report on iron and zinc proteome of Zea mays
Source: Front Plant Sci. 2023 Aug 17;14:1166720. doi: 10.3389/fpls.2023.1166720 (PMC10469895; doi:10.3389/fpls.2023.1166720)
Supplement: Supplementary file 3 [file Table_3.xlsx]

## Sheet: Supplementray Table3a
Supplementary Table3a: Functional annotation and Subcellular localization of Fe binding proteins of Zea mays
Sequence Id	Functional domains	Short_Name	Description	Broad function	References	Final
XP_020396920.1	Serine/threonine-specific protein phosphatase/bis(5-nucleosyl)-tetraphosphatase; Calcineurin-like phosphoesterase domain ApaH type	Ser/Thr-sp_prot-phos	Regulation of plant oxidative stress signaling, cell cycle, metabolism, stress responses and defence	Gene expression and regulation	Mathe et al., 2019; Shi, 2009	cytoplasm
NP_001131616.1	Pirin N-terminal domain; Pirin C-terminal domain	Pirin	Transcriptional co-regulator and involved in seed germination, early seedling development and blue light and ABA responses	Gene expression and regulation	Orozco et al., 2014	Unknown
NP_001150652.2	Pirin N-terminal domain; Pirin C-terminal domain	Pirin	Transcriptional co-regulator and involved in seed germination, early seedling development and blue light and ABA responses	Gene expression and regulation	Orozco et al., 2014	Unknown
NP_001313315.1	Pirin N-terminal domain; Pirin C-terminal domain	Pirin	Transcriptional co-regulator and involved in seed germination, early seedling development and blue light and ABA responses	Gene expression and regulation	Orozco et al., 2014	Unknown
XP_008647165.1	Pirin N-terminal domain; Pirin C-terminal domain	Pirin	Transcriptional co-regulator and involved in seed germination, early seedling development and blue light and ABA responses	Gene expression and regulation	Orozco et al., 2014	Unknown
NP_001132887.1	JmjC domain; JmjN domain; Zinc finger C5HC2-type	JmjC; JmjN	Histone modification, plant growth and development and stress response	Gene expression and regulation	Qian et al., 2019	nucleus
XP_020395100.1	JmjC domain; JmjN domain; Zinc finger C5HC2-type; FY-rich C-terminal; FY-rich N-terminal;	JmjC; JmjN	Histone modification, plant growth and development and stress response	Gene expression and regulation	Qian et al., 2019	nucleus
NP_001150481.1	HhH-GPD domain; MutY; NUDIX domain	HhH-GPD	DNA repair	Gene expression and regulation	Roldan-Arjona et al., 2019	nucleus
NP_001141842.1	Gcp-like domain; Kae1/TsaD family; Peptidase M22 conserved site;	Gcp-like_dom; Kae1/TsaD	Post-transcriptional modification: (tRNA modification) biosynthesis of N6-threonylcarbamoyl adenosine	Gene expression and regulation	Thiaville et al., 2014; Missoury et al., 2018; Hecker et al., 2007	Unknown
XP_008647587.1	Gcp-like domain; Kae1/TsaD family; Peptidase M22 conserved site;	Gcp-like_dom; Kae1/TsaD	Post-transcriptional modification: (tRNA modification) biosynthesis of N6-threonylcarbamoyl adenosine	Gene expression and regulation	Thiaville et al., 2014; Missoury et al., 2018; Hecker et al., 2007	Unknown
XP_008647588.1	Gcp-like domain; Kae1/TsaD family; Peptidase M22 conserved site;	Gcp-like_dom; Kae1/TsaD	Post-transcriptional modification: (tRNA modification) biosynthesis of N6-threonylcarbamoyl adenosine	Gene expression and regulation	Thiaville et al., 2014; Missoury et al., 2018; Hecker et al., 2007	Unknown
XP_008647589.1	Gcp-like domain; Kae1/TsaD family; Peptidase M22 conserved site;	Gcp-like_dom; Kae1/TsaD	Post-transcriptional modification: (tRNA modification) biosynthesis of N6-threonylcarbamoyl adenosine	Gene expression and regulation	Thiaville et al., 2014; Missoury et al., 2018; Hecker et al., 2007	Unknown
XP_008647591.1	Gcp-like domain; Kae1/TsaD family; Peptidase M22 conserved site;	Gcp-like_dom; Kae1/TsaD	Post-transcriptional modification: (tRNA modification) biosynthesis of N6-threonylcarbamoyl adenosine	Gene expression and regulation	Thiaville et al., 2014; Missoury et al., 2018; Hecker et al., 2007	Unknown
XP_020401920.1	Gcp-like domain	Gcp-like_dom	Post-transcriptional modification: (tRNA modification) biosynthesis of N6-threonylcarbamoyl adenosine	Gene expression and regulation	Thiaville et al., 2014; Missoury et al., 2018; Hecker et al., 2007	Unknown
XP_020402693.1	Gcp-like domain	Gcp-like_dom	Post-transcriptional modification: (tRNA modification) biosynthesis of N6-threonylcarbamoyl adenosine	Gene expression and regulation	Thiaville et al., 2014; Missoury et al., 2018; Hecker et al., 2007	Unknown
XP_020402718.1	Gcp-like domain	Gcp-like_dom	Post-transcriptional modification: (tRNA modification) biosynthesis of N6-threonylcarbamoyl adenosine	Gene expression and regulation	Thiaville et al., 2014; Missoury et al., 2018; Hecker et al., 2007	Unknown
XP_020406250.1	Gcp-like domain	Gcp-like_dom	Post-transcriptional modification: (tRNA modification) biosynthesis of N6-threonylcarbamoyl adenosine	Gene expression and regulation	Thiaville et al., 2014; Missoury et al., 2018; Hecker et al., 2007	Unknown
XP_020407499.1	Gcp-like domain	Gcp-like_dom	Post-transcriptional modification: (tRNA modification) biosynthesis of N6-threonylcarbamoyl adenosine	Gene expression and regulation	Thiaville et al., 2014; Missoury et al., 2018; Hecker et al., 2007	Unknown
NP_001146960.1	DPH-type metal-binding domain; Zinc finger DPH-type	DHP_MB_dom	DPH biosynthesis: a post-translational modification of histidine found on translational elongation factor 2	Gene expression and regulation	Matthews, 2013	Unknown
NP_001152674.1	DPH-type metal-binding domain; Zinc finger DPH-type	DHP_MB_dom	DPH biosynthesis: a post-translational modification of histidine found on translational elongation factor 2	Gene expression and regulation	Matthews, 2013	Unknown
NP_001130651.1	DNA primase large subunit eukaryotic/archaeal	DNA primase	DNA replication: Synthesis of RNA primer	Gene expression and regulation	Klinge et al., 2007; Zhang et al., 2015; Puig et al., 2017	nucleus
NP_001170760.1	DNA primase large subunit eukaryotic/archaeal	DNA primase	DNA replication: Synthesis of RNA primer	Gene expression and regulation	Klinge et al., 2007; Zhang et al., 2015; Puig et al., 2017	nucleus
XP_008662275.1	DNA primase large subunit eukaryotic/archaeal	DNA primase	DNA replication: Synthesis of RNA primer	Gene expression and regulation	Klinge et al., 2007; Zhang et al., 2015; Puig et al., 2017	nucleus
XP_008662277.1	DNA primase large subunit eukaryotic/archaeal	DNA primase	DNA replication: Synthesis of RNA primer	Gene expression and regulation	Klinge et al., 2007; Zhang et al., 2015; Puig et al., 2017	nucleus
XP_008655350.1	ABC transporter; ABC_RnaseL_inhibitor_domain1	ABC_RnaseL_inhib	Ribosomal biogenesis: transport of both ribosomal subunits from ribosome to cytoplasm, translational intiation, maturation and termination	Gene expression and regulation	Khoshnevis et al., 2010	chloroplast
XP_008655356.1	ABC transporter; ABC_RnaseL_inhibitor_domain1	ABC_RnaseL_inhib	Ribosomal biogenesis: transport of both ribosomal subunits from ribosome to cytoplasm, translational intiation, maturation and termination	Gene expression and regulation	Khoshnevis et al., 2010	chloroplast
XP_008655346.1	ABC transporter; 4Fe-4S ferredoxin-type iron-sulphur binding domain; RNase L inhibitor RLI possible metal-binding domain	ABC_RnaseL_inhib; 4Fe-4S_ferredoxin-type	Ribosomal biogenesis: transport of both ribosomal subunits from ribosome to cytoplasm, translational intiation, maturation and termination	Gene expression and regulation	Khoshnevis et al., 2010	chloroplast
XP_008660181.1	ABC transporter; 4Fe-4S ferredoxin-type iron-sulphur binding domain; RNase L inhibitor RLI possible metal-binding domain	ABC_RnaseL_inhib; 4Fe-4S_ferredoxin-type	Ribosomal biogenesis: transport of both ribosomal subunits from ribosome to cytoplasm, translational intiation, maturation and termination	Gene expression and regulation	Khoshnevis et al., 2010	chloroplast
XP_020401956.1	ABC transporter; 4Fe-4S ferredoxin-type iron-sulphur binding domain; RNase L inhibitor RLI possible metal-binding domain	ABC_RnaseL_inhib; 4Fe-4S_ferredoxin-type	Ribosomal biogenesis: transport of both ribosomal subunits from ribosome to cytoplasm, translational intiation, maturation and termination	Gene expression and regulation	Khoshnevis et al., 2010	chloroplast
XP_023156876.1	ABC transporter; 4Fe-4S ferredoxin-type iron-sulphur binding domain; RNase L inhibitor RLI possible metal-binding domain	ABC_RnaseL_inhib; 4Fe-4S_ferredoxin-type	Ribosomal biogenesis: transport of both ribosomal subunits from ribosome to cytoplasm, translational intiation, maturation and termination	Gene expression and regulation	Khoshnevis et al., 2010	chloroplast
NP_001105696.1	Thiamine thiazole synthase	Thiamine_thia_syn	Biosynthesis of thiamine	Metabolism	Fitzpatrick and Chapman, 2020; Chatterjee et al., 2011; Godoi et al., 2006	chloroplast
NP_001105697.2	Thiamine thiazole synthase	Thiamine_thia_syn	Biosynthesis of thiamine	Metabolism	Fitzpatrick and Chapman, 2020; Chatterjee et al., 2011; Godoi et al., 2006	chloroplast
NP_001140643.1	TauD/TfdA-like domain	TauD/TfdA-like	Catalyzes oxidation of taurine to aminoacetaldehyde and sulphite via a high valent Fe(IV)-oxo species	Metabolism	Chekan et al., 2019; White and Flashman, 2016	Unknown
NP_001146576.1	TauD/TfdA-like domain	TauD/TfdA-like	Catalyzes oxidation of taurine to aminoacetaldehyde and sulphite via a high valent Fe(IV)-oxo species	Metabolism	Chekan et al., 2019; White and Flashman, 2016	cytoplasm
XP_008672371.1	TauD/TfdA-like domain	TauD/TfdA-like	Catalyzes oxidation of taurine to aminoacetaldehyde and sulphite via a high valent Fe(IV)-oxo species	Metabolism	Chekan et al., 2019; White and Flashman, 2016	Unknown
NP_001149850.1	Ribulose-phosphate 3-epimerase-like	Ribul_P_3_epim	Carbohydrate metabolic process and pentose phosphate shunt	Metabolism	Jelakovic et al., 2003; Sobota et al., 2011	cytoplasm
NP_001150842.2	Ribonucleotide reductase small subunit	RNR_small	Biosynthesis of deoxyribonucleotide and chlorophyll and plany role in developmet of floral organs and shoot apical meristems	Metabolism	Wang and Liu, 2006; Chen et al., 2015	Unknown
NP_001130908.2	Ribonucleotide reductase small subunit	RNR_small	Biosynthesis of deoxyribonucleotide and chlorophyll and plany role in developmet of floral organs and shoot apical meristems	Metabolism	Wang and Liu, 2006; Chen et al., 2015	Unknown
NP_001131892.1	Ribonucleotide reductase small subunit	RNR_small	Biosynthesis of deoxyribonucleotide and chlorophyll and plany role in developmet of floral organs and shoot apical meristems	Metabolism	Wang and Liu, 2006; Chen et al., 2015	Unknown
NP_001130657.1	Purple acid phosphatase N-terminal; Iron/zinc purple acid phosphatase-like C-terminal domain; Calcineurin-like phosphoesterase domain ApaH type; Purple acid phosphatase Fn3-like domain	Fe/Zn Purple_acid_Ppas	Production, transport and recycling of inorganic phosphorous for maintaining cellular metabolism, bioenergetics, plant growth and pathogen defence	Metabolism	Olczak et al., 2003; Wang et al., 2011; Bhadouria et al., 2017	chloroplast
NP_001132102.1	Purple acid phosphatase N-terminal; Iron/zinc purple acid phosphatase-like C-terminal domain; Calcineurin-like phosphoesterase domain ApaH type; Purple acid phosphatase Fn3-like domain	Fe/Zn Purple_acid_Ppas	Production, transport and recycling of inorganic phosphorous for maintaining cellular metabolism, bioenergetics, plant growth and pathogen defence	Metabolism	Olczak et al., 2003; Wang et al., 2011; Bhadouria et al., 2017	Unknown
NP_001152048.1	Purple acid phosphatase N-terminal; Iron/zinc purple acid phosphatase-like C-terminal domain; Calcineurin-like phosphoesterase domain ApaH type; Purple acid phosphatase Fn3-like domain	Fe/Zn Purple_acid_Ppas	Production, transport and recycling of inorganic phosphorous for maintaining cellular metabolism, bioenergetics, plant growth and pathogen defence	Metabolism	Olczak et al., 2003; Wang et al., 2011; Bhadouria et al., 2017	Unknown
XP_008680388.1	Purple acid phosphatase N-terminal; Iron/zinc purple acid phosphatase-like C-terminal domain; Calcineurin-like phosphoesterase domain ApaH type; Purple acid phosphatase Fn3-like domain	Fe/Zn Purple_acid_Ppas	Production, transport and recycling of inorganic phosphorous for maintaining cellular metabolism, bioenergetics, plant growth and pathogen defence	Metabolism	Olczak et al., 2003; Wang et al., 2011; Bhadouria et al., 2017	Unknown
XP_020402988.1	Purple acid phosphatase N-terminal; Iron/zinc purple acid phosphatase-like C-terminal domain; Calcineurin-like phosphoesterase domain ApaH type; Purple acid phosphatase Fn3-like domain	Fe/Zn Purple_acid_Ppas	Production, transport and recycling of inorganic phosphorous for maintaining cellular metabolism, bioenergetics, plant growth and pathogen defence	Metabolism	Olczak et al., 2003; Wang et al., 2011; Bhadouria et al., 2017	Unknown
NP_001136973.1	Purple acid phosphatase N-terminal; Iron/zinc purple acid phosphatase-like C-terminal domain; Calcineurin-like phosphoesterase domain ApaH type	Fe/Zn Purple_acid_Ppas	Production, transport and recycling of inorganic phosphorous for maintaining cellular metabolism, bioenergetics, plant growth and pathogen defence	Metabolism	Olczak et al., 2003; Wang et al., 2011; Bhadouria et al., 2017	extracellular space
NP_001147979.1	Purple acid phosphatase N-terminal; Iron/zinc purple acid phosphatase-like C-terminal domain; Calcineurin-like phosphoesterase domain ApaH type	Fe/Zn Purple_acid_Ppas	Production, transport and recycling of inorganic phosphorous for maintaining cellular metabolism, bioenergetics, plant growth and pathogen defence	Metabolism	Olczak et al., 2003; Wang et al., 2011; Bhadouria et al., 2017	Unknown
NP_001149655.1	Purple acid phosphatase N-terminal; Iron/zinc purple acid phosphatase-like C-terminal domain; Calcineurin-like phosphoesterase domain ApaH type	Fe/Zn Purple_acid_Ppas	Production, transport and recycling of inorganic phosphorous for maintaining cellular metabolism, bioenergetics, plant growth and pathogen defence	Metabolism	Olczak et al., 2003; Wang et al., 2011; Bhadouria et al., 2017	Unknown
XP_020399244.1	Purple acid phosphatase N-terminal; Iron/zinc purple acid phosphatase-like C-terminal domain; Calcineurin-like phosphoesterase domain ApaH type	Fe/Zn Purple_acid_Ppas	Production, transport and recycling of inorganic phosphorous for maintaining cellular metabolism, bioenergetics, plant growth and pathogen defence	Metabolism	Olczak et al., 2003; Wang et al., 2011; Bhadouria et al., 2017	Unknown
NP_001136979.1	Purple acid phosphatase N-terminal; Iron/zinc purple acid phosphatase-like C-terminal domain; Calcineurin-like phosphoesterase domain ApaH type	Fe/Zn Purple_acid_Ppas	Production, transport and recycling of inorganic phosphorous for maintaining cellular metabolism, bioenergetics, plant growth and pathogen defence	Metabolism	Olczak et al., 2003; Wang et al., 2011; Bhadouria et al., 2017	Unknown
NP_001141970.1	Purple acid phosphatase N-terminal; Iron/zinc purple acid phosphatase-like C-terminal domain; Calcineurin-like phosphoesterase domain ApaH type	Fe/Zn Purple_acid_Ppas	Production, transport and recycling of inorganic phosphorous for maintaining cellular metabolism, bioenergetics, plant growth and pathogen defence	Metabolism	Olczak et al., 2003; Wang et al., 2011; Bhadouria et al., 2017	Unknown
NP_001168248.1	Purple acid phosphatase Fn3-like domain; Iron/zinc purple acid phosphatase-like C-terminal domain; Calcineurin-like phosphoesterase domain ApaH type	Fe/Zn Purple_acid_Ppas	Production, transport and recycling of inorganic phosphorous for maintaining cellular metabolism, bioenergetics, plant growth and pathogen defence	Metabolism	Olczak et al., 2003; Wang et al., 2011; Bhadouria et al., 2017	Unknown
XP_008658817.1	Purple acid phosphatase Fn3-like domain; Iron/zinc purple acid phosphatase-like C-terminal domain; Calcineurin-like phosphoesterase domain ApaH type	Fe/Zn Purple_acid_Ppas	Production, transport and recycling of inorganic phosphorous for maintaining cellular metabolism, bioenergetics, plant growth and pathogen defence	Metabolism	Olczak et al., 2003; Wang et al., 2011; Bhadouria et al., 2017	Unknown
XP_020398370.1	Phytanoyl-CoA dioxygenase	Phytyl_CoA_dOase	Fatty acid metabolism: catalyzes the α-hydroxylation of phytanoyl-CoA to α-hydroxyphytanoyl-CoA	Metabolism	Araujo et al., 2011	Unknown
XP_020398371.1	Phytanoyl-CoA dioxygenase	Phytyl_CoA_dOase	Fatty acid metabolism: catalyzes the α-hydroxylation of phytanoyl-CoA to α-hydroxyphytanoyl-CoA	Metabolism	Araujo et al., 2011	Unknown
XP_020398372.1	Phytanoyl-CoA dioxygenase	Phytyl_CoA_dOase	Fatty acid metabolism: catalyzes the α-hydroxylation of phytanoyl-CoA to α-hydroxyphytanoyl-CoA	Metabolism	Araujo et al., 2011	Unknown
XP_020398373.1	Phytanoyl-CoA dioxygenase	Phytyl_CoA_dOase	Fatty acid metabolism: catalyzes the α-hydroxylation of phytanoyl-CoA to α-hydroxyphytanoyl-CoA	Metabolism	Araujo et al., 2011	Unknown
XP_020398374.1	Phytanoyl-CoA dioxygenase	Phytyl_CoA_dOase	Fatty acid metabolism: catalyzes the α-hydroxylation of phytanoyl-CoA to α-hydroxyphytanoyl-CoA	Metabolism	Araujo et al., 2011	Unknown
XP_020398375.1	Phytanoyl-CoA dioxygenase	Phytyl_CoA_dOase	Fatty acid metabolism: catalyzes the α-hydroxylation of phytanoyl-CoA to α-hydroxyphytanoyl-CoA	Metabolism	Araujo et al., 2011	Unknown
XP_020402044.1	Phytanoyl-CoA dioxygenase	Phytyl_CoA_dOase	Fatty acid metabolism: catalyzes the α-hydroxylation of phytanoyl-CoA to α-hydroxyphytanoyl-CoA	Metabolism	Araujo et al., 2011	chloroplast
XP_020402045.1	Phytanoyl-CoA dioxygenase	Phytyl_CoA_dOase	Fatty acid metabolism: catalyzes the α-hydroxylation of phytanoyl-CoA to α-hydroxyphytanoyl-CoA	Metabolism	Araujo et al., 2011	Unknown
XP_020402046.1	Phytanoyl-CoA dioxygenase	Phytyl_CoA_dOase	Fatty acid metabolism: catalyzes the α-hydroxylation of phytanoyl-CoA to α-hydroxyphytanoyl-CoA	Metabolism	Araujo et al., 2011	chloroplast
XP_020405969.1	Phytanoyl-CoA dioxygenase	Phytyl_CoA_dOase	Fatty acid metabolism: catalyzes the α-hydroxylation of phytanoyl-CoA to α-hydroxyphytanoyl-CoA	Metabolism	Araujo et al., 2011	Unknown
XP_020405970.1	Phytanoyl-CoA dioxygenase	Phytyl_CoA_dOase	Fatty acid metabolism: catalyzes the α-hydroxylation of phytanoyl-CoA to α-hydroxyphytanoyl-CoA	Metabolism	Araujo et al., 2011	chloroplast
XP_023156628.1	Phytanoyl-CoA dioxygenase	Phytyl_CoA_dOase	Fatty acid metabolism: catalyzes the α-hydroxylation of phytanoyl-CoA to α-hydroxyphytanoyl-CoA	Metabolism	Araujo et al., 2011	chloroplast
XP_023157007.1	Phytanoyl-CoA dioxygenase	Phytyl_CoA_dOase	Fatty acid metabolism: catalyzes the α-hydroxylation of phytanoyl-CoA to α-hydroxyphytanoyl-CoA	Metabolism	Araujo et al., 2011	Unknown
NP_001151805.2	Phosphomethylpyrimidine synthase ThiC/5-hydroxybenzimidazole synthase BzaA/B	ThiC/BzaA/B	Biosynthesis of thiamine	Metabolism	Poucel et al., 2013; Fitzpatrick and Chapman, 2020	Unknown
XP_020393866.1	PBS lyase HEAT-like repeat; Armadillo-type fold	PBS_lyase_HEAT	Biosynthesis of bilin proteins	Metabolism	Zhao et al., 2017	Unknown
NP_001106074.1	Oxoglutarate/iron-dependent dioxygenase; Non-haem dioxygenase N-terminal domain	Oxoglu/Fe-dep_dioase; DIOX_N	Catalyses reactions like hydroxylation, dealkylation, desaturation, epimerization, halogenation, cyclization epoxidation, formation of peroxide and ring expansion or contraction and play roles in biosynthesis of various primary and secondary metabolites, DNA repair, histone modifications and cellwall protein modifications	Metabolism	Mitchell and Weng, 2019; Hagel and Facchini, 2018; White et al., 2016	cytoplasm
NP_001105235.1	Oxoglutarate/iron-dependent dioxygenase; Non-haem dioxygenase N-terminal domain	Oxoglu/Fe-dep_dioase; DIOX_N	Catalyses reactions like hydroxylation, dealkylation, desaturation, epimerization, halogenation, cyclization epoxidation, formation of peroxide and ring expansion or contraction and play roles in biosynthesis of various primary and secondary metabolites, DNA repair, histone modifications and cellwall protein modifications	Metabolism	Mitchell and Weng, 2019; Hagel and Facchini, 2018; White et al., 2016	cytoplasm
NP_001130227.1	Oxoglutarate/iron-dependent dioxygenase; Non-haem dioxygenase N-terminal domain	Oxoglu/Fe-dep_dioase; DIOX_N	Catalyses reactions like hydroxylation, dealkylation, desaturation, epimerization, halogenation, cyclization epoxidation, formation of peroxide and ring expansion or contraction and play roles in biosynthesis of various primary and secondary metabolites, DNA repair, histone modifications and cellwall protein modifications	Metabolism	Mitchell and Weng, 2019; Hagel and Facchini, 2018; White et al., 2016	cytoplasm
NP_001141367.2	Oxoglutarate/iron-dependent dioxygenase; Non-haem dioxygenase N-terminal domain	Oxoglu/Fe-dep_dioase; DIOX_N	Catalyses reactions like hydroxylation, dealkylation, desaturation, epimerization, halogenation, cyclization epoxidation, formation of peroxide and ring expansion or contraction and play roles in biosynthesis of various primary and secondary metabolites, DNA repair, histone modifications and cellwall protein modifications	Metabolism	Mitchell and Weng, 2019; Hagel and Facchini, 2018; White et al., 2016	cytoplasm
XP_008651663.1	Oxoglutarate/iron-dependent dioxygenase; Non-haem dioxygenase N-terminal domain	Oxoglu/Fe-dep_dioase; DIOX_N	Catalyses reactions like hydroxylation, dealkylation, desaturation, epimerization, halogenation, cyclization epoxidation, formation of peroxide and ring expansion or contraction and play roles in biosynthesis of various primary and secondary metabolites, DNA repair, histone modifications and cellwall protein modifications	Metabolism	Mitchell and Weng, 2019; Hagel and Facchini, 2018; White et al., 2016	cytoplasm
XP_008662969.1	Oxoglutarate/iron-dependent dioxygenase; Non-haem dioxygenase N-terminal domain	Oxoglu/Fe-dep_dioase; DIOX_N	Catalyses reactions like hydroxylation, dealkylation, desaturation, epimerization, halogenation, cyclization epoxidation, formation of peroxide and ring expansion or contraction and play roles in biosynthesis of various primary and secondary metabolites, DNA repair, histone modifications and cellwall protein modifications	Metabolism	Mitchell and Weng, 2019; Hagel and Facchini, 2018; White et al., 2016	cytoplasm
XP_020407376.1	Oxoglutarate/iron-dependent dioxygenase	Oxoglu/Fe-dep_dioase	Catalyses reactions like hydroxylation, dealkylation, desaturation, epimerization, halogenation, cyclization epoxidation, formation of peroxide and ring expansion or contraction and play roles in biosynthesis of various primary and secondary metabolites, DNA repair, histone modifications and cellwall protein modifications	Metabolism	Mitchell and Weng, 2019; Hagel and Facchini, 2018; White et al., 2016	cytoplasm
NP_001168580.1	Oxoglutarate/iron-dependent dioxygenase	Oxoglu/Fe-dep_dioase	Catalyses reactions like hydroxylation, dealkylation, desaturation, epimerization, halogenation, cyclization epoxidation, formation of peroxide and ring expansion or contraction and play roles in biosynthesis of various primary and secondary metabolites, DNA repair, histone modifications and cellwall protein modifications	Metabolism	Mitchell and Weng, 2019; Hagel and Facchini, 2018; White et al., 2016	cytoplasm
XP_008661019.1	Oxoglutarate/iron-dependent dioxygenase	Oxoglu/Fe-dep_dioase; DIOX_N	Catalyses reactions like hydroxylation, dealkylation, desaturation, epimerization, halogenation, cyclization epoxidation, formation of peroxide and ring expansion or contraction and play roles in biosynthesis of various primary and secondary metabolites, DNA repair, histone modifications and cellwall protein modifications	Metabolism	Mitchell and Weng, 2019; Hagel and Facchini, 2018; White et al., 2016	cytoplasm
XP_008680752.1	Non-haem dioxygenase N-terminal domain	DIOX_N	Incorporation of O2 into numerous biological molecules and play roles in secondary metabolism, stress response and growth signaling	Metabolism	White et al., 2016; Mitchell and Weng, 2019	Unknown
XP_008679282.1	Nitrite/sulphite reductase 4Fe-4S domain; Nitrite/Sulfite reductase ferredoxin-like domain	NIR_SIR	Biosynthetic assimilation of sulphur and nitrogen and protection against accumation of toxic metabolites intermidates for plant growth	Metabolism	Kim et al., 2016; Herasawa et al., 2009	chloroplast
XP_008646302.1	Nitrite/sulphite reductase 4Fe-4S domain; Nitrite/Sulfite reductase ferredoxin-like domain	NIR_SIR	Biosynthetic assimilation of sulphur and nitrogen and protection against accumation of toxic metabolites intermidates for plant growth	Metabolism	Kim et al., 2016; Herasawa et al., 2009	chloroplast
NP_001105302.2	Nitrite/sulphite reductase 4Fe-4S domain; Nitrite/Sulfite reductase ferredoxin-like domain	NIR_SIR	Biosynthetic assimilation of sulphur and nitrogen and protection against accumation of toxic metabolites intermidates for plant growth	Metabolism	Kim et al., 2016; Herasawa et al., 2009	chloroplast
NP_001149538.1	Metallo-beta-lactamase; Ribonuclease Z/Hydroxyacylglutathione hydrolase-like	Metallo-beta-lac; Hydroxyacylglu_hyd	Methylglyoxal catabolic process: Hydrolysis of S-d-lactoylglutathione to d-lactic acid and glutathione and facilitate stress tolerance	Metabolism	Ghosh et al., 2014	cytoplasm
XP_008672901.1	Metallo-beta-lactamase; Ribonuclease Z/Hydroxyacylglutathione hydrolase-like	Metallo-beta-lac; Hydroxyacylglu_hyd	Methylglyoxal catabolic process: Hydrolysis of S-d-lactoylglutathione to d-lactic acid and glutathione and facilitate stress tolerance	Metabolism	Ghosh et al., 2014	mitochondrion
XP_008672902.1	Metallo-beta-lactamase; Ribonuclease Z/Hydroxyacylglutathione hydrolase-like	Metallo-beta-lac; Hydroxyacylglu_hyd	Methylglyoxal catabolic process: Hydrolysis of S-d-lactoylglutathione to d-lactic acid and glutathione and facilitate stress tolerance	Metabolism	Ghosh et al., 2014	mitochondrion
XP_008650965.1	Metallo-beta-lactamase; Hydroxyacylglutathione hydrolase	Metallo-beta-lac; Hydroxyacylglu_hyd	Methylglyoxal catabolic process: Hydrolysis of S-d-lactoylglutathione to d-lactic acid and glutathione and facilitate stress tolerance	Metabolism	Ghosh et al., 2014	mitochondrion
NP_001136491.1	Metallo-beta-lactamase; Hydroxyacylglutathione hydrolase	Metallo-beta-lac; Hydroxyacylglu_hyd	Methylglyoxal catabolic process: Hydrolysis of S-d-lactoylglutathione to d-lactic acid and glutathione and facilitate stress tolerance	Metabolism	Ghosh et al., 2014	mitochondrion
NP_001147357.1	Iron sulphur-containing domain CDGSH-type	CDGSH-type	Regulate iron and reactive oxygen metabolism	Metabolism	Sengupta et al., 2018	chloroplast
NP_001141330.1	Inositol oxygenase	Inositol_Oase	Oxidation of inositol to D-glucuronic acid; ascorbate biosynthesis and response to low energy or nutrient conditions	Metabolism	Lorence et al., 2004; Alford et al., 2012	cytoplasm
NP_001131427.3	Homogentisate 1 2-dioxygenase	Homogentis_dOase	Catabolism of aromatic amino acids	Metabolism	Schenck et al., 2018; Stacey et al., 2016	Unknown
XP_008658059.1	Homogentisate 1 2-dioxygenase	Homogentis_dOase	Catabolism of aromatic amino acids	Metabolism	Schenck et al., 2018; Stacey et al., 2016	Unknown
XP_008658060.1	Homogentisate 1 2-dioxygenase	Homogentis_dOase	Catabolism of aromatic amino acids	Metabolism	Schenck et al., 2018; Stacey et al., 2016	Unknown
XP_008653702.1	Glyoxalase/fosfomycin resistance/dioxygenase domain; Vicinal oxygen chelate (VOC) domain	Glyas_Fos-R_dOase; VOC	Detoxification of methylglyoxal in living organisms: catabolism of methylglyoxal (a cytotoxic compound formed mainly as by product of carbohydrate and lipid metabolism)	Metabolism	Singla-Pareek et al., 2006; Liang et al., 2017	cytoplasm
NP_001105782.2	Glyoxalase/fosfomycin resistance/dioxygenase domain; Vicinal oxygen chelate (VOC) domain	Glyas_Fos-R_dOase; VOC	Detoxification of methylglyoxal in living organisms: catabolism of methylglyoxal (a cytotoxic compound formed mainly as by product of carbohydrate and lipid metabolism)	Metabolism	Singla-Pareek et al., 2006; Liang et al., 2017	cytoplasm
NP_001105693.2	Glutamate synthase central-N; Glutamate synthase alpha subunit C-terminal; Glutamate synthase domain; Glutamine amidotransferase type 2 domain	Gluta_synthase; GATase_2_dom	Biosynthesis of glutamate	Metabolism	Forde and Lea, 2007	Unknown
NP_001130573.1	Fatty acid desaturase type 2	FADS-2	Catalyzes desaturation of fatty acids in variousforms and help in regulation of fatty acid composition and maintaintainess of membrane fluidity temperature stress	Metabolism	Zhao et al., 2019	chloroplast
NP_001131336.2	Fatty acid desaturase type 2	FADS-2	Catalyzes desaturation of fatty acids in variousforms and help in regulation of fatty acid composition and maintaintainess of membrane fluidity temperature stress	Metabolism	Zhao et al., 2019	chloroplast
NP_001132757.1	Fatty acid desaturase type 2	FADS-2	Catalyzes desaturation of fatty acids in variousforms and help in regulation of fatty acid composition and maintaintainess of membrane fluidity temperature stress	Metabolism	Zhao et al., 2019	chloroplast
NP_001140670.1	Fatty acid desaturase type 2	FADS-2	Catalyzes desaturation of fatty acids in variousforms and help in regulation of fatty acid composition and maintaintainess of membrane fluidity temperature stress	Metabolism	Zhao et al., 2019	chloroplast
NP_001141697.2	Fatty acid desaturase type 2	FADS-2	Catalyzes desaturation of fatty acids in variousforms and help in regulation of fatty acid composition and maintaintainess of membrane fluidity temperature stress	Metabolism	Zhao et al., 2019	chloroplast
NP_001150213.1	Fatty acid desaturase type 2	FADS-2	Catalyzes desaturation of fatty acids in variousforms and help in regulation of fatty acid composition and maintaintainess of membrane fluidity temperature stress	Metabolism	Zhao et al., 2019	chloroplast
NP_001151082.1	Fatty acid desaturase type 2	FADS-2	Catalyzes desaturation of fatty acids in variousforms and help in regulation of fatty acid composition and maintaintainess of membrane fluidity temperature stress	Metabolism	Zhao et al., 2019	chloroplast
NP_001151143.2	Fatty acid desaturase type 2	FADS-2	Catalyzes desaturation of fatty acids in variousforms and help in regulation of fatty acid composition and maintaintainess of membrane fluidity temperature stress	Metabolism	Zhao et al., 2019	chloroplast
NP_001151340.2	Fatty acid desaturase type 2	FADS-2	Catalyzes desaturation of fatty acids in variousforms and help in regulation of fatty acid composition and maintaintainess of membrane fluidity temperature stress	Metabolism	Zhao et al., 2019	chloroplast
NP_001168371.1	Fatty acid desaturase type 2	FADS-2	Catalyzes desaturation of fatty acids in variousforms and help in regulation of fatty acid composition and maintaintainess of membrane fluidity temperature stress	Metabolism	Zhao et al., 2019	chloroplast
NP_001333871.1	Fatty acid desaturase type 2	FADS-2	Catalyzes desaturation of fatty acids in variousforms and help in regulation of fatty acid composition and maintaintainess of membrane fluidity temperature stress	Metabolism	Zhao et al., 2019	chloroplast
XP_008659504.1	Fatty acid desaturase type 2	FADS-2	Catalyzes desaturation of fatty acids in variousforms and help in regulation of fatty acid composition and maintaintainess of membrane fluidity temperature stress	Metabolism	Zhao et al., 2019	chloroplast
XP_008662134.1	Fatty acid desaturase type 2	FADS-2	Catalyzes desaturation of fatty acids in variousforms and help in regulation of fatty acid composition and maintaintainess of membrane fluidity temperature stress	Metabolism	Zhao et al., 2019	chloroplast
XP_008676761.1	Fatty acid desaturase type 2	FADS-2	Catalyzes desaturation of fatty acids in variousforms and help in regulation of fatty acid composition and maintaintainess of membrane fluidity temperature stress	Metabolism	Zhao et al., 2019	chloroplast
XP_008679434.1	Fatty acid desaturase type 2	FADS-2	Catalyzes desaturation of fatty acids in variousforms and help in regulation of fatty acid composition and maintaintainess of membrane fluidity temperature stress	Metabolism	Zhao et al., 2019	chloroplast
XP_023157045.1	Cytochrome P450 superfamily	Cyt_P450	Biosynthesis of secondary metabolites, fatty acid metabolism, hormone regulation, xenobiotic metabolism, antioxidant biosynthesis and plant defense	Metabolism	Pandian et al., 2020; Li and Wei, 2020	chloroplast
NP_001105244.2	Cytochrome P450	Cyt_P450	Biosynthesis of secondary metabolites, fatty acid metabolism, hormone regulation, xenobiotic metabolism, antioxidant biosynthesis and plant defense	Metabolism	Pandian et al., 2020; Li and Wei, 2020	chloroplast
NP_001145914.2	Cytochrome P450	Cyt_P450	Biosynthesis of secondary metabolites, fatty acid metabolism, hormone regulation, xenobiotic metabolism, antioxidant biosynthesis and plant defense	Metabolism	Pandian et al., 2020; Li and Wei, 2020	endoplasmic reticulum
NP_001306678.1	Cytochrome P450	Cyt_P450	Biosynthesis of secondary metabolites, fatty acid metabolism, hormone regulation, xenobiotic metabolism, antioxidant biosynthesis and plant defense	Metabolism	Pandian et al., 2020; Li and Wei, 2020	chloroplast
XP_008665482.1	Cytochrome P450	Cyt_P450	Biosynthesis of secondary metabolites, fatty acid metabolism, hormone regulation, xenobiotic metabolism, antioxidant biosynthesis and plant defense	Metabolism	Pandian et al., 2020; Li and Wei, 2020	chloroplast
XP_008644470.1	Cytochrome P450	Cyt_P450	Biosynthesis of secondary metabolites, fatty acid metabolism, hormone regulation, xenobiotic metabolism, antioxidant biosynthesis and plant defense	Metabolism	Pandian et al., 2020; Li and Wei, 2020	chloroplast
NP_001131424.1	Coenzyme F420 hydrogenase/dehydrogenase beta subunit, C-terminal; Coenzyme F420 hydrogenase/dehydrogenase beta subunit, N-terminal	Co_F420_Hydgase/DH	Chlorophyll metabolism and transport of electrons	Metabolism	Wang and Liu, 2016	chloroplast
XP_008681058.1	Coenzyme F420 hydrogenase/dehydrogenase beta subunit, C-terminal; Coenzyme F420 hydrogenase/dehydrogenase beta subunit, N-terminal	Co_F420_Hydgase/DH	Chlorophyll metabolism and transport of electrons	Metabolism	Wang and Liu, 2016	chloroplast
XP_020393574.1	Coenzyme F420 hydrogenase/dehydrogenase beta subunit, C-terminal; Coenzyme F420 hydrogenase/dehydrogenase beta subunit, N-terminal	Co_F420_Hydgase/DH	Chlorophyll metabolism and transport of electrons	Metabolism	Wang and Liu, 2016	cytoplasm
NP_001105902.3	Carotenoid oxygenase	Carotenoid_Oase	Biosynthesis of secondary metabolites: phytohormones, antioxidant, volatile and signaling molecules, pigments, flavor, aroma and defense compounds	Metabolism	Vallahaneni et al., 2010; Dhar et al., 2020	chloroplast
NP_001147527.1	Carotenoid oxygenase	Carotenoid_Oase	Biosynthesis of secondary metabolites: phytohormones, antioxidant, volatile and signaling molecules, pigments, flavor, aroma and defense compounds	Metabolism	Vallahaneni et al., 2010; Dhar et al., 2020	chloroplast
NP_001147781.1	Carotenoid oxygenase	Carotenoid_Oase	Biosynthesis of secondary metabolites: phytohormones, antioxidant, volatile and signaling molecules, pigments, flavor, aroma and defense compounds	Metabolism	Vallahaneni et al., 2010; Dhar et al., 2020	chloroplast
XP_008644645.1	Carotenoid oxygenase	Carotenoid_Oase	Biosynthesis of secondary metabolites: phytohormones, antioxidant, volatile and signaling molecules, pigments, flavor, aroma and defense compounds	Metabolism	Vallahaneni et al., 2010; Dhar et al., 2020	chloroplast
XP_008663848.1	Carotenoid oxygenase	Carotenoid_Oase	Biosynthesis of secondary metabolites: phytohormones, antioxidant, volatile and signaling molecules, pigments, flavor, aroma and defense compounds	Metabolism	Vallahaneni et al., 2010; Dhar et al., 2020	Unknown
XP_008670979.1	Carotenoid oxygenase	Carotenoid_Oase	Biosynthesis of secondary metabolites: phytohormones, antioxidant, volatile and signaling molecules, pigments, flavor, aroma and defense compounds	Metabolism	Vallahaneni et al., 2010; Dhar et al., 2020	chloroplast
XP_008676109.2	Carotenoid oxygenase	Carotenoid_Oase	Biosynthesis of secondary metabolites: phytohormones, antioxidant, volatile and signaling molecules, pigments, flavor, aroma and defense compounds	Metabolism	Vallahaneni et al., 2010; Dhar et al., 2020	chloroplast
XP_020397280.2	Carotenoid oxygenase	Carotenoid_Oase	Biosynthesis of secondary metabolites: phytohormones, antioxidant, volatile and signaling molecules, pigments, flavor, aroma and defense compounds	Metabolism	Vallahaneni et al., 2010; Dhar et al., 2020	cytoplasm
XP_020397362.2	Carotenoid oxygenase	Carotenoid_Oase	Biosynthesis of secondary metabolites: phytohormones, antioxidant, volatile and signaling molecules, pigments, flavor, aroma and defense compounds	Metabolism	Vallahaneni et al., 2010; Dhar et al., 2020	chloroplast
XP_023157167.1	Carotenoid oxygenase	Carotenoid_Oase	Biosynthesis of secondary metabolites: phytohormones, antioxidant, volatile and signaling molecules, pigments, flavor, aroma and defense compounds	Metabolism	Vallahaneni et al., 2010; Dhar et al., 2020	chloroplast
XP_020406308.1	BPG-independent PGAM N-terminal; Polynucleotide kinase 3 phosphatase; Haem peroxidase	iPGM_N; Haem peroxidase	Glucose metabolism, DNA repair and response to oxidative stress	Metabolism	Schellenberg and Williams, 2011; Zhao and Asshmann, 2011; Jouili et al., 2011	cytoplasm
NP_001132808.1	Biotin and thiamin synthesis-associated domain; Radical SAM	BATS_dom; Radical SAM	Biosynthesis of vitamins and cofactors	Metabolism	Miret and Munne-Bosch, 2014; Fitzpatrick et al., 2020	Unknown
NP_001150188.1	Biotin and thiamin synthesis-associated domain; Radical SAM	BATS_dom; Radical SAM	Biosynthesis of vitamins and cofactors	Metabolism	Miret and Munne-Bosch, 2014; Fitzpatrick et al., 2020	mitochondrion
XP_020402108.1	Biotin and thiamin synthesis-associated domain; Radical SAM	BATS_dom; Radical SAM	Biosynthesis of vitamins and cofactors	Metabolism	Miret and Munne-Bosch, 2014; Fitzpatrick et al., 2020	mitochondrion
NP_001147431.1	Aconitase/3-isopropylmalate dehydratase large subunit alpha/beta/alpha domain; Aconitase A/isopropylmalate dehydratase small subunit swivel domain	Aconitase	Interconversion of citratre to isocitrate via cis aconitate intermediate in TCA cycle	Metabolism	Peyret et al., 1995; Wang et al., 2016	cytoplasm
NP_001159229.1	Aconitase/3-isopropylmalate dehydratase large subunit alpha/beta/alpha domain; Aconitase A/isopropylmalate dehydratase small subunit swivel domain	Aconitase	Interconversion of citratre to isocitrate via cis aconitate intermediate in TCA cycle	Metabolism	Peyret et al., 1995; Wang et al., 2016	cytoplasm
NP_001304293.1	Aconitase/3-isopropylmalate dehydratase large subunit alpha/beta/alpha domain; Aconitase A/isopropylmalate dehydratase small subunit swivel domain	Aconitase	Interconversion of citratre to isocitrate via cis aconitate intermediate in TCA cycle	Metabolism	Peyret et al., 1995; Wang et al., 2016	cytoplasm
NP_001345302.1	Aconitase/3-isopropylmalate dehydratase large subunit alpha/beta/alpha domain; Aconitase A/isopropylmalate dehydratase small subunit swivel domain	Aconitase	Interconversion of citratre to isocitrate via cis aconitate intermediate in TCA cycle	Metabolism	Peyret et al., 1995; Wang et al., 2016	cytoplasm
XP_008658754.1	Aconitase/3-isopropylmalate dehydratase large subunit alpha/beta/alpha domain; Aconitase A/isopropylmalate dehydratase small subunit swivel domain	Aconitase	Interconversion of citratre to isocitrate via cis aconitate intermediate in TCA cycle	Metabolism	Peyret et al., 1995; Wang et al., 2016	cytoplasm
XP_008669746.1	Aconitase/3-isopropylmalate dehydratase large subunit alpha/beta/alpha domain; Aconitase A/isopropylmalate dehydratase small subunit swivel domain	Aconitase	Interconversion of citratre to isocitrate via cis aconitate intermediate in TCA cycle	Metabolism	Peyret et al., 1995; Wang et al., 2016	cytoplasm
XP_008669747.1	Aconitase/3-isopropylmalate dehydratase large subunit alpha/beta/alpha domain; Aconitase A/isopropylmalate dehydratase small subunit swivel domain	Aconitase	Interconversion of citratre to isocitrate via cis aconitate intermediate in TCA cycle	Metabolism	Peyret et al., 1995; Wang et al., 2016	cytoplasm
XP_008670444.1	Aconitase/3-isopropylmalate dehydratase large subunit alpha/beta/alpha domain; Aconitase A/isopropylmalate dehydratase small subunit swivel domain	Aconitase	Interconversion of citratre to isocitrate via cis aconitate intermediate in TCA cycle	Metabolism	Peyret et al., 1995; Wang et al., 2016	cytoplasm
XP_008670445.1	Aconitase/3-isopropylmalate dehydratase large subunit alpha/beta/alpha domain; Aconitase A/isopropylmalate dehydratase small subunit swivel domain	Aconitase	Interconversion of citratre to isocitrate via cis aconitate intermediate in TCA cycle	Metabolism	Peyret et al., 1995; Wang et al., 2016	cytoplasm
XP_020393096.1	Aconitase/3-isopropylmalate dehydratase large subunit alpha/beta/alpha domain; Aconitase A/isopropylmalate dehydratase small subunit swivel domain	Aconitase	Interconversion of citratre to isocitrate via cis aconitate intermediate in TCA cycle	Metabolism	Peyret et al., 1995; Wang et al., 2016	cytoplasm
XP_020400623.1	Aconitase/3-isopropylmalate dehydratase large subunit alpha/beta/alpha domain; Aconitase A/isopropylmalate dehydratase small subunit swivel domain	Aconitase	Interconversion of citratre to isocitrate via cis aconitate intermediate in TCA cycle	Metabolism	Peyret et al., 1995; Wang et al., 2016	cytoplasm
XP_020400624.1	Aconitase/3-isopropylmalate dehydratase large subunit alpha/beta/alpha domain; Aconitase A/isopropylmalate dehydratase small subunit swivel domain	Aconitase	Interconversion of citratre to isocitrate via cis aconitate intermediate in TCA cycle	Metabolism	Peyret et al., 1995; Wang et al., 2016	cytoplasm
XP_020403985.1	Aconitase/3-isopropylmalate dehydratase large subunit alpha/beta/alpha domain; Aconitase A/isopropylmalate dehydratase small subunit swivel domain	Aconitase	Interconversion of citratre to isocitrate via cis aconitate intermediate in TCA cycle	Metabolism	Peyret et al., 1995; Wang et al., 2016	cytoplasm
XP_020406904.1	Aconitase/3-isopropylmalate dehydratase large subunit alpha/beta/alpha domain; Aconitase A/isopropylmalate dehydratase small subunit swivel domain	Aconitase	Interconversion of citratre to isocitrate via cis aconitate intermediate in TCA cycle	Metabolism	Peyret et al., 1995; Wang et al., 2016	cytoplasm
XP_020396823.1	Aconitase/3-isopropylmalate dehydratase large subunit alpha/beta/alpha domain	Aconitase	Interconversion of citratre to isocitrate via cis aconitate intermediate in TCA cycle	Metabolism	Peyret et al., 1995; Wang et al., 2016	cytoplasm
XP_020396824.1	Aconitase/3-isopropylmalate dehydratase large subunit alpha/beta/alpha domain	Aconitase	Interconversion of citratre to isocitrate via cis aconitate intermediate in TCA cycle	Metabolism	Peyret et al., 1995; Wang et al., 2016	cytoplasm
NP_001313463.1	Acireductone dioxygenase ARD family	ARD family	Methionine amino acid biosynthesis by Salvage pathway:	Metabolism	Friedman et al., 2011	Unknown
XP_008646809.1	Acireductone dioxygenase ARD family	ARD family	Methionine amino acid biosynthesis by Salvage pathway:	Metabolism	Friedman et al., 2011	Unknown
XP_008664128.2	Acireductone dioxygenase ARD family	ARD family	Methionine amino acid biosynthesis by Salvage pathway:	Metabolism	Friedman et al., 2011	Unknown
XP_020402373.1	Acireductone dioxygenase ARD family	ARD family	Methionine amino acid biosynthesis by Salvage pathway:	Metabolism	Friedman et al., 2011	Unknown
XP_020406422.1	Acireductone dioxygenase ARD family	ARD family	Methionine amino acid biosynthesis by Salvage pathway:	Metabolism	Friedman et al., 2011	Unknown
NP_001140679.1	Cytochrome b5-like heme/steroid binding domain	Cyt_b5-like_heme/steroid-bd	Act as redox component and functions as an obligate electron shuttle in fatty acid hydroxylation, sterol desaturation, hydroxylation and desaturation of sphingolipid long chain base, and Cyt P450 mediated reactions to control lipid, sterol and lignin metabolism	Metabolism	Kumar et al., 2012; Ikeyama et al., 2010; Gou et al., 2019	Unknown
XP_020402532.1	Cytochrome b5-like heme/steroid binding domain	Cyt_b5-like_heme/steroid-bd	Act as redox component and functions as an obligate electron shuttle in fatty acid hydroxylation, sterol desaturation, hydroxylation and desaturation of sphingolipid long chain base, and Cyt P450 mediated reactions to control lipid, sterol and lignin metabolism	Metabolism	Kumar et al., 2012; Ikeyama et al., 2010; Gou et al., 2019	endoplasmic reticulum
XP_020402533.1	Cytochrome b5-like heme/steroid binding domain	Cyt_b5-like_heme/steroid-bd	Act as redox component and functions as an obligate electron shuttle in fatty acid hydroxylation, sterol desaturation, hydroxylation and desaturation of sphingolipid long chain base, and Cyt P450 mediated reactions to control lipid, sterol and lignin metabolism	Metabolism	Kumar et al., 2012; Ikeyama et al., 2010; Gou et al., 2019	endoplasmic reticulum
NP_001136781.1	Cytochrome b5-like heme/steroid binding domain	Cyt_b5-like_heme/steroid-bd	Act as redox component and functions as an obligate electron shuttle in fatty acid hydroxylation, sterol desaturation, hydroxylation and desaturation of sphingolipid long chain base, and Cyt P450 mediated reactions to control lipid, sterol and lignin metabolism	Metabolism	Kumar et al., 2012; Ikeyama et al., 2010; Gou et al., 2019	endoplasmic reticulum
NP_001343904.1	Cytochrome b5-like heme/steroid binding domain	Cyt_b5-like_heme/steroid-bd	Act as redox component and functions as an obligate electron shuttle in fatty acid hydroxylation, sterol desaturation, hydroxylation and desaturation of sphingolipid long chain base, and Cyt P450 mediated reactions to control lipid, sterol and lignin metabolism	Metabolism	Kumar et al., 2012; Ikeyama et al., 2010; Gou et al., 2019	endoplasmic reticulum
XP_008644032.1	Cytochrome b5-like heme/steroid binding domain	Cyt_b5-like_heme/steroid-bd	Act as redox component and functions as an obligate electron shuttle in fatty acid hydroxylation, sterol desaturation, hydroxylation and desaturation of sphingolipid long chain base, and Cyt P450 mediated reactions to control lipid, sterol and lignin metabolism	Metabolism	Kumar et al., 2012; Ikeyama et al., 2010; Gou et al., 2019	endoplasmic reticulum
XP_008656842.2	Cytochrome b5-like heme/steroid binding domain	Cyt_b5-like_heme/steroid-bd	Act as redox component and functions as an obligate electron shuttle in fatty acid hydroxylation, sterol desaturation, hydroxylation and desaturation of sphingolipid long chain base, and Cyt P450 mediated reactions to control lipid, sterol and lignin metabolism	Metabolism	Kumar et al., 2012; Ikeyama et al., 2010; Gou et al., 2019	endoplasmic reticulum
XP_020402314.1	Cytochrome b5-like heme/steroid binding domain	Cyt_b5-like_heme/steroid-bd	Act as redox component and functions as an obligate electron shuttle in fatty acid hydroxylation, sterol desaturation, hydroxylation and desaturation of sphingolipid long chain base, and Cyt P450 mediated reactions to control lipid, sterol and lignin metabolism	Metabolism	Kumar et al., 2012; Ikeyama et al., 2010; Gou et al., 2019	endoplasmic reticulum
NP_001169183.1	Cytochrome b5-like heme/steroid binding domain	Cyt_b5-like_heme/steroid-bd	Act as redox component and functions as an obligate electron shuttle in fatty acid hydroxylation, sterol desaturation, hydroxylation and desaturation of sphingolipid long chain base, and Cyt P450 mediated reactions to control lipid, sterol and lignin metabolism	Metabolism	Kumar et al., 2012; Ikeyama et al., 2010; Gou et al., 2019	endoplasmic reticulum
NP_001288535.1	Cytochrome b5-like heme/steroid binding domain	Cyt_b5-like_heme/steroid-bd	Act as redox component and functions as an obligate electron shuttle in fatty acid hydroxylation, sterol desaturation, hydroxylation and desaturation of sphingolipid long chain base, and Cyt P450 mediated reactions to control lipid, sterol and lignin metabolism	Metabolism	Kumar et al., 2012; Ikeyama et al., 2010; Gou et al., 2019	endoplasmic reticulum
XP_008644033.1	Cytochrome b5-like heme/steroid binding domain	Cyt_b5-like_heme/steroid-bd	Act as redox component and functions as an obligate electron shuttle in fatty acid hydroxylation, sterol desaturation, hydroxylation and desaturation of sphingolipid long chain base, and Cyt P450 mediated reactions to control lipid, sterol and lignin metabolism	Metabolism	Kumar et al., 2012; Ikeyama et al., 2010; Gou et al., 2019	endoplasmic reticulum
XP_008644034.1	Cytochrome b5-like heme/steroid binding domain	Cyt_b5-like_heme/steroid-bd	Act as redox component and functions as an obligate electron shuttle in fatty acid hydroxylation, sterol desaturation, hydroxylation and desaturation of sphingolipid long chain base, and Cyt P450 mediated reactions to control lipid, sterol and lignin metabolism	Metabolism	Kumar et al., 2012; Ikeyama et al., 2010; Gou et al., 2019	endoplasmic reticulum
XP_008661570.1	Cytochrome b5-like heme/steroid binding domain	Cyt_b5-like_heme/steroid-bd	Act as redox component and functions as an obligate electron shuttle in fatty acid hydroxylation, sterol desaturation, hydroxylation and desaturation of sphingolipid long chain base, and Cyt P450 mediated reactions to control lipid, sterol and lignin metabolism	Metabolism	Kumar et al., 2012; Ikeyama et al., 2010; Gou et al., 2019	endoplasmic reticulum
NP_001288487.1	Cytochrome b5-like heme/steroid binding domain	Cyt_b5-like_heme/steroid-bd	Act as redox component and functions as an obligate electron shuttle in fatty acid hydroxylation, sterol desaturation, hydroxylation and desaturation of sphingolipid long chain base, and Cyt P450 mediated reactions to control lipid, sterol and lignin metabolism	Metabolism	Kumar et al., 2012; Ikeyama et al., 2010; Gou et al., 2019	endoplasmic reticulum
NP_001288501.2	Cytochrome b5-like heme/steroid binding domain	Cyt_b5-like_heme/steroid-bd	Act as redox component and functions as an obligate electron shuttle in fatty acid hydroxylation, sterol desaturation, hydroxylation and desaturation of sphingolipid long chain base, and Cyt P450 mediated reactions to control lipid, sterol and lignin metabolism	Metabolism	Kumar et al., 2012; Ikeyama et al., 2010; Gou et al., 2019	Unknown
XP_008678544.1	Cytochrome b5-like heme/steroid binding domain	Cyt_b5-like_heme/steroid-bd	Act as redox component and functions as an obligate electron shuttle in fatty acid hydroxylation, sterol desaturation, hydroxylation and desaturation of sphingolipid long chain base, and Cyt P450 mediated reactions to control lipid, sterol and lignin metabolism	Metabolism	Kumar et al., 2012; Ikeyama et al., 2010; Gou et al., 2019	Unknown
XP_008678545.1	Cytochrome b5-like heme/steroid binding domain	Cyt_b5-like_heme/steroid-bd	Act as redox component and functions as an obligate electron shuttle in fatty acid hydroxylation, sterol desaturation, hydroxylation and desaturation of sphingolipid long chain base, and Cyt P450 mediated reactions to control lipid, sterol and lignin metabolism	Metabolism	Kumar et al., 2012; Ikeyama et al., 2010; Gou et al., 2019	Unknown
NP_001142052.1	Peptidase M24 methionine aminopeptidase; MYND-like zinc finger mRNA-binding	Pept_M24_MAP	Removal of first methionine from newly formed proteins	Proteolysis	Ghifari et al., 2019	cytoplasm
NP_001149624.1	Peptidase M24 methionine aminopeptidase; MYND-like zinc finger mRNA-binding	Pept_M24_MAP	Removal of first methionine from newly formed proteins	Proteolysis	Ghifari et al., 2019	cytoplasm
XP_008643735.1	Peptidase M24 methionine aminopeptidase; MYND-like zinc finger mRNA-binding	Pept_M24_MAP	Removal of first methionine from newly formed proteins	Proteolysis	Ghifari et al., 2019	cytoplasm
XP_008643736.1	Peptidase M24 methionine aminopeptidase; MYND-like zinc finger mRNA-binding	Pept_M24_MAP	Removal of first methionine from newly formed proteins	Proteolysis	Ghifari et al., 2019	cytoplasm
NP_001278614.1	Truncated hemoglobin	Hb_trunc	Oxygen and nitric oxide transport or metabolism and response to hypoxia	Stress response	Gupta et al., 2011; Becana et al., 2020	Unknown
XP_008666935.1	Rubredoxin domain	Rubredoxin	Reduction of ROS accumulation, electrons transport and response to abiotic stress	Stress response	Li and Ni, 2019	Unknown
NP_001266559.2	Manganese/iron superoxide dismutase N-terminal; Manganese/iron superoxide dismutase C-terminal	Mn/Fe_SOD	Superoxide metabolic process: Detoxification of reactive oxygen species	Stress response	Stephenie et al., 2020; Shiriga et al., 2014	chloroplast
NP_001131995.1	Manganese/iron superoxide dismutase N-terminal; Manganese/iron superoxide dismutase C-terminal	Mn/Fe_SOD	Superoxide metabolic process: Detoxification of reactive oxygen species	Stress response	Stephenie et al., 2020; Shiriga et al., 2014	mitochondrion
NP_001288488.1	Manganese/iron superoxide dismutase N-terminal	Mn/Fe_SOD	Superoxide metabolic process: Detoxification of reactive oxygen species	Stress response	Stephenie et al., 2020; Shiriga et al., 2014	chloroplast
XP_008645012.1	Manganese/iron superoxide dismutase N-terminal	Mn/Fe_SOD	Superoxide metabolic process: Detoxification of reactive oxygen species	Stress response	Stephenie et al., 2020; Shiriga et al., 2014	chloroplast
XP_008661421.1	Manganese/iron superoxide dismutase N-terminal	Mn/Fe_SOD	Superoxide metabolic process: Detoxification of reactive oxygen species	Stress response	Stephenie et al., 2020; Shiriga et al., 2014	chloroplast
XP_008661422.1	Manganese/iron superoxide dismutase N-terminal	Mn/Fe_SOD	Superoxide metabolic process: Detoxification of reactive oxygen species	Stress response	Stephenie et al., 2020; Shiriga et al., 2014	chloroplast
XP_008661424.1	Manganese/iron superoxide dismutase N-terminal	Mn/Fe_SOD	Superoxide metabolic process: Detoxification of reactive oxygen species	Stress response	Stephenie et al., 2020; Shiriga et al., 2014	chloroplast
XP_008661425.1	Manganese/iron superoxide dismutase N-terminal	Mn/Fe_SOD	Superoxide metabolic process: Detoxification of reactive oxygen species	Stress response	Stephenie et al., 2020; Shiriga et al., 2014	chloroplast
XP_020393136.1	Manganese/iron superoxide dismutase N-terminal	Mn/Fe_SOD	Superoxide metabolic process: Detoxification of reactive oxygen species	Stress response	Stephenie et al., 2020; Shiriga et al., 2014	chloroplast
NP_001105003.1	Lipoxygenase C-terminal; PLAT/LH2 domain	Lipoxygenase; PLAT/LH2 dom	Catalyses hydroperoxidation of lipids containing cis, cis-1,4-pentadiene and function in seed germination, senescnce, fruit ripling, plant defence responses against biotic and abiotic stresses	Stress response	Hyun et al., 2014; Viswanath et al., 2020	cytoplasm
NP_001105515.1	Lipoxygenase C-terminal; PLAT/LH2 domain	Lipoxygenase; PLAT/LH2 dom	Catalyses hydroperoxidation of lipids containing cis, cis-1,4-pentadiene and function in seed germination, senescnce, fruit ripling, plant defence responses against biotic and abiotic stresses	Stress response	Hyun et al., 2014; Viswanath et al., 2020	cytoplasm
NP_001105973.2	Lipoxygenase C-terminal; PLAT/LH2 domain	Lipoxygenase; PLAT/LH2 dom	Catalyses hydroperoxidation of lipids containing cis, cis-1,4-pentadiene and function in seed germination, senescnce, fruit ripling, plant defence responses against biotic and abiotic stresses	Stress response	Hyun et al., 2014; Viswanath et al., 2020	cytoplasm
NP_001105974.2	Lipoxygenase C-terminal; PLAT/LH2 domain	Lipoxygenase; PLAT/LH2 dom	Catalyses hydroperoxidation of lipids containing cis, cis-1,4-pentadiene and function in seed germination, senescnce, fruit ripling, plant defence responses against biotic and abiotic stresses	Stress response	Hyun et al., 2014; Viswanath et al., 2020	cytoplasm
NP_001105975.1	Lipoxygenase C-terminal; PLAT/LH2 domain	Lipoxygenase; PLAT/LH2 dom	Catalyses hydroperoxidation of lipids containing cis, cis-1,4-pentadiene and function in seed germination, senescnce, fruit ripling, plant defence responses against biotic and abiotic stresses	Stress response	Hyun et al., 2014; Viswanath et al., 2020	cytoplasm
NP_001168367.1	Lipoxygenase C-terminal	Lipoxygenase	Catalyses hydroperoxidation of lipids containing cis, cis-1,4-pentadiene and function in seed germination, senescnce, fruit ripling, plant defence responses against biotic and abiotic stresses	Stress response	Viswanath et al., 2020	cytoplasm
NP_001149509.1	Haem peroxidase; Class I peroxidase	Haem peroxidase	Reactive oxygen species metabolic process: play roles in cellwall metabolism, hormonal metabolism, response to biotic and abiotic stresses and pathogen defense	Stress response	Jouili et al., 2011; Shigeto et al., 2016; Hofmann et al., 2020	peroxisome
NP_001105500.2	Haem peroxidase; Class I peroxidase	Haem peroxidase	Reactive oxygen species metabolic process: play roles in cellwall metabolism, hormonal metabolism, response to biotic and abiotic stresses and pathogen defense	Stress response	Jouili et al., 2011; Shigeto et al., 2016; Hofmann et al., 2020	cytoplasm
NP_001150192.1	Haem peroxidase; Class I peroxidase	Haem peroxidase	Reactive oxygen species metabolic process: play roles in cellwall metabolism, hormonal metabolism, response to biotic and abiotic stresses and pathogen defense	Stress response	Jouili et al., 2011; Shigeto et al., 2016; Hofmann et al., 2020	cytoplasm
NP_001132683.1	Haem peroxidase; Class I peroxidase	Haem peroxidase	Reactive oxygen species metabolic process: play roles in cellwall metabolism, hormonal metabolism, response to biotic and abiotic stresses and pathogen defense	Stress response	Jouili et al., 2011; Shigeto et al., 2016; Hofmann et al., 2020	peroxisome
XP_008661433.1	Haem peroxidase; Class I peroxidase	Haem peroxidase	Reactive oxygen species metabolic process: play roles in cellwall metabolism, hormonal metabolism, response to biotic and abiotic stresses and pathogen defense	Stress response	Jouili et al., 2011; Shigeto et al., 2016; Hofmann et al., 2020	peroxisome
XP_008667271.1	Haem peroxidase; Class I peroxidase	Haem peroxidase	Reactive oxygen species metabolic process: play roles in cellwall metabolism, hormonal metabolism, response to biotic and abiotic stresses and pathogen defense	Stress response	Jouili et al., 2011; Shigeto et al., 2016; Hofmann et al., 2020	peroxisome
NP_001132505.1	Haem peroxidase; Class I peroxidase	Haem peroxidase	Reactive oxygen species metabolic process: play roles in cellwall metabolism, hormonal metabolism, response to biotic and abiotic stresses and pathogen defense	Stress response	Jouili et al., 2011; Shigeto et al., 2016; Hofmann et al., 2020	peroxisome
NP_001152249.1	Haem peroxidase; Class I peroxidase	Haem peroxidase	Reactive oxygen species metabolic process: play roles in cellwall metabolism, hormonal metabolism, response to biotic and abiotic stresses and pathogen defense	Stress response	Jouili et al., 2011; Shigeto et al., 2016; Hofmann et al., 2020	cytoplasm
XP_008660258.1	Haem peroxidase; Class I peroxidase	Haem peroxidase	Reactive oxygen species metabolic process: play roles in cellwall metabolism, hormonal metabolism, response to biotic and abiotic stresses and pathogen defense	Stress response	Jouili et al., 2011; Shigeto et al., 2016; Hofmann et al., 2020	cytoplasm
XP_020398402.1	Haem peroxidase; Class I peroxidase	Haem peroxidase	Reactive oxygen species metabolic process: play roles in cellwall metabolism, hormonal metabolism, response to biotic and abiotic stresses and pathogen defense	Stress response	Jouili et al., 2011; Shigeto et al., 2016; Hofmann et al., 2020	cytoplasm
XP_020398404.1	Haem peroxidase; Class I peroxidase	Haem peroxidase	Reactive oxygen species metabolic process: play roles in cellwall metabolism, hormonal metabolism, response to biotic and abiotic stresses and pathogen defense	Stress response	Jouili et al., 2011; Shigeto et al., 2016; Hofmann et al., 2020	cytoplasm
XP_020402770.1	Haem peroxidase; Class I peroxidase	Haem peroxidase	Reactive oxygen species metabolic process: play roles in cellwall metabolism, hormonal metabolism, response to biotic and abiotic stresses and pathogen defense	Stress response	Jouili et al., 2011; Shigeto et al., 2016; Hofmann et al., 2020	cytoplasm
XP_020404955.1	Haem peroxidase; Class I peroxidase	Haem peroxidase	Reactive oxygen species metabolic process: play roles in cellwall metabolism, hormonal metabolism, response to biotic and abiotic stresses and pathogen defense	Stress response	Jouili et al., 2011; Shigeto et al., 2016; Hofmann et al., 2020	cytoplasm
XP_020408569.1	Haem peroxidase; Class I peroxidase	Haem peroxidase	Reactive oxygen species metabolic process: play roles in cellwall metabolism, hormonal metabolism, response to biotic and abiotic stresses and pathogen defense	Stress response	Jouili et al., 2011; Shigeto et al., 2016; Hofmann et al., 2020	cytoplasm
NP_001148710.1	Haem peroxidase; Class I peroxidase	Haem peroxidase	Reactive oxygen species metabolic process: play roles in cellwall metabolism, hormonal metabolism, response to biotic and abiotic stresses and pathogen defense	Stress response	Jouili et al., 2011; Shigeto et al., 2016; Hofmann et al., 2020	peroxisome
NP_001266910.1	Haem peroxidase animal type	Haem peroxidase	Reactive oxygen species metabolic process: play roles in cellwall metabolism, hormonal metabolism, response to biotic and abiotic stresses and pathogen defense	Stress response	Jouili et al., 2011; Shigeto et al., 2016; Hofmann et al., 2020	Unknown
NP_001105489.2	Haem peroxidase	Haem peroxidase	Reactive oxygen species metabolic process: play roles in cellwall metabolism, hormonal metabolism, response to biotic and abiotic stresses and pathogen defense	Stress response	Jouili et al., 2011; Shigeto et al., 2016; Hofmann et al., 2020	extracellular space
NP_001131430.1	Haem peroxidase	Haem peroxidase	Reactive oxygen species metabolic process: play roles in cellwall metabolism, hormonal metabolism, response to biotic and abiotic stresses and pathogen defense	Stress response	Jouili et al., 2011; Shigeto et al., 2016; Hofmann et al., 2020	Unknown
NP_001132567.1	Haem peroxidase	Haem peroxidase	Reactive oxygen species metabolic process: play roles in cellwall metabolism, hormonal metabolism, response to biotic and abiotic stresses and pathogen defense	Stress response	Jouili et al., 2011; Shigeto et al., 2016; Hofmann et al., 2020	Unknown
NP_001136722.1	Haem peroxidase	Haem peroxidase	Reactive oxygen species metabolic process: play roles in cellwall metabolism, hormonal metabolism, response to biotic and abiotic stresses and pathogen defense	Stress response	Jouili et al., 2011; Shigeto et al., 2016; Hofmann et al., 2020	Unknown
XP_008666331.2	Haem peroxidase	Haem peroxidase	Reactive oxygen species metabolic process: play roles in cellwall metabolism, hormonal metabolism, response to biotic and abiotic stresses and pathogen defense	Stress response	Jouili et al., 2011; Shigeto et al., 2016; Hofmann et al., 2020	cytoplasm
XP_020396870.1	Haem peroxidase	Haem peroxidase	Reactive oxygen species metabolic process: play roles in cellwall metabolism, hormonal metabolism, response to biotic and abiotic stresses and pathogen defense	Stress response	Jouili et al., 2011; Shigeto et al., 2016; Hofmann et al., 2020	cytoplasm
XP_020397407.1	Haem peroxidase	Haem peroxidase	Reactive oxygen species metabolic process: play roles in cellwall metabolism, hormonal metabolism, response to biotic and abiotic stresses and pathogen defense	Stress response	Jouili et al., 2011; Shigeto et al., 2016; Hofmann et al., 2020	cytoplasm
XP_020398403.1	Haem peroxidase	Haem peroxidase	Reactive oxygen species metabolic process: play roles in cellwall metabolism, hormonal metabolism, response to biotic and abiotic stresses and pathogen defense	Stress response	Jouili et al., 2011; Shigeto et al., 2016; Hofmann et al., 2020	cytoplasm
XP_020408568.1	Haem peroxidase	Haem peroxidase	Reactive oxygen species metabolic process: play roles in cellwall metabolism, hormonal metabolism, response to biotic and abiotic stresses and pathogen defense	Stress response	Jouili et al., 2011; Shigeto et al., 2016; Hofmann et al., 2020	cytoplasm
NP_001136736.1	Haem peroxidase	Haem peroxidase	Reactive oxygen species metabolic process: play roles in cellwall metabolism, hormonal metabolism, response to biotic and abiotic stresses and pathogen defense	Stress response	Jouili et al., 2011; Shigeto et al., 2016; Hofmann et al., 2020	extracellular space
NP_001136844.1	Haem peroxidase	Haem peroxidase	Reactive oxygen species metabolic process: play roles in cellwall metabolism, hormonal metabolism, response to biotic and abiotic stresses and pathogen defense	Stress response	Jouili et al., 2011; Shigeto et al., 2016; Hofmann et al., 2020	extracellular space
NP_001146489.1	Haem peroxidase	Haem peroxidase	Reactive oxygen species metabolic process: play roles in cellwall metabolism, hormonal metabolism, response to biotic and abiotic stresses and pathogen defense	Stress response	Jouili et al., 2011; Shigeto et al., 2016; Hofmann et al., 2020	extracellular space
NP_001148509.1	Haem peroxidase	Haem peroxidase	Reactive oxygen species metabolic process: play roles in cellwall metabolism, hormonal metabolism, response to biotic and abiotic stresses and pathogen defense	Stress response	Jouili et al., 2011; Shigeto et al., 2016; Hofmann et al., 2020	extracellular space
NP_001148814.1	Haem peroxidase	Haem peroxidase	Reactive oxygen species metabolic process: play roles in cellwall metabolism, hormonal metabolism, response to biotic and abiotic stresses and pathogen defense	Stress response	Jouili et al., 2011; Shigeto et al., 2016; Hofmann et al., 2020	extracellular space
XP_008653195.1	Haem peroxidase	Haem peroxidase	Reactive oxygen species metabolic process: play roles in cellwall metabolism, hormonal metabolism, response to biotic and abiotic stresses and pathogen defense	Stress response	Jouili et al., 2011; Shigeto et al., 2016; Hofmann et al., 2020	extracellular space
XP_008656265.1	Haem peroxidase	Haem peroxidase	Reactive oxygen species metabolic process: play roles in cellwall metabolism, hormonal metabolism, response to biotic and abiotic stresses and pathogen defense	Stress response	Jouili et al., 2011; Shigeto et al., 2016; Hofmann et al., 2020	extracellular space
XP_008667349.1	Haem peroxidase	Haem peroxidase	Reactive oxygen species metabolic process: play roles in cellwall metabolism, hormonal metabolism, response to biotic and abiotic stresses and pathogen defense	Stress response	Jouili et al., 2011; Shigeto et al., 2016; Hofmann et al., 2020	extracellular space
NP_001140689.1	Haem peroxidase	Haem peroxidase	Reactive oxygen species metabolic process: play roles in cellwall metabolism, hormonal metabolism, response to biotic and abiotic stresses and pathogen defense	Stress response	Jouili et al., 2011; Shigeto et al., 2016; Hofmann et al., 2020	extracellular space
XP_008644819.1	Haem peroxidase	Haem peroxidase	Reactive oxygen species metabolic process: play roles in cellwall metabolism, hormonal metabolism, response to biotic and abiotic stresses and pathogen defense	Stress response	Jouili et al., 2011; Shigeto et al., 2016; Hofmann et al., 2020	extracellular space
XP_008655973.1	Haem peroxidase	Haem peroxidase	Reactive oxygen species metabolic process: play roles in cellwall metabolism, hormonal metabolism, response to biotic and abiotic stresses and pathogen defense	Stress response	Jouili et al., 2011; Shigeto et al., 2016; Hofmann et al., 2020	extracellular space
NP_001106019.1	Haem peroxidase	Haem peroxidase	Reactive oxygen species metabolic process: play roles in cellwall metabolism, hormonal metabolism, response to biotic and abiotic stresses and pathogen defense	Stress response	Jouili et al., 2011; Shigeto et al., 2016; Hofmann et al., 2020	extracellular space
NP_001106040.1	Haem peroxidase	Haem peroxidase	Reactive oxygen species metabolic process: play roles in cellwall metabolism, hormonal metabolism, response to biotic and abiotic stresses and pathogen defense	Stress response	Jouili et al., 2011; Shigeto et al., 2016; Hofmann et al., 2020	extracellular space
NP_001130666.1	Haem peroxidase	Haem peroxidase	Reactive oxygen species metabolic process: play roles in cellwall metabolism, hormonal metabolism, response to biotic and abiotic stresses and pathogen defense	Stress response	Jouili et al., 2011; Shigeto et al., 2016; Hofmann et al., 2020	extracellular space
NP_001131000.1	Haem peroxidase	Haem peroxidase	Reactive oxygen species metabolic process: play roles in cellwall metabolism, hormonal metabolism, response to biotic and abiotic stresses and pathogen defense	Stress response	Jouili et al., 2011; Shigeto et al., 2016; Hofmann et al., 2020	extracellular space
NP_001140437.1	Haem peroxidase	Haem peroxidase	Reactive oxygen species metabolic process: play roles in cellwall metabolism, hormonal metabolism, response to biotic and abiotic stresses and pathogen defense	Stress response	Jouili et al., 2011; Shigeto et al., 2016; Hofmann et al., 2020	Unknown
NP_001141135.1	Haem peroxidase	Haem peroxidase	Reactive oxygen species metabolic process: play roles in cellwall metabolism, hormonal metabolism, response to biotic and abiotic stresses and pathogen defense	Stress response	Jouili et al., 2011; Shigeto et al., 2016; Hofmann et al., 2020	Unknown
NP_001147216.1	Haem peroxidase	Haem peroxidase	Reactive oxygen species metabolic process: play roles in cellwall metabolism, hormonal metabolism, response to biotic and abiotic stresses and pathogen defense	Stress response	Jouili et al., 2011; Shigeto et al., 2016; Hofmann et al., 2020	extracellular space
NP_001147254.1	Haem peroxidase	Haem peroxidase	Reactive oxygen species metabolic process: play roles in cellwall metabolism, hormonal metabolism, response to biotic and abiotic stresses and pathogen defense	Stress response	Jouili et al., 2011; Shigeto et al., 2016; Hofmann et al., 2020	extracellular space
NP_001147443.1	Haem peroxidase	Haem peroxidase	Reactive oxygen species metabolic process: play roles in cellwall metabolism, hormonal metabolism, response to biotic and abiotic stresses and pathogen defense	Stress response	Jouili et al., 2011; Shigeto et al., 2016; Hofmann et al., 2020	extracellular space
NP_001151940.1	Haem peroxidase	Haem peroxidase	Reactive oxygen species metabolic process: play roles in cellwall metabolism, hormonal metabolism, response to biotic and abiotic stresses and pathogen defense	Stress response	Jouili et al., 2011; Shigeto et al., 2016; Hofmann et al., 2020	Unknown
NP_001167809.1	Haem peroxidase	Haem peroxidase	Reactive oxygen species metabolic process: play roles in cellwall metabolism, hormonal metabolism, response to biotic and abiotic stresses and pathogen defense	Stress response	Jouili et al., 2011; Shigeto et al., 2016; Hofmann et al., 2020	extracellular space
NP_001169614.1	Haem peroxidase	Haem peroxidase	Reactive oxygen species metabolic process: play roles in cellwall metabolism, hormonal metabolism, response to biotic and abiotic stresses and pathogen defense	Stress response	Jouili et al., 2011; Shigeto et al., 2016; Hofmann et al., 2020	extracellular space
NP_001309721.1	Haem peroxidase	Haem peroxidase	Reactive oxygen species metabolic process: play roles in cellwall metabolism, hormonal metabolism, response to biotic and abiotic stresses and pathogen defense	Stress response	Jouili et al., 2011; Shigeto et al., 2016; Hofmann et al., 2020	extracellular space
XP_008646937.1	Haem peroxidase	Haem peroxidase	Reactive oxygen species metabolic process: play roles in cellwall metabolism, hormonal metabolism, response to biotic and abiotic stresses and pathogen defense	Stress response	Jouili et al., 2011; Shigeto et al., 2016; Hofmann et al., 2020	Unknown
XP_008653466.1	Haem peroxidase	Haem peroxidase	Reactive oxygen species metabolic process: play roles in cellwall metabolism, hormonal metabolism, response to biotic and abiotic stresses and pathogen defense	Stress response	Jouili et al., 2011; Shigeto et al., 2016; Hofmann et al., 2020	extracellular space
XP_008668773.1	Haem peroxidase	Haem peroxidase	Reactive oxygen species metabolic process: play roles in cellwall metabolism, hormonal metabolism, response to biotic and abiotic stresses and pathogen defense	Stress response	Jouili et al., 2011; Shigeto et al., 2016; Hofmann et al., 2020	extracellular space
XP_020408864.1	Haem peroxidase	Haem peroxidase	Reactive oxygen species metabolic process: play roles in cellwall metabolism, hormonal metabolism, response to biotic and abiotic stresses and pathogen defense	Stress response	Jouili et al., 2011; Shigeto et al., 2016; Hofmann et al., 2020	extracellular space
NP_001105144.1	Haem peroxidase	Haem peroxidase	Reactive oxygen species metabolic process: play roles in cellwall metabolism, hormonal metabolism, response to biotic and abiotic stresses and pathogen defense	Stress response	Jouili et al., 2011; Shigeto et al., 2016; Hofmann et al., 2020	Unknown
NP_001130801.1	Haem peroxidase	Haem peroxidase	Reactive oxygen species metabolic process: play roles in cellwall metabolism, hormonal metabolism, response to biotic and abiotic stresses and pathogen defense	Stress response	Jouili et al., 2011; Shigeto et al., 2016; Hofmann et al., 2020	extracellular space
NP_001132544.1	Haem peroxidase	Haem peroxidase	Reactive oxygen species metabolic process: play roles in cellwall metabolism, hormonal metabolism, response to biotic and abiotic stresses and pathogen defense	Stress response	Jouili et al., 2011; Shigeto et al., 2016; Hofmann et al., 2020	extracellular space
NP_001136740.1	Haem peroxidase	Haem peroxidase	Reactive oxygen species metabolic process: play roles in cellwall metabolism, hormonal metabolism, response to biotic and abiotic stresses and pathogen defense	Stress response	Jouili et al., 2011; Shigeto et al., 2016; Hofmann et al., 2020	extracellular space
NP_001140982.1	Haem peroxidase	Haem peroxidase	Reactive oxygen species metabolic process: play roles in cellwall metabolism, hormonal metabolism, response to biotic and abiotic stresses and pathogen defense	Stress response	Jouili et al., 2011; Shigeto et al., 2016; Hofmann et al., 2020	Unknown
NP_001141025.1	Haem peroxidase	Haem peroxidase	Reactive oxygen species metabolic process: play roles in cellwall metabolism, hormonal metabolism, response to biotic and abiotic stresses and pathogen defense	Stress response	Jouili et al., 2011; Shigeto et al., 2016; Hofmann et al., 2020	extracellular space
NP_001141196.1	Haem peroxidase	Haem peroxidase	Reactive oxygen species metabolic process: play roles in cellwall metabolism, hormonal metabolism, response to biotic and abiotic stresses and pathogen defense	Stress response	Jouili et al., 2011; Shigeto et al., 2016; Hofmann et al., 2020	Unknown
NP_001141388.1	Haem peroxidase	Haem peroxidase	Reactive oxygen species metabolic process: play roles in cellwall metabolism, hormonal metabolism, response to biotic and abiotic stresses and pathogen defense	Stress response	Jouili et al., 2011; Shigeto et al., 2016; Hofmann et al., 2020	extracellular space
NP_001148340.2	Haem peroxidase	Haem peroxidase	Reactive oxygen species metabolic process: play roles in cellwall metabolism, hormonal metabolism, response to biotic and abiotic stresses and pathogen defense	Stress response	Jouili et al., 2011; Shigeto et al., 2016; Hofmann et al., 2020	extracellular space
NP_001151423.1	Haem peroxidase	Haem peroxidase	Reactive oxygen species metabolic process: play roles in cellwall metabolism, hormonal metabolism, response to biotic and abiotic stresses and pathogen defense	Stress response	Jouili et al., 2011; Shigeto et al., 2016; Hofmann et al., 2020	extracellular space
NP_001297461.1	Haem peroxidase	Haem peroxidase	Reactive oxygen species metabolic process: play roles in cellwall metabolism, hormonal metabolism, response to biotic and abiotic stresses and pathogen defense	Stress response	Jouili et al., 2011; Shigeto et al., 2016; Hofmann et al., 2020	extracellular space
XP_008647554.1	Haem peroxidase	Haem peroxidase	Reactive oxygen species metabolic process: play roles in cellwall metabolism, hormonal metabolism, response to biotic and abiotic stresses and pathogen defense	Stress response	Jouili et al., 2011; Shigeto et al., 2016; Hofmann et al., 2020	extracellular space
XP_008649365.1	Haem peroxidase	Haem peroxidase	Reactive oxygen species metabolic process: play roles in cellwall metabolism, hormonal metabolism, response to biotic and abiotic stresses and pathogen defense	Stress response	Jouili et al., 2011; Shigeto et al., 2016; Hofmann et al., 2020	extracellular space
XP_008656069.1	Haem peroxidase	Haem peroxidase	Reactive oxygen species metabolic process: play roles in cellwall metabolism, hormonal metabolism, response to biotic and abiotic stresses and pathogen defense	Stress response	Jouili et al., 2011; Shigeto et al., 2016; Hofmann et al., 2020	extracellular space
XP_008662930.1	Haem peroxidase	Haem peroxidase	Reactive oxygen species metabolic process: play roles in cellwall metabolism, hormonal metabolism, response to biotic and abiotic stresses and pathogen defense	Stress response	Jouili et al., 2011; Shigeto et al., 2016; Hofmann et al., 2020	extracellular space
XP_008662931.1	Haem peroxidase	Haem peroxidase	Reactive oxygen species metabolic process: play roles in cellwall metabolism, hormonal metabolism, response to biotic and abiotic stresses and pathogen defense	Stress response	Jouili et al., 2011; Shigeto et al., 2016; Hofmann et al., 2020	extracellular space
XP_008673305.1	Haem peroxidase	Haem peroxidase	Reactive oxygen species metabolic process: play roles in cellwall metabolism, hormonal metabolism, response to biotic and abiotic stresses and pathogen defense	Stress response	Jouili et al., 2011; Shigeto et al., 2016; Hofmann et al., 2020	extracellular space
XP_008673964.1	Haem peroxidase	Haem peroxidase	Reactive oxygen species metabolic process: play roles in cellwall metabolism, hormonal metabolism, response to biotic and abiotic stresses and pathogen defense	Stress response	Jouili et al., 2011; Shigeto et al., 2016; Hofmann et al., 2020	extracellular space
XP_020401610.1	Haem peroxidase	Haem peroxidase	Reactive oxygen species metabolic process: play roles in cellwall metabolism, hormonal metabolism, response to biotic and abiotic stresses and pathogen defense	Stress response	Jouili et al., 2011; Shigeto et al., 2016; Hofmann et al., 2020	extracellular space
NP_001131290.1	Haem peroxidase	Haem peroxidase	Reactive oxygen species metabolic process: play roles in cellwall metabolism, hormonal metabolism, response to biotic and abiotic stresses and pathogen defense	Stress response	Jouili et al., 2011; Shigeto et al., 2016; Hofmann et al., 2020	extracellular space
XP_008679463.1	Haem peroxidase	Haem peroxidase	Reactive oxygen species metabolic process: play roles in cellwall metabolism, hormonal metabolism, response to biotic and abiotic stresses and pathogen defense	Stress response	Jouili et al., 2011; Shigeto et al., 2016; Hofmann et al., 2020	extracellular space
NP_001151639.1	Haem peroxidase	Haem peroxidase	Reactive oxygen species metabolic process: play roles in cellwall metabolism, hormonal metabolism, response to biotic and abiotic stresses and pathogen defense	Stress response	Jouili et al., 2011; Shigeto et al., 2016; Hofmann et al., 2020	Unknown
NP_001168269.1	Haem peroxidase	Haem peroxidase	Reactive oxygen species metabolic process: play roles in cellwall metabolism, hormonal metabolism, response to biotic and abiotic stresses and pathogen defense	Stress response	Jouili et al., 2011; Shigeto et al., 2016; Hofmann et al., 2020	extracellular space
NP_001169452.1	Haem peroxidase	Haem peroxidase	Reactive oxygen species metabolic process: play roles in cellwall metabolism, hormonal metabolism, response to biotic and abiotic stresses and pathogen defense	Stress response	Jouili et al., 2011; Shigeto et al., 2016; Hofmann et al., 2020	extracellular space
NP_001170449.1	Haem peroxidase	Haem peroxidase	Reactive oxygen species metabolic process: play roles in cellwall metabolism, hormonal metabolism, response to biotic and abiotic stresses and pathogen defense	Stress response	Jouili et al., 2011; Shigeto et al., 2016; Hofmann et al., 2020	extracellular space
NP_001295387.1	Haem peroxidase	Haem peroxidase	Reactive oxygen species metabolic process: play roles in cellwall metabolism, hormonal metabolism, response to biotic and abiotic stresses and pathogen defense	Stress response	Jouili et al., 2011; Shigeto et al., 2016; Hofmann et al., 2020	extracellular space
NP_001304763.1	Haem peroxidase	Haem peroxidase	Reactive oxygen species metabolic process: play roles in cellwall metabolism, hormonal metabolism, response to biotic and abiotic stresses and pathogen defense	Stress response	Jouili et al., 2011; Shigeto et al., 2016; Hofmann et al., 2020	extracellular space
XP_008645579.1	Haem peroxidase	Haem peroxidase	Reactive oxygen species metabolic process: play roles in cellwall metabolism, hormonal metabolism, response to biotic and abiotic stresses and pathogen defense	Stress response	Jouili et al., 2011; Shigeto et al., 2016; Hofmann et al., 2020	extracellular space
XP_008650762.1	Haem peroxidase	Haem peroxidase	Reactive oxygen species metabolic process: play roles in cellwall metabolism, hormonal metabolism, response to biotic and abiotic stresses and pathogen defense	Stress response	Jouili et al., 2011; Shigeto et al., 2016; Hofmann et al., 2020	extracellular space
XP_008666570.2	Haem peroxidase	Haem peroxidase	Reactive oxygen species metabolic process: play roles in cellwall metabolism, hormonal metabolism, response to biotic and abiotic stresses and pathogen defense	Stress response	Jouili et al., 2011; Shigeto et al., 2016; Hofmann et al., 2020	Unknown
NP_001149712.1	Glutaredoxin	Glutaredoxin	Functions in dynamic biological processes such as redox signaling, ROS and iron homeostasis, defense responses, hormonal regulation, tolerance to salt, drought, temperature, heavy metals and other abiotic and biotic stresses	Stress response	Wu et al., 2017	chloroplast
NP_001148363.1	Glutaredoxin	Glutaredoxin	Functions in dynamic biological processes such as redox signaling, ROS and iron homeostasis, defense responses, hormonal regulation, tolerance to salt, drought, temperature, heavy metals and other abiotic and biotic stresses	Stress response	Wu et al., 2017	mitochondrion
NP_001150229.2	Glutaredoxin	Glutaredoxin	Functions in dynamic biological processes such as redox signaling, ROS and iron homeostasis, defense responses, hormonal regulation, tolerance to salt, drought, temperature, heavy metals and other abiotic and biotic stresses	Stress response	Wu et al., 2017	chloroplast
NP_001150539.1	Glutaredoxin	Glutaredoxin	Functions in dynamic biological processes such as redox signaling, ROS and iron homeostasis, defense responses, hormonal regulation, tolerance to salt, drought, temperature, heavy metals and other abiotic and biotic stresses	Stress response	Wu et al., 2017	chloroplast
NP_001141356.1	Glutaredoxin	Glutaredoxin	Functions in dynamic biological processes such as redox signaling, ROS and iron homeostasis, defense responses, hormonal regulation, tolerance to salt, drought, temperature, heavy metals and other abiotic and biotic stresses	Stress response	Wu et al., 2017	chloroplast
NP_001148595.1	Glutaredoxin	Glutaredoxin	Functions in dynamic biological processes such as redox signaling, ROS and iron homeostasis, defense responses, hormonal regulation, tolerance to salt, drought, temperature, heavy metals and other abiotic and biotic stresses	Stress response	Wu et al., 2017	Unknown
NP_001105563.2	Ferritin/DPS protein domain	Ferritin_DPS_dom	Storage of iron, protection against oxidative stress and regulation of iron homeostasis	Stress response	Briat et al., 2010; Zielinska-Dawidziak, 2015	chloroplast
XP_008662322.1	Ferritin/DPS protein domain	Ferritin_DPS_dom	Storage of iron, protection against oxidative stress and regulation of iron homeostasis	Stress response	Briat et al., 2010; Zielinska-Dawidziak, 2015	chloroplast
NP_001295757.1	Ferritin/DPS protein domain	Ferritin_DPS_dom	Storage of iron, protection against oxidative stress and regulation of iron homeostasis	Stress response	Briat et al., 2010; Zielinska-Dawidziak, 2015	chloroplast
NP_001292798.1	Ferredoxin thioredoxin reductase catalytic beta subunit	FTR_bsu	Response to oxidative stress and transport of electrons	Stress response	Hashida et al., 2018; Eckardt, 2006	chloroplast
NP_001105310.2	Catalase core domain; Catalase immune-responsive domain	Catalase	Cell redox homeostasis: eliminate H2O2 and maintain redox balance of immune system	Stress response	Hackenberg et al., 2013; Smirnoff et al., 2019	Unknown
NP_001241808.1	Catalase core domain; Catalase immune-responsive domain	Catalase	Cell redox homeostasis: eliminate H2O2 and maintain redox balance of immune system	Stress response	Hackenberg et al., 2013; Smirnoff et al., 2019	peroxisome
XP_008665572.1	Aldehyde oxidase/xanthine dehydrogenase molybdopterin binding; CO dehydrogenase flavoprotein C-terminal; Molybdopterin dehydrogenase FAD-binding; 2Fe-2S ferredoxin-type iron-sulfur binding domain	Ald_Oxase/xanthine_DH; 2Fe-2S_ferredoxin-type	Regulate reactive oxygen species metabolism and photosystem response during stress and defense responses	Stress response	Han et al., 2018; Ma et al., 2016; Colasuonno et al., 2017	cytoplasm
XP_020396262.1	Aldehyde oxidase/xanthine dehydrogenase molybdopterin binding; CO dehydrogenase flavoprotein C-terminal; Molybdopterin dehydrogenase FAD-binding; 2Fe-2S ferredoxin-type iron-sulfur binding domain	Ald_Oxase/xanthine_DH; 2Fe-2S_ferredoxin-type	Regulate reactive oxygen species metabolism and photosystem response during stress and defense responses	Stress response	Han et al., 2018; Ma et al., 2016; Colasuonno et al., 2017	cytoplasm
XP_020396263.1	Aldehyde oxidase/xanthine dehydrogenase molybdopterin binding; CO dehydrogenase flavoprotein C-terminal; Molybdopterin dehydrogenase FAD-binding; 2Fe-2S ferredoxin-type iron-sulfur binding domain	Ald_Oxase/xanthine_DH; 2Fe-2S_ferredoxin-type	Regulate reactive oxygen species metabolism and photosystem response during stress and defense responses	Stress response	Han et al., 2018; Ma et al., 2016; Colasuonno et al., 2017	cytoplasm
XP_008657455.1	Aldehyde oxidase/xanthine dehydrogenase molybdopterin binding; CO dehydrogenase flavoprotein C-terminal; Molybdopterin dehydrogenase FAD-binding; 2Fe-2S ferredoxin-type iron-sulfur binding domain	Ald_Oxase/xanthine_DH; 2Fe-2S_ferredoxin-type	Regulate reactive oxygen species metabolism and photosystem response during stress and defense responses	Stress response	Han et al., 2018; Ma et al., 2016; Colasuonno et al., 2017	cytoplasm
NP_001183639.1	Succinate dehydogenase/fumarate reductase N-terminal; 4Fe-4S ferredoxin-type, iron-sulphur binding domain; 2Fe-2S ferredoxin-type iron-sulfur binding domain; Ribosomal protein S14/S29	Succ_Dhase_FrdA_Gne; 4Fe-4S_ferredoxin-type; 2Fe-2S_ferredoxin-type	Oxidation of succinate to fumarate in TCA and transfer of electrons to quinones in membrane and also act as structural component of ribosome in translation	Transport	Huang et al., 2019	mitochondrion
XP_008647440.1	Succinate dehydogenase/fumarate reductase N-terminal; 4Fe-4S ferredoxin-type, iron-sulphur binding domain; 2Fe-2S ferredoxin-type iron-sulfur binding domain; Ribosomal protein S14/S29	Succ_Dhase_FrdA_Gne; 4Fe-4S_ferredoxin-type; 2Fe-2S_ferredoxin-type	Oxidation of succinate to fumarate in TCA and transfer of electrons to quinones in membrane and also act as structural component of ribosome in translation	Transport	Huang et al., 2019	mitochondrion
XP_020398754.1	Succinate dehydogenase/fumarate reductase N-terminal; 4Fe-4S ferredoxin-type, iron-sulphur binding domain; 2Fe-2S ferredoxin-type iron-sulfur binding domain	Succ_Dhase_FrdA_Gne; 4Fe-4S_ferredoxin-type; 2Fe-2S_ferredoxin-type	Oxidation of succinate to fumarate in TCA and transfer of electrons to quinones in membrane	Transport	Huang et al., 2019	Unknown
XP_023158033.1	Succinate dehydogenase/fumarate reductase N-terminal; 4Fe-4S ferredoxin-type, iron-sulphur binding domain; 2Fe-2S ferredoxin-type iron-sulfur binding domain	Succ_Dhase_FrdA_Gne; 4Fe-4S_ferredoxin-type; 2Fe-2S_ferredoxin-type	Oxidation of succinate to fumarate in TCA and transfer of electrons to quinones in membrane	Transport	Huang et al., 2019	Unknown
NP_001136531.1	Succinate dehydogenase/fumarate reductase N-terminal; 4Fe-4S ferredoxin-type, iron-sulphur binding domain; 2Fe-2S ferredoxin-type iron-sulfur binding domain	Succ_Dhase_FrdA_Gne; 4Fe-4S_ferredoxin-type; 2Fe-2S_ferredoxin-type	Oxidation of succinate to fumarate in TCA and transfer of electrons to quinones in membrane	Transport	Huang et al., 2019	mitochondrion
XP_008677742.1	Succinate dehydogenase/fumarate reductase N-terminal; 4Fe-4S ferredoxin-type, iron-sulphur binding domain; 2Fe-2S ferredoxin-type iron-sulfur binding domain	Succ_Dhase_FrdA_Gne; 4Fe-4S_ferredoxin-type; 2Fe-2S_ferredoxin-type	Oxidation of succinate to fumarate in TCA and transfer of electrons to quinones in membrane	Transport	Huang et al., 2019	Unknown
XP_020404944.2	Succinate dehydogenase/fumarate reductase N-terminal; 4Fe-4S ferredoxin-type, iron-sulphur binding domain; 2Fe-2S ferredoxin-type iron-sulfur binding domain	Succ_Dhase_FrdA_Gne; 4Fe-4S_ferredoxin-type; 2Fe-2S_ferredoxin-type	Oxidation of succinate to fumarate in TCA and transfer of electrons to quinones in membrane	Transport	Huang et al., 2019	mitochondrion
XP_008660690.1	Succinate dehydogenase/fumarate reductase N-terminal; 2Fe-2S ferredoxin-type iron-sulfur binding domain	Succ_Dhase_FrdA_Gne; 2Fe-2S_ferredoxin-type	Oxidation of succinate to fumarate in TCA and transfer of electrons to quinones in membrane	Transport	Huang et al., 2019	Unknown
NP_043041.1	Photosystem II cytochrome b559, N-terminal; Photosystem II cytochrome b559 alpha subunit lumenal region	PSII_cyt_b559_a	Transport of electrons and play roles in assembly and stability of PSII, protection PSII against photoinhibition, and modulation of photosynthetic light harvesting.	Transport	Chu and Chiu et al., 2016	Unknown
NP_043040.1	Photosystem II cytochrome b559 beta subunit	PSII_cyt_b559_b	Transport of electrons and play roles in assembly and stability of PSII, protection PSII against photoinhibition, and modulation of photosynthetic light harvesting.	Transport	Chu and Chiu et al., 2016	Unknown
XP_008647774.1	Photosystem I PsaA/PsaB; Ribosomal protein L39e	PsaA/PsaB	Transport of electrons	Transport	Caffarri et al., 2014	Unknown
NP_043025.2	Photosystem I PsaA/PsaB	PsaA/PsaB	Transport of electrons	Transport	Caffarri et al., 2014	Unknown
NP_043024.1	Photosystem I PsaA/PsaB	PsaA/PsaB	Transport of electrons	Transport	Caffarri et al., 2014	chloroplast
NP_043004.1	Photosynthetic reaction centre, L/M; Photosystem II protein D1	Photo_RC_L/M	Transport of electrons	Transport	Lu, 2016	Unknown
NP_043009.1	Photosynthetic reaction centre, L/M; Photosystem II D2 protein	Photo_RC_L/M	Transport of electrons	Transport	Lu, 2016	Unknown
NP_001141093.1	NADH-ubiquinone oxidoreductase 51kDa subunit FMN-binding domain; Soluble ligand binding domain; NADH-ubiquinone oxidoreductase 51kDa subunit iron-sulphur binding domain	NADH_UbQ_OxRdtase	Transport of electrons	Transport	Heyno et al., 2013; Piller et al., 2011; Subrahmanian et al., 2016	mitochondrion
NP_001148767.1	NADH-ubiquinone oxidoreductase 51kDa subunit FMN-binding domain; Soluble ligand binding domain; NADH-ubiquinone oxidoreductase 51kDa subunit iron-sulphur binding domain	NADH_UbQ_OxRdtase	Transport of electrons	Transport	Heyno et al., 2013; Piller et al., 2011; Subrahmanian et al., 2016	mitochondrion
NP_001148902.1	NADH-quinone oxidoreductase, chain I; 4Fe-4S ferredoxin-type iron-sulphur binding domain	NADH_Q_OxRdtase; 4Fe-4S_ferredoxin-type	Transport of electrons	Transport	Heyno et al., 2013; Piller et al., 2011; Subrahmanian et al., 2016	mitochondrion
NP_001281203.1	NADH-quinone oxidoreductase, chain I, 4Fe-4S ferredoxin-type iron-sulphur binding domain	NADH_Q_OxRdtase; 4Fe-4S_ferredoxin-type	Transport of electrons	Transport	Heyno et al., 2013; Piller et al., 2011; Subrahmanian et al., 2016	mitochondrion
XP_008643674.1	NADH-quinone oxidoreductase, chain I, 4Fe-4S ferredoxin-type iron-sulphur binding domain	NADH_Q_OxRdtase; 4Fe-4S_ferredoxin-type	Transport of electrons	Transport	Heyno et al., 2013; Piller et al., 2011; Subrahmanian et al., 2016	mitochondrion
NP_001131270.1	NADH-ubiquinone oxidoreductase-like 20kDa subunit	NADH_UbQ_OxRdtase	Transport of electrons	Transport	Heyno et al., 2013; Piller et al., 2011; Subrahmanian et al., 2016	mitochondrion
NP_001296778.1	NADH-ubiquinone oxidoreductase-like 20kDa subunit	NADH_UbQ_OxRdtase	Transport of electrons	Transport	Heyno et al., 2013; Piller et al., 2011; Subrahmanian et al., 2016	mitochondrion
NP_043029.2	NADH-ubiquinone oxidoreductase-like 20kDa subunit	NADH_UbQ_OxRdtase	Transport of electrons	Transport	Heyno et al., 2013; Piller et al., 2011; Subrahmanian et al., 2016	chloroplast
XP_008673357.1	NADH-ubiquinone oxidoreductase, 75kDa subunit, conserved site; NADH:ubiquinone oxidoreductase subunit G iron-sulphur binding; Molybdopterin oxidoreductase; 2Fe-2S ferredoxin-type iron-sulfur binding domain	NADH_UbQ_OxRdtase; 2Fe-2S_ferredoxin-type; Mopterin_OxRdtase	Transport of electrons	Transport	Heyno et al., 2013; Piller et al., 2011; Subrahmanian et al., 2016	Unknown
NP_001130358.1	NADH-ubiquinone oxidoreductase, 75kDa subunit, conserved site; NADH:ubiquinone oxidoreductase subunit G iron-sulphur binding; Molybdopterin oxidoreductase; 2Fe-2S ferredoxin-type iron-sulfur binding domain	NADH_UbQ_OxRdtase; 2Fe-2S_ferredoxin-type; Mopterin_OxRdtase	Transport of electrons	Transport	Heyno et al., 2013; Piller et al., 2011; Subrahmanian et al., 2016	Unknown
NP_001105819.1	Leghaemoglobin	Leghaemoglobin	Oxygen sensor and transport of electrons	Transport	Saenz-Rivera et al., 2004	cytoplasm
NP_001104966.1	Leghaemoglobin	Leghaemoglobin	Oxygen sensor and transport of electrons	Transport	Saenz-Rivera et al., 2004	cytoplasm
XP_008673346.1	Electron transfer flavoprotein-ubiquinone oxidoreductase, 4Fe-4S; NAD(P)-binding Rossmann-like domain	ETF_QO	Transport of electrons; catabolism of amino acid and survival of plant in sugar depleted conditions	Transport	Ishizaki et al., 2005	Unknown
NP_001146788.1	Electron transfer flavoprotein-ubiquinone oxidoreductase, 4Fe-4S	ETF_QO	Transport of electrons; catabolism of amino acid and survival of plant in sugar depleted conditions	Transport	Ishizaki et al., 2005	Unknown
XP_020401855.1	Cytochrome f large domain; Cytochrome f	Cyt_f	Transport of electrons	Transport	Schottler et al., 2015	Unknown
NP_043037.1	Cytochrome f large domain; Cytochrome f	Cyt_f	Transport of electrons	Transport	Schottler et al., 2015	Unknown
NP_001132673.1	Cytochrome c1	Cyt_c1	Transport of electrons	Transport	Welchen et al., 2012; Kuznetsova et al., 2005; Liu et al., 2014	mitochondrion
XP_008661695.1	Cytochrome c1	Cyt_c1	Transport of electrons	Transport	Welchen et al., 2012; Kuznetsova et al., 2005; Liu et al., 2014	mitochondrion
NP_001170677.1	Cytochrome c1	Cyt_c1	Transport of electrons	Transport	Welchen et al., 2012; Kuznetsova et al., 2005; Liu et al., 2014	mitochondrion
NP_001170028.1	Cytochrome c, class IA/ IB	Cyt_c_1A/1B	Transport of electrons	Transport	Welchen et al., 2012; Kuznetsova et al., 2005; Liu et al., 2014	mitochondrion
XP_008656274.1	Cytochrome c, class IA/ IB	Cyt_c_1A/1B	Transport of electrons	Transport	Welchen et al., 2012; Kuznetsova et al., 2005; Liu et al., 2014	mitochondrion
XP_008657809.1	Cytochrome c, class IA/ IB	Cyt_c_1A/1B	Transport of electrons	Transport	Welchen et al., 2012; Kuznetsova et al., 2005; Liu et al., 2014	mitochondrion
XP_008663765.1	Cytochrome c, class IA/ IB	Cyt_c_1A/1B	Transport of electrons	Transport	Welchen et al., 2012; Kuznetsova et al., 2005; Liu et al., 2014	mitochondrion
XP_008674726.1	Cytochrome c, class IA/ IB	Cyt_c_1A/1B	Transport of electrons	Transport	Welchen et al., 2012; Kuznetsova et al., 2005; Liu et al., 2014	mitochondrion
XP_020404794.1	Cytochrome c, class IA/ IB	Cyt_c_1A/1B	Transport of electrons	Transport	Welchen et al., 2012; Kuznetsova et al., 2005; Liu et al., 2014	mitochondrion
NP_001168633.1	Cytochrome c, class IA/ IB	Cyt_c_1A/1B	Transport of electrons	Transport	Welchen et al., 2012; Kuznetsova et al., 2005; Liu et al., 2014	chloroplast
YP_588386.1	Cytochrome c oxidase subunit I	Cyt_c_oxi	Transport of electrons	Transport	Dahan et al., 2014	mitochondrion
NP_001105561.1	Cytochrome b-c1 complex subunit Rieske transmembrane domain; Rieske [2Fe-2S] iron-sulphur domain	Cyt_b-c1; Rieske_2Fe-2S	Transport of electrons	Transport	Sarewize etal., 2021	mitochondrion
NP_001131229.1	Cytochrome b-c1 complex subunit Rieske transmembrane domain; Rieske [2Fe-2S] iron-sulphur domain	Cyt_b-c1; Rieske_2Fe-2S	Transport of electrons	Transport	Sarewicz etal., 2021	mitochondrion
NP_001131160.1	Cytochrome b-c1 complex subunit Rieske transmembrane domain; Rieske [2Fe-2S] iron-sulphur domain	Cyt_b-c1; Rieske_2Fe-2S	Transport of electrons	Transport	Sarewicz etal., 2021	mitochondrion
NP_001140947.1	Cytochrome b6-f complex Fe-S subunit; Rieske [2Fe-2S] iron-sulphur domain;	Cyt_b6-f; Rieske_2Fe-2S	Transport of electrons	Transport	Sarewicz etal., 2021	chloroplast
NP_001141265.1	Cytochrome b6-f complex Fe-S subunit; Rieske [2Fe-2S] iron-sulphur domain;	Cyt_b6-f; Rieske_2Fe-2S	Transport of electrons	Transport	Sarewicz etal., 2021	mitochondrion
NP_001141146.1	Cytochrome b561/ferric reductase transmembrane	Cyt_b561	Provide reduced iron for transmembrane transport	Transport	Asard et al., 2013	Unknown
YP_588373.1	Cytochrome b/b6/petB; Cytochrome b(C-terminal)/b6/petD	Cyt_b/b6	Transport of electrons	Transport	Xiao et al., 2012	Unknown
NP_043053.1	Cytochrome b/b6/petB	Cyt_b/b6	Transport of electrons	Transport	Xiao et al., 2012	Unknown
NP_043088.1	4Fe-4S ferredoxin-type iron-sulphur binding domain; Photosystem I protein PsaC	4Fe-4S_ferredoxin-type; PsaC	Transport of electrons	Transport	Hanke et al., 2013; Lu et al., 2018	chloroplast
XP_008658153.1	2Fe-2S ferredoxin-type iron-sulfur binding domain; Adrenodoxin	2Fe-2S_ferredoxin-type; Adrenodoxin	Transport of electrons	Transport	Hanke et al., 2013; Lu et al., 2018	Unknown
XP_020394378.1	2Fe-2S ferredoxin-type iron-sulfur binding domain; Adrenodoxin	2Fe-2S_ferredoxin-type; Adrenodoxin	Transport of electrons	Transport	Hanke et al., 2013; Lu et al., 2018	chloroplast
XP_020394379.1	2Fe-2S ferredoxin-type iron-sulfur binding domain; Adrenodoxin	2Fe-2S_ferredoxin-type; Adrenodoxin	Transport of electrons	Transport	Hanke et al., 2013; Lu et al., 2018	chloroplast
XP_008658151.1	2Fe-2S ferredoxin-type iron-sulfur binding domain; Adrenodoxin	2Fe-2S_ferredoxin-type; Adrenodoxin	Transport of electrons	Transport	Hanke et al., 2013; Lu et al., 2018	chloroplast
NP_001296807.1	2Fe-2S ferredoxin-type iron-sulfur binding domain; Adrenodoxin	2Fe-2S_ferredoxin-type; Adrenodoxin	Transport of electrons	Transport	Hanke et al., 2013; Lu et al., 2018	mitochondrion
NP_001345018.1	2Fe-2S ferredoxin-type iron-sulfur binding domain; Adrenodoxin	2Fe-2S_ferredoxin-type; Adrenodoxin	Transport of electrons	Transport	Hanke et al., 2013; Lu et al., 2018	chloroplast
XP_008658150.1	2Fe-2S ferredoxin-type iron-sulfur binding domain; Adrenodoxin	2Fe-2S_ferredoxin-type; Adrenodoxin	Transport of electrons	Transport	Hanke et al., 2013; Lu et al., 2018	chloroplast
NP_001130605.1	2Fe-2S ferredoxin-type iron-sulfur binding domain	2Fe-2S_ferredoxin-type	Transport of electrons	Transport	Hanke et al., 2013; Lu et al., 2018	chloroplast
NP_001150016.1	2Fe-2S ferredoxin-type iron-sulfur binding domain	2Fe-2S_ferredoxin-type	Transport of electrons	Transport	Hanke et al., 2013; Lu et al., 2018	chloroplast
XP_008678349.1	2Fe-2S ferredoxin-type iron-sulfur binding domain	2Fe-2S_ferredoxin-type	Transport of electrons	Transport	Hanke et al., 2013; Lu et al., 2018	chloroplast
NP_001147617.1	2Fe-2S ferredoxin-type iron-sulfur binding domain	2Fe-2S_ferredoxin-type	Transport of electrons	Transport	Hanke et al., 2013; Lu et al., 2018	chloroplast
NP_001336412.1	2Fe-2S ferredoxin-type iron-sulfur binding domain	2Fe-2S_ferredoxin-type	Transport of electrons	Transport	Hanke et al., 2013; Lu et al., 2018	chloroplast
NP_001168703.1	2Fe-2S ferredoxin-type iron-sulfur binding domain	2Fe-2S_ferredoxin-type	Transport of electrons	Transport	Hanke et al., 2013; Lu et al., 2018	chloroplast
NP_001266399.1	2Fe-2S ferredoxin-type iron-sulfur binding domain	2Fe-2S_ferredoxin-type	Transport of electrons	Transport	Hanke et al., 2013; Lu et al., 2018	chloroplast
NP_001297147.1	2Fe-2S ferredoxin-type iron-sulfur binding domain	2Fe-2S_ferredoxin-type	Transport of electrons	Transport	Hanke et al., 2013; Lu et al., 2018	chloroplast
NP_001104844.1	2Fe-2S ferredoxin-type iron-sulfur binding domain	2Fe-2S_ferredoxin-type	Transport of electrons	Transport	Hanke et al., 2013; Lu et al., 2018	chloroplast
References
Alford, S. R., Rangarajan, P., Williams, S. P., & Gillaspy, G. E. (2012). myo-Inositol oxygenase is required for responses to low energy conditions in Arabidopsis thaliana. Frontiers in plant science, 3, 69.
Araújo, W. L., Ishizaki, K., Nunes-Nesi, A., Tohge, T., Larson, T. R., Krahnert, I., ... & Fernie, A. R. (2011). Analysis of a range of catabolic mutants provides evidence that phytanoyl-coenzyme A does not act as a substrate of the electron-transfer flavoprotein/electron-transfer flavoprotein: ubiquinone oxidoreductase complex in Arabidopsis during dark-induced senescence. Plant physiology, 157(…
Asard, H., Barbaro, R., Trost, P., & Bérczi, A. (2013). Cytochromes b 561: ascorbate-mediated trans-membrane electron transport. Antioxidants & redox signaling, 19(9), 1026-1035.
Becana, M., Yruela, I., Sarath, G., Catalan, P., & Hargrove, M. S. (2020). Plant hemoglobins: a journey from unicellular green algae to vascular plants. New Phytologist, 227(6), 1618-1635.
Bhadouria, J. et al. Identification of purple acid phosphatases in chickpea and potential roles of CaPAP7 in seed phytate accumulation. Sci. Rep. 7, 1–12 (2017).
Briat, J. F., Ravet, K., Arnaud, N., Duc, C., Boucherez, J., Touraine, B., ... & Gaymard, F. (2010). New insights into ferritin synthesis and function highlight a link between iron homeostasis and oxidative stress in plants. Annals of botany, 105(5), 811-822.
Caffarri, S., Tibiletti, T., C Jennings, R., & Santabarbara, S. (2014). A comparison between plant photosystem I and photosystem II architecture and functioning. Current Protein and Peptide Science, 15(4), 296-331.
Chatterjee, A., Abeydeera, N. D., Bale, S., Pai, P. J., Dorrestein, P. C., Russell, D. H., ... & Begley, T. P. (2011). Saccharomyces cerevisiae THI4p is a suicide thiamine thiazole synthase. Nature, 478(7370), 542-546.;
Chekan, J. R., Ongpipattanakul, C., Wright, T. R., Zhang, B., Bollinger, J. M., Rajakovich, L. J., ... & Nair, S. K. (2019). Molecular basis for enantioselective herbicide degradation imparted by aryloxyalkanoate dioxygenases in transgenic plants. Proceedings of the National Academy of Sciences, 116(27), 13299-13304.
Chen, X., Zhu, L., Xin, L., Du, K., Ran, X., Cui, X., ... & Wu, X. (2015). Rice stripe1-2 and stripe1-3 mutants encoding the small subunit of ribonucleotide reductase are temperature sensitive and are required for chlorophyll biosynthesis. PloS one, 10(6), e0130172.
Chu, H. A., & Chiu, Y. F. (2016). The roles of cytochrome b559 in assembly and photoprotection of photosystem II revealed by site-directed mutagenesis studies. Frontiers in plant science, 6, 1261.
Colasuonno, P., Marcotuli, I., Lozito, M. L., Simeone, R., Blanco, A., & Gadaleta, A. (2017). Characterization of aldehyde oxidase (AO) genes involved in the accumulation of carotenoid pigments in wheat grain. Frontiers in plant science, 8, 863.
Dahan, J., Tcherkez, G., Macherel, D., Benamar, A., Belcram, K., Quadrado, M., ... & Mireau, H. (2014). Disruption of the CYTOCHROME C OXIDASE DEFICIENT1 gene leads to cytochrome c oxidase depletion and reorchestrated respiratory metabolism in Arabidopsis. Plant Physiology, 166(4), 1788-1802.
Dhar, M. K., Mishra, S., Bhat, A., Chib, S., & Kaul, S. (2020). Plant carotenoid cleavage oxygenases: structure–function relationships and role in development and metabolism. Briefings in functional genomics, 19(1), 1-9.
Eckardt, N. A. (2006). Ferredoxin-thioredoxin system plays a key role in plant response to oxidative stress.
Fitzpatrick, T. B., & Chapman, L. M. (2020). The importance of thiamine (vitamin B1) in plant health: from crop yield to biofortification. Journal of Biological Chemistry, 295(34), 12002-12013.
Fitzpatrick, T. B., & Chapman, L. M. (2020). The importance of thiamine (vitamin B1) in plant health: from crop yield to biofortification. Journal of Biological Chemistry, 295(34), 12002-12013.
Forde, B. G., & Lea, P. J. (2007). Glutamate in plants: metabolism, regulation, and signalling. Journal of experimental botany, 58(9), 2339-2358.
Friedman, E. J., Wang, H. X., Jiang, K., Perovic, I., Deshpande, A., Pochapsky, T. C., ... & Jones, A. M. (2011). Acireductone dioxygenase 1 (ARD1) is an effector of the heterotrimeric G protein β subunit in Arabidopsis. Journal of Biological Chemistry, 286(34), 30107-30118.
Ghifari, A. S., Huang, S., & Murcha, M. W. (2019). The peptidases involved in plant mitochondrial protein import. Journal of experimental botany, 70(21), 6005-6018.
Ghosh, A., Pareek, A., Sopory, S. K., & Singla‐Pareek, S. L. (2014). A glutathione responsive rice glyoxalase II, Os GLYII‐2, functions in salinity adaptation by maintaining better photosynthesis efficiency and anti‐oxidant pool. The Plant Journal, 80(1), 93-105.
Godoi, P. H., Galhardo, R. S., Luche, D. D., Van Sluys, M. A., Menck, C. F., & Oliva, G. (2006). Structure of the thiazole biosynthetic enzyme THI1 from Arabidopsis thaliana. Journal of Biological Chemistry, 281(41), 30957-30966.
Gou, M., Yang, X., Zhao, Y., Ran, X., Song, Y., & Liu, C. J. (2019). Cytochrome b5 is an obligate electron shuttle protein for syringyl lignin biosynthesis in Arabidopsis. The Plant Cell, 31(6), 1344-1366.
Gupta, K. J., Hebelstrup, K. H., Mur, L. A., & Igamberdiev, A. U. (2011). Plant hemoglobins: important players at the crossroads between oxygen and nitric oxide. FEBS letters, 585(24), 3843-3849.
Hackenberg, T., Juul, T., Auzina, A., Gwiżdż, S., Małolepszy, A., Van Der Kelen, K., ... & Andersen, S. U. (2013). Catalase and NO CATALASE ACTIVITY1 promote autophagy-dependent cell death in Arabidopsis. The Plant Cell, 25(11), 4616-4626.
Hagel, J. M., & Facchini, P. J. (2018). Expanding the roles for 2-oxoglutarate-dependent oxygenases in plant metabolism. Natural product reports, 35(8), 721-734.
Han, R., Jiang, W., Tang, S., Wan, J., Long, Q., Pan, X., ... & Wu, Z. (2018). Xanthine Dehydrogenase Involves in the Response of Photosystem and Reactive Oxygen Metabolism to Drought Stress in Rice. Russian Journal of Plant Physiology, 65(3), 404-411.
Hanke, G. U. Y. & Mulo, P. Plant type ferredoxins and ferredoxin‐dependent metabolism. Plant. Cell Environ. 36, 1071–1084 (2013).
Hashida, S. N., Miyagi, A., Nishiyama, M., Yoshida, K., Hisabori, T., & Kawai‐Yamada, M. (2018). Ferredoxin/thioredoxin system plays an important role in the chloroplastic NADP status of Arabidopsis. The Plant Journal, 95(6), 947-960.
Hecker, A., Leulliot, N., Gadelle, D., Graille, M., Justome, A., Dorlet, P., ... & Forterre, P. (2007). An archaeal orthologue of the universal protein Kae1 is an iron metalloprotein which exhibits atypical DNA-binding properties and apurinic-endonuclease activity in vitro. Nucleic acids research, 35(18), 6042-6051.
Heyno, E., Alkan, N. & Fluhr, R. A dual role for plant quinone reductases in host–fungus interaction. Physiol. Plant. 149, 340–353 (2013).
Hirasawa, M., Tripathy, J. N., Somasundaram, R., Johnson, M. K., Bhalla, M., Allen, J. P., & Knaff, D. B. (2009). The interaction of spinach nitrite reductase with ferredoxin: a site-directed mutation study. Molecular plant, 2(3), 407-415.
Hofmann, A., Wienkoop, S., Harder, S., Bartlog, F. & Lüthje, S. Hypoxia-Responsive Class III Peroxidases in Maize Roots: Soluble and Membrane-Bound Isoenzymes. Int. J. Mol. Sci. 21, 8872 (2020).
Huang, S., Braun, H., Gawryluk, R. M. R. & Millar, A. H. Mitochondrial complex II of plants: subunit composition, assembly, and function in respiration and signaling. Plant J. 98, 405–417 (2019).
Hyun, T. K., van der Graaff, E., Albacete, A., Eom, S. H., Großkinsky, D. K., Böhm, H., ... & Roitsch, T. (2014). The Arabidopsis PLAT domain protein1 is critically involved in abiotic stress tolerance. PLoS One, 9(11), e112946.
Ikeyama, Y., Tasaka, M., & Fukaki, H. (2010). RLF, a cytochrome b5‐like heme/steroid binding domain protein, controls lateral root formation independently of ARF7/19‐mediated auxin signaling in Arabidopsis thaliana. The Plant Journal, 62(5), 865-875.
Ishizaki, K., Larson, T. R., Schauer, N., Fernie, A. R., Graham, I. A., & Leaver, C. J. (2005). The critical role of Arabidopsis electron-transfer flavoprotein: ubiquinone oxidoreductase during dark-induced starvation. The Plant Cell, 17(9), 2587-2600.
Jelakovic, S., Kopriva, S., Süss, K. H., & Schulz, G. E. (2003). Structure and catalytic mechanism of the cytosolic D-ribulose-5-phosphate 3-epimerase from rice. Journal of molecular biology, 326(1), 127-135.
Jouili, H., Bouazizi, H. & El Ferjani, E. Plant peroxidases: biomarkers of metallic stress. Acta Physiol. Plant. 33, 2075 (2011).
Jouili, H., Bouazizi, H., & El Ferjani, E. (2011). Plant peroxidases: biomarkers of metallic stress. Acta Physiologiae Plantarum, 33(6), 2075.
Khoshnevis, S., Gross, T., Rotte, C., Baierlein, C., Ficner, R., & Krebber, H. (2010). The iron–sulphur protein RNase L inhibitor functions in translation termination. EMBO reports, 11(3), 214-219.
Kim, J. Y., Nakayama, M., Toyota, H., Kurisu, G., & Hase, T. (2016). Structural and mutational studies of an electron transfer complex of maize sulfite reductase and ferredoxin. The Journal of Biochemistry, 160(2), 101-109.
Klinge, S., Hirst, J., Maman, J. D., Krude, T., & Pellegrini, L. (2007). An iron-sulfur domain of the eukaryotic primase is essential for RNA primer synthesis. Nature structural & molecular biology, 14(9), 875-877.
Kumar, R., Tran, L. S. P., Neelakandan, A. K., & Nguyen, H. T. (2012). Higher Plant Cytochrome b 5 Polypeptides Modulate Fatty Acid Desaturation. PloS one, 7(2), e31370.; 50.
Kuznetsova, S. S., Azarkina, N. V., Vygodina, T. V., Siletsky, S. A., & Konstantinov, A. A. (2005). Zinc ions as cytochrome c oxidase inhibitors: two sites of action. Biochemistry (Moscow), 70(2), 128-136.
Li, Y., & Ni, X. (2019). Molecular Evolution and Functional Analysis of Rubredoxin-Like Proteins in Plants. BioMed research international, 2019.
Li, Y., & Wei, K. (2020). Comparative functional genomics analysis of cytochrome P450 gene superfamily in wheat and maize. BMC plant biology, 20(1), 1-22.
Liang, Y., Wan, N., Cheng, Z., Mo, Y., Liu, B., Liu, H., ... & Li, M. (2017). Whole-Genome identification and expression pattern of the vicinal oxygen chelate family in rapeseed (Brassica napus L.). Frontiers in plant science, 8, 745.
Liu, J., Chakraborty, S., Hosseinzadeh, P., Yu, Y., Tian, S., Petrik, I., ... & Lu, Y. (2014). Metalloproteins containing cytochrome, iron–sulfur, or copper redox centers. Chemical reviews, 114(8), 4366-4469.
Lorence, A., Chevone, B. I., Mendes, P., & Nessler, C. L. (2004). Myo-inositol oxygenase offers a possible entry point into plant ascorbate biosynthesis. Plant Physiology, 134(3), 1200-1205.
Lu, Y. (2016). Identification and roles of photosystem II assembly, stability, and repair factors in Arabidopsis. Frontiers in plant science, 7, 168.
Lu, Y. Assembly and transfer of iron–sulfur clusters in the plastid. Front. Plant Sci. 9, 336 (2018).
Ma, X., Wang, W., Bittner, F., Schmidt, N., Berkey, R., Zhang, L., ... & Xiao, S. (2016). Dual and opposing roles of xanthine dehydrogenase in defense-associated reactive oxygen species metabolism in Arabidopsis. The Plant Cell, 28(5), 1108-1126.
Máthé, C., Garda, T., & Freytag, C. (2019). The role of serine-threonine protein phosphatase pp2a in plant oxidative stress signaling—facts and hypotheses. International journal of molecular sciences, 20(12), 3028.
Matthews J.M. (2013) Zinc Finger Folds and Functions. In: Kretsinger R.H., Uversky V.N., Permyakov E.A. (eds) Encyclopedia of Metalloproteins. Springer, New York, NY. https://doi.org/10.1007/978-1-4614-1533-6_203
Miret, J. A., & Munné-Bosch, S. (2014). Plant amino acid-derived vitamins: biosynthesis and function. Amino Acids, 46(4), 809-824.
Missoury, S., Plancqueel, S., Li de la Sierra-Gallay, I., Zhang, W., Liger, D., Durand, D., ... & van Tilbeurgh, H. (2018). The structure of the TsaB/TsaD/TsaE complex reveals an unexpected mechanism for the bacterial t6A tRNA-modification. Nucleic acids research, 46(11), 5850-5860.
Mitchell, A. J., & Weng, J. K. (2019). Unleashing the synthetic power of plant oxygenases: from mechanism to application. Plant physiology.
Mitchell, A. J., & Weng, J. K. (2019). Unleashing the synthetic power of plant oxygenases: from mechanism to application. Plant physiology.
Olczak, M., Morawiecka, B. & Watorek, W. Plant purple acid phosphatases-genes, structures and biological function. Acta Biochim. Pol. 50, 1245–1256 (2003).
Orozco-Nunnelly, D. A., Muhammad, D., Mezzich, R., Lee, B. S., Jayathilaka, L., Kaufman, L. S., & Warpeha, K. M. (2014). Pirin1 (PRN1) is a multifunctional protein that regulates quercetin, and impacts specific light and UV responses in the seed-to-seedling transition of Arabidopsis thaliana. PLoS One, 9(4), e93371.
Pandian, B. A., Sathishraj, R., Djanaguiraman, M., Prasad, P. V., & Jugulam, M. (2020). Role of cytochrome P450 enzymes in plant stress response. Antioxidants, 9(5), 454.
Peyret, P., Perez, P., & Alric, M. (1995). Structure, genomic organization, and expression of the Arabidopsis thaliana aconitase gene: plant aconitase show significant homology with mammalian iron-responsive element-binding protein. Journal of Biological Chemistry, 270(14), 8131-8137.
Piller, L. E. et al. Chloroplast lipid droplet type II NAD (P) H quinone oxidoreductase is essential for prenylquinone metabolism and vitamin K1 accumulation. Proc. Natl. Acad. Sci. 108, 14354–14359 (2011).
Pourcel, L., Moulin, M., & Fitzpatrick, T. B. (2013). Examining strategies to facilitate vitamin B1 biofortification of plants by genetic engineering. Frontiers in plant science, 4, 160.
Puig, S., Ramos-Alonso, L., Romero, A. M., & Martínez-Pastor, M. T. (2017). The elemental role of iron in DNA synthesis and repair. Metallomics, 9(11), 1483-1500.
Qian, Y., Chen, C., Jiang, L., Zhang, J., & Ren, Q. (2019). Genome-wide identification, classification and expression analysis of the JmjC domain-containing histone demethylase gene family in maize. BMC genomics, 20(1), 256.
Roldán-Arjona, T., Ariza, R. R., & Córdoba-Cañero, D. (2019). DNA base excision repair in plants: an unfolding story with familiar and novel characters. Frontiers in plant science, 10, 1055.
Sáenz-Rivera, J., Sarath, G., & Arredondo-Peter, R. (2004). Modeling the tertiary structure of a maize (Zea mays ssp. mays) non-symbiotic hemoglobin. Plant Physiology and Biochemistry, 42(11), 891-897.
Sarewicz, M., Pintscher, S., Pietras, R., Borek, A., Bujnowicz, Ł., Hanke, G., ... & Osyczka, A. (2021). Catalytic Reactions and Energy Conservation in the Cytochrome bc 1 and b 6 f Complexes of Energy-Transducing Membranes. Chemical Reviews, 121(4), 2020-2108.
Schellenberg, M. J., & Williams, R. S. (2011). DNA end processing by polynucleotide kinase/phosphatase. Proceedings of the National Academy of Sciences, 108(52), 20855-20856.
Schenck, C. A., & Maeda, H. A. (2018). Tyrosine biosynthesis, metabolism, and catabolism in plants. Phytochemistry, 149, 82-102.
Schöttler, M. A., Tóth, S. Z., Boulouis, A., & Kahlau, S. (2015). Photosynthetic complex stoichiometry dynamics in higher plants: biogenesis, function, and turnover of ATP synthase and the cytochrome b 6 f complex. Journal of experimental botany, 66(9), 2373-2400.
Sengupta, S., Nechushtai, R., Jennings, P. A., Jose’N, O., Padilla, P. A., Azad, R. K., & Mittler, R. (2018). Phylogenetic analysis of the CDGSH iron-sulfur binding domain reveals its ancient origin. Scientific reports, 8(1), 1-12.
Shi, Y. (2009). Serine/threonine phosphatases: mechanism through structure. Cell, 139(3), 468-484.
Shigeto, J. & Tsutsumi, Y. Diverse functions and reactions of class III peroxidases. New Phytol. 209, 1395–1402 (2016).
Shiriga, K., Sharma, R., Kumar, K., Yadav, S. K., Hossain, F., & Thirunavukkarasu, N. (2014). Expression pattern of superoxide dismutase under drought stress in maize. Int J Innovative Res Sci Eng Technol, 3(4), 11333-7.
Singla-Pareek, S. L., Yadav, S. K., Pareek, A., Reddy, M. K., & Sopory, S. K. (2006). Transgenic tobacco overexpressing glyoxalase pathway enzymes grow and set viable seeds in zinc-spiked soils. Plant Physiology, 140(2), 613-623.
Smirnoff, N., & Arnaud, D. (2019). Hydrogen peroxide metabolism and functions in plants. New Phytologist, 221(3), 1197-1214.
Sobota, J. M., & Imlay, J. A. (2011). Iron enzyme ribulose-5-phosphate 3-epimerase in Escherichia coli is rapidly damaged by hydrogen peroxide but can be protected by manganese. Proceedings of the National Academy of Sciences, 108(13), 5402-5407.
Stacey, M. G., Cahoon, R. E., Nguyen, H. T., Cui, Y., Sato, S., Nguyen, C. T., ... & Stacey, G. (2016). Identification of homogentisate dioxygenase as a target for vitamin E biofortification in oilseeds. Plant physiology, 172(3), 1506-1518.
Stephenie, S., Chang, Y. P., Gnanasekaran, A., Esa, N. M., & Gnanaraj, C. (2020). An insight on superoxide dismutase (SOD) from plants for mammalian health enhancement. Journal of Functional Foods, 68, 103917.
Subrahmanian, N., Remacle, C., & Hamel, P. P. (2016). Plant mitochondrial Complex I composition and assembly: A review. Biochimica et Biophysica Acta (BBA)-Bioenergetics, 1857(7), 1001-1014.
Thiaville, P. C., Iwata-Reuyl, D., & de Crécy-Lagard, V. (2014). Diversity of the biosynthesis pathway for threonylcarbamoyladenosine (t6A), a universal modification of tRNA. RNA biology, 11(12), 1529-1539.
Vallabhaneni, R., Bradbury, L. M. T. & Wurtzel, E. T. The carotenoid dioxygenase gene family in maize, sorghum, and rice. Arch. Biochem. Biophys. 504, 104–111 (2010).
Viswanath, K. K., Varakumar, P., Pamuru, R. R., Basha, S. J., Mehta, S., & Rao, A. D. (2020). Plant lipoxygenases and their role in plant physiology. Journal of Plant Biology, 63(2), 83-95.
Wang, C., & Liu, Z. (2006). Arabidopsis ribonucleotide reductases are critical for cell cycle progression, DNA damage repair, and plant development. The Plant Cell, 18(2), 350-365.
Wang, L., Li, Z., Qian, W., Guo, W., Gao, X., Huang, L., ... & Liu, D. (2011). The Arabidopsis purple acid phosphatase AtPAP10 is predominantly associated with the root surface and plays an important role in plant tolerance to phosphate limitation. Plant Physiology, 157(3), 1283-1299.
Wang, X., & Liu, L. (2016). Crystal structure and catalytic mechanism of 7-hydroxymethyl chlorophyll a reductase. Journal of Biological Chemistry, 291(25), 13349-13359.
Wang, Y. M., Yang, Q., Liu, Y. J., & Yang, H. L. (2016). Molecular evolution and expression divergence of the aconitase (ACO) gene family in land plants. Frontiers in plant science, 7, 1879.
Welchen, E., Hildebrandt, T. M., Lewejohann, D., Gonzalez, D. H., & Braun, H. P. (2012). Lack of cytochrome c in Arabidopsis decreases stability of Complex IV and modifies redox metabolism without affecting Complexes I and III. Biochimica et Biophysica Acta (BBA)-Bioenergetics, 1817(7), 990-1001.
White, M. D., & Flashman, E. (2016). Catalytic strategies of the non-heme iron dependent oxygenases and their roles in plant biology. Current opinion in chemical biology, 31, 126-135.
White, M. D., & Flashman, E. (2016). Catalytic strategies of the non-heme iron dependent oxygenases and their roles in plant biology. Current opinion in chemical biology, 31, 126-135.
Wu, Q., Yang, J., Cheng, N., Hirschi, K. D., White, F. F., & Park, S. (2017). Glutaredoxins in plant development, abiotic stress response, and iron homeostasis: From model organisms to crops. Environmental and Experimental Botany, 139, 91-98.
Xiao, J., Li, J., Ouyang, M., Yun, T., He, B., Ji, D., ... & Zhang, L. (2012). DAC is involved in the accumulation of the cytochrome b6/f complex in Arabidopsis. Plant physiology, 160(4), 1911-1922.
Zhang, C. Involvement of iron-containing proteins in genome integrity in Arabidopsis thaliana. Genome Integr. 6, (2015).
Zhao, C., Höppner, A., Xu, Q. Z., Gärtner, W., Scheer, H., Zhou, M., & Zhao, K. H. (2017). Structures and enzymatic mechanisms of phycobiliprotein lyases CpcE/F and PecE/F. Proceedings of the National Academy of Sciences, 114(50), 13170-13175.
Zhao, X., Wei, J., He, L., Zhang, Y., Zhao, Y., Xu, X., ... & Xu, J. (2019). Identification of fatty acid Desaturases in maize and their differential responses to low and high temperature. Genes, 10(6), 445.
Zhao, Z., & Assmann, S. M. (2011). The glycolytic enzyme, phosphoglycerate mutase, has critical roles in stomatal movement, vegetative growth, and pollen production in Arabidopsis thaliana. Journal of experimental botany, 62(14), 5179-5189.
Zielińska-Dawidziak, M. (2015). Plant ferritin—a source of iron to prevent its deficiency. Nutrients, 7(2), 1184-1201.

## Sheet: Supplementary Table3b
Supplementary Table3b: Functional annotation and Subcellular localization of Zn binding proteins of Zea mays
Sequence ID	Functional domain/family	Domain_short_name	Description	Broad function	References	Subcellular localization
XP_020403767.1	Aminoacyl-tRNA synthetase, class II (G/ P/ S/T) Anticodon-binding Prolyl-tRNA synthetase, class II	aa-tRNA-synt_IIb;Anticodon-bd;Pro-tRNA_synth_II	tRNA aminoacylation for protein translation	Gene expression and regulation	Yaremchuk et al., 2000; Pak et al., 2018	Cytoplasm
XP_020403768.1	Aminoacyl-tRNA synthetase, class II (G/ P/ S/T) Anticodon-binding Prolyl-tRNA synthetase, class II	aa-tRNA-synt_IIb;Anticodon-bd;Pro-tRNA_synth_II	tRNA aminoacylation for protein translation	Gene expression and regulation	Yaremchuk et al., 2000; Pak et al., 2018	Cytoplasm
XP_020403769.1	Aminoacyl-tRNA synthetase, class II (G/ P/ S/T) Anticodon-binding Prolyl-tRNA synthetase, class II	aa-tRNA-synt_IIb;Anticodon-bd;Pro-tRNA_synth_II	tRNA aminoacylation for protein translation	Gene expression and regulation	Yaremchuk et al., 2000; Pak et al., 2018	Cytoplasm
XP_020403770.1	Aminoacyl-tRNA synthetase, class II (G/ P/ S/T) Anticodon-binding Prolyl-tRNA synthetase, class II	aa-tRNA-synt_IIb;Anticodon-bd;Pro-tRNA_synth_II	tRNA aminoacylation for protein translation	Gene expression and regulation	Yaremchuk et al., 2000; Pak et al., 2018	Cytoplasm
NP_001149927.2	Aminoacyl-tRNA synthetase, class II (G/ P/ S/T) Anticodon-binding Prolyl-tRNA synthetase, class II	aa-tRNA-synt_IIb;Anticodon-bd;Pro-tRNA_synth_II	tRNA aminoacylation for protein translation	Gene expression and regulation	Yaremchuk et al., 2000; Pak et al., 2018	Cytoplasm
XP_008676721.1	Aminoacyl-tRNA synthetase, class II (G/ P/ S/T) Anticodon-binding Prolyl-tRNA synthetase, class II	aa-tRNA-synt_IIb;Anticodon-bd;Pro-tRNA_synth_II	tRNA aminoacylation for protein translation	Gene expression and regulation	Yaremchuk et al., 2000; Pak et al., 2018	Cytoplasm
XP_008664856.1	Aminoacyl-tRNA synthetase, class II (G/ P/ S/T) Anticodon-binding Threonyl/alanyl tRNA synthetase, SAD	aa-tRNA-synt_IIb;Anticodon-bd;tRNA_SAD	Threonyl-tRNA aminoacylation for protein translation	Gene expression and regulation	Sankaranarayanan et al., 2000; Pak et al., 2018	Cytoplasm
NP_001332966.1	Aminoacyl-tRNA synthetase, class II (G/ P/ S/T) Anticodon-binding Threonyl/alanyl tRNA synthetase, SAD	aa-tRNA-synt_IIb;Anticodon-bd;tRNA_SAD	Threonyl-tRNA aminoacylation for protein translation	Gene expression and regulation	Sankaranarayanan et al., 2000; Pak et al., 2018	Cytoplasm
NP_001152943.1	Anaphase-promoting complex subunit 11; Zinc finger, RING-type	APC11; Znf RING	Mediates E2-dependent ubiquitination and play role in progression of cell cycle	Gene expression and regulation	Leverson et al., 2000; Eloy et al., 2015	Unknown
XP_020407822.1	Anaphase-promoting complex subunit 11; Zinc finger, RING-type	APC11; Znf RING	Mediates E2-dependent ubiquitination and play role in progression of cell cycle	Gene expression and regulation	Leverson et al., 2000; Eloy et al., 2015	Unknown
XP_023158064.1	Anaphase-promoting complex subunit 11; Zinc finger, RING-type	APC11; Znf RING	Mediates E2-dependent ubiquitination and play role in progression of cell cycle	Gene expression and regulation	Leverson et al., 2000; Eloy et al., 2015	Unknown
NP_001105312.2	Auxin binding protein	ABP	Act as receptor for plant hormone auxin and play crucial role in regulation of non-transcriptional responses	Gene expression and regulation	Grones and Friml, 2015; Gao et al., 2015; Paponov et al., 2019	endoplasmic reticulum
XP_023156929.1	Auxin-binding protein	ABP	Act as receptor for plant hormone auxin and play crucial role in regulation of non-transcriptional responses	Gene expression and regulation	Grones and Friml, 2015; Gao et al., 2015; Paponov et al., 2019	endoplasmic reticulum
NP_001105353.1	Auxin-binding protein	ABP	Act as receptor for plant hormone auxin and play crucial role in regulation of non-transcriptional responses	Gene expression and regulation	Grones and Friml, 2015; Gao et al., 2015; Paponov et al., 2019	endoplasmic reticulum
XP_020401497.1	Auxin-binding protein	ABP	Act as receptor for plant hormone auxin and play crucial role in regulation of non-transcriptional responses	Gene expression and regulation	Grones and Friml, 2015; Gao et al., 2015; Paponov et al., 2019	endoplasmic reticulum
NP_001105624.2	Casein kinase II, regulatory subunit	Casein_kin_II_reg-sub	Post-translational modification: Catalyze the reversible transfer of the gamma-phosphate from ATP to amino acid side chains of proteins and play critical role in the signal transduction pathways involved in growth, metabolism, differentiation, stress response and cell death	Gene expression and regulation	Filhol et al., 2005; Mulekar and Huq, 2014	Nucleus
NP_001149821.1	Casein kinase II, regulatory subunit	Casein_kin_II_reg-sub	Post-translational modification: Catalyze the reversible transfer of the gamma-phosphate from ATP to amino acid side chains of proteins and play critical role in the signal transduction pathways involved in growth, metabolism, differentiation, stress response and cell death	Gene expression and regulation	Filhol et al., 2005; Mulekar and Huq, 2014	Unknown
XP_020403350.1	Casein kinase II, regulatory subunit	Casein_kin_II_reg-sub	Post-translational modification: Catalyze the reversible transfer of the gamma-phosphate from ATP to amino acid side chains of proteins and play critical role in the signal transduction pathways involved in growth, metabolism, differentiation, stress response and cell death	Gene expression and regulation	Filhol et al., 2005; Mulekar and Huq, 2014	Unknown
NP_001104974.2	Casein kinase II, regulatory subunit	Casein_kin_II_reg-sub	Post-translational modification: Catalyze the reversible transfer of the gamma-phosphate from ATP to amino acid side chains of proteins and play critical role in the signal transduction pathways involved in growth, metabolism, differentiation, stress response and cell death	Gene expression and regulation	Filhol et al., 2005; Mulekar and Huq, 2014	Nucleus
XP_020403589.1	Casein kinase II, regulatory subunit	Casein_kin_II_reg-sub	Post-translational modification: Catalyze the reversible transfer of the gamma-phosphate from ATP to amino acid side chains of proteins and play critical role in the signal transduction pathways involved in growth, metabolism, differentiation, stress response and cell death	Gene expression and regulation	Filhol et al., 2005; Mulekar and Huq, 2014	Unknown
NP_001142083.1	Casein kinase II, regulatory subunit	Casein_kin_II_reg-sub	Post-translational modification: Catalyze the reversible transfer of the gamma-phosphate from ATP to amino acid side chains of proteins and play critical role in the signal transduction pathways involved in growth, metabolism, differentiation, stress response and cell death	Gene expression and regulation	Filhol et al., 2005; Mulekar and Huq, 2014	Unknown
XP_008658314.1	Casein kinase II, regulatory subunit	Casein_kin_II_reg-sub	Post-translational modification: Catalyze the reversible transfer of the gamma-phosphate from ATP to amino acid side chains of proteins and play critical role in the signal transduction pathways involved in growth, metabolism, differentiation, stress response and cell death	Gene expression and regulation	Filhol et al., 2005; Mulekar and Huq, 2014	Unknown
XP_008658315.1	Casein kinase II, regulatory subunit	Casein_kin_II_reg-sub	Post-translational modification: Catalyze the reversible transfer of the gamma-phosphate from ATP to amino acid side chains of proteins and play critical role in the signal transduction pathways involved in growth, metabolism, differentiation, stress response and cell death	Gene expression and regulation	Filhol et al., 2005; Mulekar and Huq, 2014	Unknown
NP_001241779.2	Casein kinase II, regulatory subunit	Casein_kin_II_reg-sub	Post-translational modification: Catalyze the reversible transfer of the gamma-phosphate from ATP to amino acid side chains of proteins and play critical role in the signal transduction pathways involved in growth, metabolism, differentiation, stress response and cell death	Gene expression and regulation	Filhol et al., 2005; Mulekar and Huq, 2014	Unknown
NP_001278490.1	Casein kinase II, regulatory subunit	Casein_kin_II_reg-sub	Post-translational modification: Catalyze the reversible transfer of the gamma-phosphate from ATP to amino acid side chains of proteins and play critical role in the signal transduction pathways involved in growth, metabolism, differentiation, stress response and cell death	Gene expression and regulation	Filhol et al., 2005; Mulekar and Huq, 2014	Unknown
XP_008645717.1	DNA polymerase epsilon catalytic subunit DNA-directed DNA polymerase, family B	DNA pol	DNA replication, cell cycle regulation and DNA damage response	Gene expression and regulation	Pedroza-Garcia et al., 2016	Nucleus
XP_008645718.1	DNA polymerase epsilon catalytic subunit DNA-directed DNA polymerase, family B	DNA pol	DNA replication, cell cycle regulation and DNA damage response	Gene expression and regulation	Pedroza-Garcia et al., 2016	Nucleus
XP_008651594.1	DNA2/NAM7 helicase, helicase domain RNA helicase UPF1, UPF2-interacting domain Domain of unknown function DUF5599	DNA2/NAM7 helic; UPF1	Nuclear-transcribed mRNA catabolic process, non-sense-mediated decay	Gene expression and regulation	Chicois, 2018	Unknown
XP_008651595.1	DNA2/NAM7 helicase, helicase domain RNA helicase UPF1, UPF2-interacting domain Domain of unknown function DUF5599	DNA2/NAM7 helic; UPF1	Nuclear-transcribed mRNA catabolic process, non-sense-mediated decay	Gene expression and regulation	Chicois, 2018	Unknown
XP_008651596.1	DNA2/NAM7 helicase, helicase domain RNA helicase UPF1, UPF2-interacting domain Domain of unknown function DUF5599	DNA2/NAM7 helic; UPF1	Nuclear-transcribed mRNA catabolic process, non-sense-mediated decay	Gene expression and regulation	Chicois, 2018	Nucleus
XP_008651597.1	DNA2/NAM7 helicase, helicase domain RNA helicase UPF1, UPF2-interacting domain Domain of unknown function DUF5599	DNA2/NAM7 helic; UPF1	Nuclear-transcribed mRNA catabolic process, non-sense-mediated decay	Gene expression and regulation	Chicois, 2018	Nucleus
XP_008668399.1	DNA2/NAM7 helicase, helicase domain RNA helicase UPF1, UPF2-interacting domain Domain of unknown function DUF5599	DNA2/NAM7 helic; UPF1	Nuclear-transcribed mRNA catabolic process, non-sense-mediated decay	Gene expression and regulation	Chicois, 2018	Cytoplasm
XP_008668400.1	DNA2/NAM7 helicase, helicase domain RNA helicase UPF1, UPF2-interacting domain Domain of unknown function DUF5599	DNA2/NAM7 helic; UPF1	Nuclear-transcribed mRNA catabolic process, non-sense-mediated decay	Gene expression and regulation	Chicois, 2018	Cytoplasm
NP_001149707.1	DNA-directed RNA polymerase, subunit N/Rpb10	RNAP_N/Rpb10	Transcription regulation	Gene expression and regulation	Mackereth et al., 2000	Nucleus
XP_023156553.1	DNA-directed RNA polymerase, subunit N/Rpb10	RNAP_N/Rpb10	Transcription regulation	Gene expression and regulation	Mackereth et al., 2000	Nucleus
NP_001146960.1	DPH-type metal-binding domain; Zinc finger DPH-type	DHP_MB	DPH biosynthesis: a post-translational modification of histidine found on translational elongation factor 2	Gene expression and regulation	Matthews, 2013	Unknown
NP_001152674.1	DPH-type metal-binding domain; Zinc finger DPH-type	DHP_MB	DPH biosynthesis: a post-translational modification of histidine found on translational elongation factor 2	Gene expression and regulation	Matthews, 2013	Unknown
NP_001131826.1	E3 ligase, CCCH-type zinc finger; Zinc finger, CCCH-type	E3 ligase; Znf CCCH-type	Ubiquitination and regulation of plant stress responses, metabolic processes and signal transduction	Gene expression and regulation	Chen and Hellmann, 2013; Serrano et al., 2018	Unknown
XP_008661405.1	E3 ligase, CCCH-type zinc finger; Zinc finger, CCCH-type	E3 ligase; Znf CCCH-type	Ubiquitination and regulation of plant stress responses, metabolic processes and signal transduction	Gene expression and regulation	Chen and Hellmann, 2013; Serrano et al., 2018	Unknown
XP_020405944.1	Helicase superfamily 1/2, ATP-binding domain F-box domain Zinc finger, CW-type SNF2-related, N-terminal domain	Helicase_ATP-bd; F-box; Znf_CW; SNF2_N	Transcription cofactor to regulate floral meristem, floral organ development, photomorphogenesis, self incompatibility and respose to abiotic, biotic and enviornmental stimuli	Gene expression and regulation	Jai et al., 2007; Chae et al., 2008; Perrella et al., 2018	Nucleus
XP_020405945.1	Helicase superfamily 1/2, ATP-binding domain F-box domain Zinc finger, CW-type SNF2-related, N-terminal domain	Helicase_ATP-bd; F-box; Znf_CW; SNF2_N	Transcription cofactor to regulate floral meristem, floral organ development, photomorphogenesis, self incompatibility and respose to abiotic, biotic and enviornmental stimuli	Gene expression and regulation	Jai et al., 2007; Chae et al., 2008; Perrella et al., 2018	Nucleus
XP_020405946.1	Helicase superfamily 1/2, ATP-binding domain F-box domain Zinc finger, CW-type SNF2-related, N-terminal domain	Helicase_ATP-bd; F-box; Znf_CW; SNF2_N	Transcription cofactor to regulate floral meristem, floral organ development, photomorphogenesis, self incompatibility and respose to abiotic, biotic and enviornmental stimuli	Gene expression and regulation	Jai et al., 2007; Chae et al., 2008; Perrella et al., 2018	Nucleus
XP_020405947.1	Helicase superfamily 1/2, ATP-binding domain F-box domain Zinc finger, CW-type SNF2-related, N-terminal domain	Helicase_ATP-bd; F-box; Znf_CW; SNF2_N	Transcription cofactor to regulate floral meristem, floral organ development, photomorphogenesis, self incompatibility and respose to abiotic, biotic and enviornmental stimuli	Gene expression and regulation	Jai et al., 2007; Chae et al., 2008; Perrella et al., 2018	Nucleus
XP_020405948.1	Helicase superfamily 1/2, ATP-binding domain F-box domain Zinc finger, CW-type SNF2-related, N-terminal domain	Helicase_ATP-bd; F-box; Znf_CW; SNF2_N	Transcription cofactor to regulate floral meristem, floral organ development, photomorphogenesis, self incompatibility and respose to abiotic, biotic and enviornmental stimuli	Gene expression and regulation	Jai et al., 2007; Chae et al., 2008; Perrella et al., 2018	Nucleus
NP_001170018.1	Histone acetyltransferase domain, MYST-type; MYST, zinc finger domain RNA binding activity-knot of a chromodomain	HAT_MYST-type; Tudor-knot	Post-translational modification: regulation of transcription, cell proliferation and abiotic and biotic stress	Gene expression and regulation	Tan et al., 2019; Boycheva et al., 2014	Nucleus
NP_001105074.1	Histone acetyltransferase domain, MYST-type; MYST, zinc finger domain RNA binding activity-knot of a chromodomain	HAT_MYST-type; Tudor-knot	Post-translational modification: regulation of transcription, cell proliferation and abiotic and biotic stress	Gene expression and regulation	Tan et al., 2019; Boycheva et al., 2014	Nucleus
NP_001105077.1	Histone deacetylase domain	His_deacetylse	Remove acetyl groups from core histones and regulate chromatin structure and gene expression to mediate growth, development and responses to abiotic and biotic stresses	Gene expression and regulation	Zhang et al., 2020	Nucleus
NP_001104901.1	Histone deacetylase domain	His_deacetylse	Remove acetyl groups from core histones and regulate chromatin structure and gene expression to mediate growth, development and responses to abiotic and biotic stresses	Gene expression and regulation	Zhang et al., 2020	Nucleus
NP_001105064.1	Histone deacetylase domain	His_deacetylse	Remove acetyl groups from core histones and regulate chromatin structure and gene expression to mediate growth, development and responses to abiotic and biotic stresses	Gene expression and regulation	Zhang et al., 2020	Nucleus
XP_008677775.1	Histone deacetylase domain	His_deacetylse	Remove acetyl groups from core histones and regulate chromatin structure and gene expression to mediate growth, development and responses to abiotic and biotic stresses	Gene expression and regulation	Zhang et al., 2020	Nucleus
XP_008668621.1	Histone deacetylase domain	His_deacetylse	Remove acetyl groups from core histones and regulate chromatin structure and gene expression to mediate growth, development and responses to abiotic and biotic stresses	Gene expression and regulation	Zhang et al., 2020	Nucleus
NP_001131831.1	Histone deacetylase domain	His_deacetylse	Remove acetyl groups from core histones and regulate chromatin structure and gene expression to mediate growth, development and responses to abiotic and biotic stresses	Gene expression and regulation	Zhang et al., 2020	Nucleus
XP_008681126.1	Histone deacetylase domain	His_deacetylse	Remove acetyl groups from core histones and regulate chromatin structure and gene expression to mediate growth, development and responses to abiotic and biotic stresses	Gene expression and regulation	Zhang et al., 2020	Nucleus
NP_001143835.1	Histone deacetylase domain	His_deacetylse	Remove acetyl groups from core histones and regulate chromatin structure and gene expression to mediate growth, development and responses to abiotic and biotic stresses	Gene expression and regulation	Zhang et al., 2020	Nucleus
XP_008658381.1	Histone deacetylase domain	His_deacetylse	Remove acetyl groups from core histones and regulate chromatin structure and gene expression to mediate growth, development and responses to abiotic and biotic stresses	Gene expression and regulation	Zhang et al., 2020	Nucleus
NP_001149650.1	JAB1/MPN/MOV34 metalloenzyme domain Cop9 signalosome subunit 5 C-terminal domain	JAMM; CSN5_C	Regulate the activity of E3 ubiquitin ligase and play critical role in gene expression, cell proliferation and cell cycle	Gene expression and regulation	Qin et al., 2020; Ambroggio et al., 2003	Nucleus
NP_001182943.1	JAB1/MPN/MOV34 metalloenzyme domain MPN domain	JAMM; MPN	Regulate the activity of E3 ubiquitin ligase and play critical role in gene expression, cell proliferation and cell cycle	Gene expression and regulation	Qin et al., 2020; Ambroggio et al., 2003	Nucleus
NP_001137003.1	JAB1/MPN/MOV34 metalloenzyme domain Rpn11/EIF3F, C-terminal	JAMM; Rpn11/EIF3F	Deubiquitination and degradation of substrates by 26S proteosome	Gene expression and regulation	Verma et al., 2002; Ambroggio et al., 2003	Nucleus
XP_008673889.1	JAB1/MPN/MOV34 metalloenzyme domain Rpn11/EIF3F, C-terminal	JAMM; Rpn11/EIF3F	Deubiquitination and degradation of substrates by 26S proteosome	Gene expression and regulation	Verma et al., 2002; Ambroggio et al., 2003	Nucleus
XP_008679030.1	MOB kinase activator family	MOB kinase	Regulation of cell cycle and cell proliferation	Gene expression and regulation	Pinosa et al., 2013; Parker et al., 2018	Unknown
XP_020397420.1	MOB kinase activator family	MOB kinase	Regulation of cell cycle and cell proliferation	Gene expression and regulation	Pinosa et al., 2013; Parker et al., 2018	Unknown
XP_020408269.1	MOB kinase activator family	MOB kinase	Regulation of cell cycle and cell proliferation	Gene expression and regulation	Pinosa et al., 2013; Parker et al., 2018	Unknown
XP_020408270.1	MOB kinase activator family	MOB kinase	Regulation of cell cycle and cell proliferation	Gene expression and regulation	Pinosa et al., 2013; Parker et al., 2018	Unknown
XP_023158134.1	MOB kinase activator family	MOB kinase	Regulation of cell cycle and cell proliferation	Gene expression and regulation	Pinosa et al., 2013; Parker et al., 2018	Unknown
NP_001149189.1	MOB kinase activator family	MOB kinase	Regulation of cell cycle and cell proliferation	Gene expression and regulation	Pinosa et al., 2013; Parker et al., 2018	Unknown
NP_001136583.1	MOB kinase activator family	MOB kinase	Regulation of cell cycle and cell proliferation	Gene expression and regulation	Pinosa et al., 2013; Parker et al., 2018	Chloroplast
XP_008661484.1	MOB kinase activator family	MOB kinase	Regulation of cell cycle and cell proliferation	Gene expression and regulation	Pinosa et al., 2013; Parker et al., 2018	Chloroplast
NP_001170363.1	MOB kinase activator family	MOB kinase	Regulation of cell cycle and cell proliferation	Gene expression and regulation	Pinosa et al., 2013; Parker et al., 2018	Chloroplast
XP_020394483.1	MOB kinase activator family	MOB kinase	Regulation of cell cycle and cell proliferation	Gene expression and regulation	Pinosa et al., 2013; Parker et al., 2018	Unknown
NP_001183795.1	MOB kinase activator family	MOB kinase	Regulation of cell cycle and cell proliferation	Gene expression and regulation	Pinosa et al., 2013; Parker et al., 2018	Chloroplast
XP_023156205.1	Neutral/alkaline nonlysosomal ceramidase	NEUT/ALK_cera	Regulation of sphingolipid homestasis and response to oxidaive stress	Gene expression and regulation	Inoue et al., 2009; Li et al., 2015	Unknown
XP_008645494.1	Pentacotripeptide-repeat region of PRORP Protein-only RNase P, C-terminal	PRORP	tRNA processing	Gene expression and regulation	Teramoto et al., 2020	Unknown
NP_001147555.1	Pentacotripeptide-repeat region of PRORP Protein-only RNase P, C-terminal	PRORP	tRNA processing	Gene expression and regulation	Teramoto et al., 2020	Unknown
NP_001132802.1	Peptidase C19, ubiquitin carboxyl-terminal hydrolase	Pept_C19_ubi	Protein deubiquitination: Transcriptional regulation, DNA repair, protein degradation, plant morphogenesis and programmed cell death	Gene expression and regulation	Wang et al., 2018	Nucleus
NP_001146737.1	Peptidase C19, ubiquitin carboxyl-terminal hydrolase	Pept_C19_ubi	Protein deubiquitination: Transcriptional regulation, DNA repair, protein degradation, plant morphogenesis and programmed cell death	Gene expression and regulation	Wang et al., 2018	Nucleus
NP_001159183.1	Peptidase C19, ubiquitin carboxyl-terminal hydrolase	Pept_C19_ubi	Protein deubiquitination: Transcriptional regulation, DNA repair, protein degradation, plant morphogenesis and programmed cell death	Gene expression and regulation	Wang et al., 2018	Nucleus
NP_001142184.1	Peptidase C19, ubiquitin carboxyl-terminal hydrolase	Pept_C19_ubi	Protein deubiquitination: Transcriptional regulation, DNA repair, protein degradation, plant morphogenesis and programmed cell death	Gene expression and regulation	Wang et al., 2018	Nucleus
NP_001140879.1	Peptide deformylase	Peptide defor	Removal of the N-formyl group from initiating f-Met at the N-termininal of nasent polypeptide	Gene expression and regulation	Dirk et al., 2008	Extracellular space
NP_001131903.1	PFTB repeat Geranylgeranyl transferase type-2 subunit beta	GGTase-II	Protein greanylgeranylation and directional reglator of intracellular vesicle transport	Gene expression and regulation	Hala et al., 2010	Unknown
XP_008649469.1	PFTB repeat Geranylgeranyl transferase type-2 subunit beta	GGTase-II	Protein greanylgeranylation and directional reglator of intracellular vesicle transport	Gene expression and regulation	Hala et al., 2010	Unknown
XP_008649520.1	PFTB repeat Geranylgeranyl transferase type-2 subunit beta	GGTase-II	Protein greanylgeranylation and directional reglator of intracellular vesicle transport	Gene expression and regulation	Hala et al., 2010	Unknown
XP_008649573.1	PFTB repeat Geranylgeranyl transferase type-2 subunit beta	GGTase-II	Protein greanylgeranylation and directional reglator of intracellular vesicle transport	Gene expression and regulation	Hala et al., 2010	Unknown
XP_008649630.1	PFTB repeat Geranylgeranyl transferase type-2 subunit beta	GGTase-II	Protein greanylgeranylation and directional reglator of intracellular vesicle transport	Gene expression and regulation	Hala et al., 2010	Unknown
NP_001148557.1	PHF5-like	PHF5-like	mRNA splicing	Gene expression and regulation	Teng et al., 2017	Unknown
NP_001152699.1	PHF5-like	PHF5-like	mRNA splicing	Gene expression and regulation	Teng et al., 2017	Unknown
NP_001130968.1	PPM-type phosphatase domain Protein phosphatase 2C family	PPM-type phos; PP2C	Protein dephosphorylation: Key player in signaling pathways involved in regulation of plant responses to stresses and plant development	Gene expression and regulation	Singh et al., 2016	Nucleus
XP_008676186.1	PPM-type phosphatase domain Protein phosphatase 2C family	PPM-type phos; PP2C	Protein dephosphorylation: Key player in signaling pathways involved in regulation of plant responses to stresses and plant development	Gene expression and regulation	Singh et al., 2016	Nucleus
NP_001149037.2	PPM-type phosphatase domain Protein phosphatase 2C family	PPM-type phos; PP2C	Protein dephosphorylation: Key player in signaling pathways involved in regulation of plant responses to stresses and plant development	Gene expression and regulation	Singh et al., 2016	Unknown
NP_001151589.1	PPM-type phosphatase domain Protein phosphatase 2C family	PPM-type phos; PP2C	Protein dephosphorylation: Key player in signaling pathways involved in regulation of plant responses to stresses and plant development	Gene expression and regulation	Singh et al., 2016	Nucleus
NP_001146047.2	PPM-type phosphatase domain Protein phosphatase 2C family	PPM-type phos; PP2C	Protein dephosphorylation: Key player in signaling pathways involved in regulation of plant responses to stresses and plant development	Gene expression and regulation	Singh et al., 2016	Unknown
NP_001306680.1	PPM-type phosphatase domain Protein phosphatase 2C family	PPM-type phos; PP2C	Protein dephosphorylation: Key player in signaling pathways involved in regulation of plant responses to stresses and plant development	Gene expression and regulation	Singh et al., 2016	Nucleus
NP_001167952.1	PPM-type phosphatase domain Protein phosphatase 2C family	PPM-type phos; PP2C	Protein dephosphorylation: Key player in signaling pathways involved in regulation of plant responses to stresses and plant development	Gene expression and regulation	Singh et al., 2016	Unknown
NP_001146407.1	Pre-mRNA 3'-end-processing endonuclease polyadenylation factor C-terminal Zn-dependent metallo-hydrolase, RNA specificity domain Metallo-beta-lactamase Beta-Casp domain	CPSF73-100_C; Metallo-beta-lac	Post-transcriptional modification: mRNA polyadenylation and mRNA processing	Gene expression and regulation	Mandel et al., 2006; Darmon and Lutz, 2012	Nucleus
NP_001151522.1	Pre-mRNA 3'-end-processing endonuclease polyadenylation factor C-terminal Zn-dependent metallo-hydrolase, RNA specificity domain Metallo-beta-lactamase Beta-Casp domain	CPSF73-100_C; Metallo-beta-lac	Post-transcriptional modification: mRNA polyadenylation and mRNA processing	Gene expression and regulation	Mandel et al., 2006; Darmon and Lutz, 2012	Nucleus
XP_008677209.1	Protein kinase domain	Pro kinase	Protein phosphorylation: Play critical role in the signal transduction pathways involved in growth, metabolism, differentiation, stress response and cell death	Gene expression and regulation	Stone and Walker, 1995; Chou et al., 2004; Jia t al., 2020	Cytoplasm
XP_020393882.1	Protein kinase domain; Serine/threonine-protein kinase, active site	Pro kinase; Ser-Thr/Tyr kinase	Protein phosphorylation: Play critical role in the signal transduction pathways involved in growth, metabolism, differentiation, stress response and cell death	Gene expression and regulation	Stone and Walker, 1995; Chou et al., 2004; Jia t al., 2020	Cytoplasm
XP_020393883.1	Protein kinase domain; Serine/threonine-protein kinase, active site	Pro kinase; Ser-Thr/Tyr kinase	Protein phosphorylation: Play critical role in the signal transduction pathways involved in growth, metabolism, differentiation, stress response and cell death	Gene expression and regulation	Stone and Walker, 1995; Chou et al., 2004; Jia t al., 2020	Cytoplasm
XP_020393884.1	Protein kinase domain; Serine/threonine-protein kinase, active site	Pro kinase; Ser-Thr/Tyr kinase	Protein phosphorylation: Play critical role in the signal transduction pathways involved in growth, metabolism, differentiation, stress response and cell death	Gene expression and regulation	Stone and Walker, 1995; Chou et al., 2004; Jia t al., 2020	Cytoplasm
XP_020393885.1	Protein kinase domain; Serine/threonine-protein kinase, active site	Pro kinase; Ser-Thr/Tyr kinase	Protein phosphorylation: Play critical role in the signal transduction pathways involved in growth, metabolism, differentiation, stress response and cell death	Gene expression and regulation	Stone and Walker, 1995; Chou et al., 2004; Jia t al., 2020	Cytoplasm
XP_008656113.1	Protein kinase domain; Serine/threonine-protein kinase, active site	Pro kinase; Ser-Thr/Tyr kinase	Protein phosphorylation: Play critical role in the signal transduction pathways involved in growth, metabolism, differentiation, stress response and cell death	Gene expression and regulation	Stone and Walker, 1995; Chou et al., 2004; Jia t al., 2020	Nucleus
XP_020395264.1	Protein kinase domain; Serine/threonine-protein kinase, active site	Pro kinase; Ser-Thr/Tyr kinase	Protein phosphorylation: Play critical role in the signal transduction pathways involved in growth, metabolism, differentiation, stress response and cell death	Gene expression and regulation	Stone and Walker, 1995; Chou et al., 2004; Jia t al., 2020	Nucleus
XP_020406079.1	Protein kinase domain; Serine/threonine-protein kinase, active site	Pro kinase; Ser-Thr/Tyr kinase	Protein phosphorylation: Play critical role in the signal transduction pathways involved in growth, metabolism, differentiation, stress response and cell death	Gene expression and regulation	Stone and Walker, 1995; Chou et al., 2004; Jia t al., 2020	Nucleus
XP_008656114.1	Protein kinase domain; Serine/threonine-protein kinase, active site	Pro kinase; Ser-Thr/Tyr kinase	Protein phosphorylation: Play critical role in the signal transduction pathways involved in growth, metabolism, differentiation, stress response and cell death	Gene expression and regulation	Stone and Walker, 1995; Chou et al., 2004; Jia t al., 2020	Nucleus
XP_020395265.1	Protein kinase domain; Serine/threonine-protein kinase, active site	Pro kinase; Ser-Thr/Tyr kinase	Protein phosphorylation: Play critical role in the signal transduction pathways involved in growth, metabolism, differentiation, stress response and cell death	Gene expression and regulation	Stone and Walker, 1995; Chou et al., 2004; Jia t al., 2020	Nucleus
XP_020406080.1	Protein kinase domain; Serine/threonine-protein kinase, active site	Pro kinase; Ser-Thr/Tyr kinase	Protein phosphorylation: Play critical role in the signal transduction pathways involved in growth, metabolism, differentiation, stress response and cell death	Gene expression and regulation	Stone and Walker, 1995; Chou et al., 2004; Jia t al., 2020	Nucleus
NP_001148106.1	Protein kinase domain; Serine/threonine-protein kinase, active site	Pro kinase; Ser-Thr/Tyr kinase	Protein phosphorylation: Play critical role in the signal transduction pathways involved in growth, metabolism, differentiation, stress response and cell death	Gene expression and regulation	Stone and Walker, 1995; Chou et al., 2004; Jia t al., 2020	Nucleus
NP_001151631.1	Protein kinase domain; Serine/threonine-protein kinase, active site	Pro kinase; Ser-Thr/Tyr kinase	Protein phosphorylation: Play critical role in the signal transduction pathways involved in growth, metabolism, differentiation, stress response and cell death	Gene expression and regulation	Stone and Walker, 1995; Chou et al., 2004; Jia t al., 2020	Nucleus
XP_008643813.1	Protein kinase domain; Serine/threonine-protein kinase, active site	Pro kinase; Ser-Thr/Tyr kinase	Protein phosphorylation: Play critical role in the signal transduction pathways involved in growth, metabolism, differentiation, stress response and cell death	Gene expression and regulation	Stone and Walker, 1995; Chou et al., 2004; Jia t al., 2020	Nucleus
XP_008677208.1	Protein kinase domain; Serine/threonine-protein kinase, active site	Pro kinase; Ser-Thr/Tyr kinase	Protein phosphorylation: Play critical role in the signal transduction pathways involved in growth, metabolism, differentiation, stress response and cell death	Gene expression and regulation	Stone and Walker, 1995; Chou et al., 2004; Jia t al., 2020	Nucleus
XP_008677210.1	Protein kinase domain; Serine/threonine-protein kinase, active site	Pro kinase; Ser-Thr/Tyr kinase	Protein phosphorylation: Play critical role in the signal transduction pathways involved in growth, metabolism, differentiation, stress response and cell death	Gene expression and regulation	Stone and Walker, 1995; Chou et al., 2004; Jia t al., 2020	Nucleus
XP_020407128.1	Protein kinase domain; Serine/threonine-protein kinase, active site	Pro kinase; Ser-Thr/Tyr kinase	Protein phosphorylation: Play critical role in the signal transduction pathways involved in growth, metabolism, differentiation, stress response and cell death	Gene expression and regulation	Stone and Walker, 1995; Chou et al., 2004; Jia t al., 2020	Nucleus
NP_001137014.1	Protein kinase domain; Serine/threonine-protein kinase, active site	Pro kinase; Ser-Thr/Tyr kinase	Protein phosphorylation: Play critical role in the signal transduction pathways involved in growth, metabolism, differentiation, stress response and cell death	Gene expression and regulation	Stone and Walker, 1995; Chou et al., 2004; Jia t al., 2020	Nucleus
NP_001146368.1	Protein kinase domain; Serine/threonine-protein kinase, active site	Pro kinase; Ser-Thr/Tyr kinase	Protein phosphorylation: Play critical role in the signal transduction pathways involved in growth, metabolism, differentiation, stress response and cell death	Gene expression and regulation	Stone and Walker, 1995; Chou et al., 2004; Jia t al., 2020	Cytoplasm
NP_001169641.1	Protein kinase domain; Serine/threonine-protein kinase, active site	Pro kinase; Ser-Thr/Tyr kinase	Protein phosphorylation: Play critical role in the signal transduction pathways involved in growth, metabolism, differentiation, stress response and cell death	Gene expression and regulation	Stone and Walker, 1995; Chou et al., 2004; Jia t al., 2020	Nucleus
XP_020403500.1	Protein kinase domain; Serine/threonine-protein kinase, active site	Pro kinase; Ser-Thr/Tyr kinase	Protein phosphorylation: Play critical role in the signal transduction pathways involved in growth, metabolism, differentiation, stress response and cell death	Gene expression and regulation	Stone and Walker, 1995; Chou et al., 2004; Jia t al., 2020	Nucleus
XP_020403501.1	Protein kinase domain; Serine/threonine-protein kinase, active site	Pro kinase; Ser-Thr/Tyr kinase	Protein phosphorylation: Play critical role in the signal transduction pathways involved in growth, metabolism, differentiation, stress response and cell death	Gene expression and regulation	Stone and Walker, 1995; Chou et al., 2004; Jia t al., 2020	Nucleus
XP_008668439.1	Protein kinase domain; Serine/threonine-protein kinase, active site	Pro kinase; Ser-Thr/Tyr kinase	Protein phosphorylation: Play critical role in the signal transduction pathways involved in growth, metabolism, differentiation, stress response and cell death	Gene expression and regulation	Stone and Walker, 1995; Chou et al., 2004; Jia t al., 2020	Nucleus
NP_001131184.1	Protein kinase domain; Serine/threonine-protein kinase, active site	Pro kinase; Ser-Thr/Tyr kinase	Protein phosphorylation: Play critical role in the signal transduction pathways involved in growth, metabolism, differentiation, stress response and cell death	Gene expression and regulation	Stone and Walker, 1995; Chou et al., 2004; Jia t al., 2020	Nucleus
XP_020397518.1	Protein kinase domain; Serine/threonine-protein kinase, active site	Pro kinase; Ser-Thr/Tyr kinase	Protein phosphorylation: Play critical role in the signal transduction pathways involved in growth, metabolism, differentiation, stress response and cell death	Gene expression and regulation	Stone and Walker, 1995; Chou et al., 2004; Jia t al., 2020	Nucleus
NP_001151462.2	Protein kinase domain; Serine/threonine-protein kinase, active site	Pro kinase; Ser-Thr/Tyr kinase	Protein phosphorylation: Play critical role in the signal transduction pathways involved in growth, metabolism, differentiation, stress response and cell death	Gene expression and regulation	Stone and Walker, 1995; Chou et al., 2004; Jia t al., 2020	Nucleus
XP_020405377.1	Protein kinase domain; Serine/threonine-protein kinase, active site	Pro kinase; Ser-Thr/Tyr kinase	Protein phosphorylation: Play critical role in the signal transduction pathways involved in growth, metabolism, differentiation, stress response and cell death	Gene expression and regulation	Stone and Walker, 1995; Chou et al., 2004; Jia t al., 2020	Nucleus
XP_020402902.1	Protein kinase-like domain superfamily	Pro kinase	Protein phosphorylation: Play critical role in the signal transduction pathways involved in growth, metabolism, differentiation, stress response and cell death	Gene expression and regulation	Stone and Walker, 1995; Chou et al., 2004; Jia t al., 2020	Unknown
XP_020401503.1	Protein kinase-like domain superfamily	Pro kinase	Protein phosphorylation: Play critical role in the signal transduction pathways involved in growth, metabolism, differentiation, stress response and cell death	Gene expression and regulation	Stone and Walker, 1995; Chou et al., 2004; Jia t al., 2020	Chloroplast
NP_043057.1	Ribosomal protein L36	Ribosomal L36	Translation	Gene expression and regulation	Tiller and Bock, 2014; Hard et al., 2000	Unknown
XP_008670354.1	Ribosomal protein L36	Ribosomal L36	Translation	Gene expression and regulation	Tiller and Bock, 2014; Hard et al., 2000	Mitochondrion
NP_001147195.1	Ribosomal protein S14/S29	Ribosomal_S14/S29	Translation	Gene expression and regulation	Tiller and Bock, 2014; Chan et al., 1993	Chloroplast
NP_001151170.1	Ribosomal protein S14/S29	Ribosomal_S14/S29	Translation	Gene expression and regulation	Tiller and Bock, 2014; Chan et al., 1993	Chloroplast
NP_001152934.1	Ribosomal protein S14/S29	Ribosomal_S14/S29	Translation	Gene expression and regulation	Tiller and Bock, 2014; Chan et al., 1993	Chloroplast
NP_001158956.1	Ribosomal protein S14/S29	Ribosomal_S14/S29	Translation	Gene expression and regulation	Tiller and Bock, 2014; Chan et al., 1993	Chloroplast
NP_001296801.1	Ribosomal protein S26e	Ribosomal _S26e	Biosynthesis of proteins and act as molecular marker in plants for enviornmental stresses	Gene expression and regulation	Brosche and Strid, 1999	Unknown
XP_008655069.1	Ribosomal protein S26e	Ribosomal _S26e	Biosynthesis of proteins and act as molecular marker in plants for enviornmental stresses	Gene expression and regulation	Brosche and Strid, 1999	Cytoplasm
NP_001131883.1	Ribosomal protein S26e	Ribosomal _S26e	Biosynthesis of proteins and act as molecular marker in plants for enviornmental stresses	Gene expression and regulation	Brosche and Strid, 1999	Unknown
NP_001105614.1	Ribosomal protein S27e	Ribosomal_S27e	Translation	Gene expression and regulation	Qi et al., 2016; Revenkova et al., 1999	Unknown
NP_001149602.2	Ribosomal protein S27e	Ribosomal_S27e	Translation	Gene expression and regulation	Qi et al., 2016; Revenkova et al., 1999	Unknown
XP_008645684.1	Ribosomal protein S27e	Ribosomal_S27e	Translation	Gene expression and regulation	Qi et al., 2016; Revenkova et al., 1999	Unknown
NP_001150838.1	RNA polymerase archaeal subunit P/eukaryotic subunit RPABC4	RPABC4	Transcription initiation	Gene expression and regulation	Reich et al., 2009	Nucleus
NP_001278509.1	RNA polymerase archaeal subunit P/eukaryotic subunit RPABC4	RPABC4	Transcription initiation	Gene expression and regulation	Reich et al., 2009	Nucleus
NP_001292746.1	RNA polymerase Rpb1	Rpb1	Transcription intiation	Gene expression and regulation	Chen and Hahn, 2003; Calvo et al., 2020	Nucleus
NP_001292782.1	RNA polymerase Rpb1	Rpb1	Transcription intiation	Gene expression and regulation	Chen and Hahn, 2003; Calvo et al., 2020	Unknown
XP_008644643.1	RNA polymerase Rpb2	Rpb2	Transcription intiation	Gene expression and regulation	Chen and Hahn, 2003; Calvo et al., 2020	Nucleus
XP_008648749.1	RNA polymerase Rpb2	Rpb2	Transcription intiation	Gene expression and regulation	Chen and Hahn, 2003; Calvo et al., 2020	Nucleus
NP_001339331.1	RNA polymerase Rpb2	Rpb2	Transcription intiation	Gene expression and regulation	Chen and Hahn, 2003; Calvo et al., 2020	Nucleus
NP_001266758.1	SBP domain	SBP	Transcription factor to regulate: Plant phase transition, plant architecture, flower and fruit development, hormone signaling, sporogenesis and response to stresses	Gene expression and regulation	Chen et al., 2010; Mao et al., 2016	Nucleus
XP_020396920.1	Serine/threonine-specific protein phosphatase/bis(5-nucleosyl)-tetraphosphatase Calcineurin-like phosphoesterase domain, ApaH type	Ser/Thr-sp_prot-phos	Regulation of plant oxidative stress signaling, cell cycle, metabolism, stress responses and defence	Gene expression and regulation	Mathe et al., 2019; Shi, 2009	Cytoplasm
NP_001105192.1	SET domain Pre-SET domain Post-SET domain SRA-YDG	SET_dom	Histone methylation: play role in plant development processes and defense responses	Gene expression and regulation	Huang et al., 2016; Qian et al., 2014	Nucleus
XP_008655423.1	SET domain Pre-SET domain Post-SET domain SRA-YDG	SET_dom	Histone methylation: play role in plant development processes and defense responses	Gene expression and regulation	Huang et al., 2016; Qian et al., 2014	Nucleus
XP_020397917.1	SET domain Pre-SET domain Post-SET domain SRA-YDG	SET_dom	Histone methylation: play role in plant development processes and defense responses	Gene expression and regulation	Huang et al., 2016; Qian et al., 2014	Nucleus
XP_008655425.1	SET domain Pre-SET domain Post-SET domain SRA-YDG	SET_dom	Histone methylation: play role in plant development processes and defense responses	Gene expression and regulation	Huang et al., 2016; Qian et al., 2014	Nucleus
NP_001305977.1	SET domain Pre-SET domain Post-SET domain SRA-YDG	SET_dom	Histone methylation: play role in plant development processes and defense responses	Gene expression and regulation	Huang et al., 2016; Qian et al., 2014	Nucleus
XP_020405510.1	SET domain Pre-SET domain Post-SET domain SRA-YDG	SET_dom	Histone methylation: play role in plant development processes and defense responses	Gene expression and regulation	Huang et al., 2016; Qain et al., 2014	Nucleus
NP_001105577.1	Sirtuin family, catalytic core domain	Sirtuin	Metabolic sensors sensitive to NAD+ levels to maintain physiological homeostasis: auxin signaling, fruit ripening, gametogenesis, leaf senescece, maintainess of chromatin structure, energy metabolism, metabolite transport, stress response and transposon silencing	Gene expression and regulation	Kupis et al., 2016; Szucko et al., 2016	Nucleus
XP_008662325.1	Sirtuin family, catalytic core domain	Sirtuin	Metabolic sensors sensitive to NAD+ levels to maintain physiological homeostasis: auxin signaling, fruit ripening, gametogenesis, leaf senescece, maintainess of chromatin structure, energy metabolism, metabolite transport, stress response and transposon silencing	Gene expression and regulation	Kupis et al., 2016; Szucko et al., 2016	Nucleus
XP_008662326.1	Sirtuin family, catalytic core domain	Sirtuin	Metabolic sensors sensitive to NAD+ levels to maintain physiological homeostasis: auxin signaling, fruit ripening, gametogenesis, leaf senescece, maintainess of chromatin structure, energy metabolism, metabolite transport, stress response and transposon silencing	Gene expression and regulation	Kupis et al., 2016; Szucko et al., 2016	Nucleus
XP_020400837.1	Sirtuin family, catalytic core domain	Sirtuin	Metabolic sensors sensitive to NAD+ levels to maintain physiological homeostasis: auxin signaling, fruit ripening, gametogenesis, leaf senescece, maintainess of chromatin structure, energy metabolism, metabolite transport, stress response and transposon silencing	Gene expression and regulation	Kupis et al., 2016; Szucko et al., 2016	Nucleus
XP_008681203.1	TOPRIM domain DNA topoisomerase, type IIA Histidine kinase/HSP90-like ATPase	TOPRIM; HATPase	Alteration in DNA topology: DNA replication, mitosis, cell proliferation, organelle division, meiotic recombination, morphogenesis and plant development	Gene expression and regulation	Singh et al., 2004	Nucleus
XP_008674659.1	Transcription elongation factor 1	T_Elf1	Multifunctional (moonlight protein) protein: play role in translational control, transport of tRNA from nucleus to cytoplasm and signal transduction	Gene expression and regulation	Ejiri, 2002	Unknown
XP_008674660.1	Transcription elongation factor 1	T_Elf1	Multifunctional (moonlight protein) protein: play role in translational control, transport of tRNA from nucleus to cytoplasm and signal transduction	Gene expression and regulation	Ejiri, 2002	Unknown
XP_008674661.1	Transcription elongation factor 1	T_Elf1	Multifunctional (moonlight protein) protein: play role in translational control, transport of tRNA from nucleus to cytoplasm and signal transduction	Gene expression and regulation	Ejiri, 2002	Unknown
XP_008674662.1	Transcription elongation factor 1	T_Elf1	Multifunctional (moonlight protein) protein: play role in translational control, transport of tRNA from nucleus to cytoplasm and signal transduction	Gene expression and regulation	Ejiri, 2002	Unknown
NP_001316595.1	Ubiquitin domain	Ubiquitin	Ubiquitylation: Protein binding and regulation of protein stability, cellular processes and signaling pathways	Gene expression and regulation	Miricescu et al., 2018	Nucleus
XP_008645269.1	Ubiquitin domain	Ubiquitin	Ubiquitylation: Protein binding and regulation of protein stability, cellular processes and signaling pathways	Gene expression and regulation	Miricescu et al., 2018	Nucleus
XP_008669857.1	Ubiquitin domain	Ubiquitin	Ubiquitylation: Protein binding and regulation of protein stability, cellular processes and signaling pathways	Gene expression and regulation	Miricescu et al., 2018	Nucleus
XP_008678105.1	Ubiquitin domain	Ubiquitin	Ubiquitylation: Protein binding and regulation of protein stability, cellular processes and signaling pathways	Gene expression and regulation	Miricescu et al., 2018	Nucleus
XP_020404921.1	Ubiquitin domain	Ubiquitin	Ubiquitylation: Protein binding and regulation of protein stability, cellular processes and signaling pathways	Gene expression and regulation	Miricescu et al., 2018	Nucleus
XP_020408067.1	Ubiquitin domain	Ubiquitin	Ubiquitylation: Protein binding and regulation of protein stability, cellular processes and signaling pathways	Gene expression and regulation	Miricescu et al., 2018	Nucleus
XP_020404968.1	Ubiquitin domain	Ubiquitin	Ubiquitylation: Protein binding and regulation of protein stability, cellular processes and signaling pathways	Gene expression and regulation	Miricescu et al., 2018	Nucleus
XP_008649030.1	Ubiquitin domain	Ubiquitin	Ubiquitylation: Protein binding and regulation of protein stability, cellular processes and signaling pathways	Gene expression and regulation	Miricescu et al., 2018	Nucleus
XP_008656287.1	Ubiquitin domain	Ubiquitin	Ubiquitylation: Protein binding and regulation of protein stability, cellular processes and signaling pathways	Gene expression and regulation	Miricescu et al., 2018	Nucleus
NP_001148453.1	Ubiquitin domain	Ubiquitin	Ubiquitylation: Protein binding and regulation of protein stability, cellular processes and signaling pathways	Gene expression and regulation	Miricescu et al., 2018	Nucleus
NP_001148606.1	Ubiquitin domain	Ubiquitin	Ubiquitylation: Protein binding and regulation of protein stability, cellular processes and signaling pathways	Gene expression and regulation	Miricescu et al., 2018	Nucleus
XP_008653188.1	Ubiquitin domain Ribosomal protein L40e	Ubiquitin; Ribosomal_L40e	Translation: RNA assembly and processing and Ubiquitylation	Gene expression and regulation	Miricescu et al., 2018; Martin-Villanueva et al., 2019	Nucleus
XP_008653168.1	Ubiquitin domain Ribosomal protein L40e	Ubiquitin; Ribosomal_L40e	Translation: RNA assembly and processing and Ubiquitylation	Gene expression and regulation	Miricescu et al., 2018; Martin-Villanueva et al., 2019	Nucleus
XP_008670036.1	Ubiquitin domain Ribosomal protein L40e	Ubiquitin; Ribosomal_L40e	Translation: RNA assembly and processing and Ubiquitylation	Gene expression and regulation	Miricescu et al., 2018; Martin-Villanueva et al., 2019	Nucleus
XP_008653176.1	Ubiquitin domain Ribosomal protein L40e	Ubiquitin; Ribosomal_L40e	Translation: RNA assembly and processing and Ubiquitylation	Gene expression and regulation	Miricescu et al., 2018; Martin-Villanueva et al., 2019	Nucleus
XP_020404049.1	Ubiquitin domain Ribosomal protein L40e	Ubiquitin; Ribosomal_L40e	Translation: RNA assembly and processing and Ubiquitylation	Gene expression and regulation	Miricescu et al., 2018; Martin-Villanueva et al., 2019	Nucleus
NP_001150700.1	Ubiquitin domain Ribosomal protein S27a	Ubiquitin; Ribosomal_S27a	Translation, impairment in mRNA degradation and inhibition of conditional growth under genotoxic stress and Ubiquitylation	Gene expression and regulation	Revenkova et al., 1999; Carroll, 2013	Nucleus
XP_008649366.1	Ubiquitin domain Ribosomal protein S27a	Ubiquitin; Ribosomal_S27a	Translation, impairment in mRNA degradation and inhibition of conditional growth under genotoxic stress and Ubiquitylation	Gene expression and regulation	Revenkova et al., 1999; Carroll, 2013	Nucleus
NP_001148860.1	Ubiquitin domain Ribosomal protein S27a	Ubiquitin; Ribosomal_S27a	Translation, impairment in mRNA degradation and inhibition of conditional growth under genotoxic stress and Ubiquitylation	Gene expression and regulation	Revenkova et al., 1999; Carroll, 2013	Nucleus
NP_001131602.1	Ubiquitin domain Ribosomal protein S27a	Ubiquitin; Ribosomal_S27a	Translation, impairment in mRNA degradation and inhibition of conditional growth under genotoxic stress and Ubiquitylation	Gene expression and regulation	Revenkova et al., 1999; Carroll, 2013	Nucleus
XP_008653098.1	Ubiquitin domain Ribosomal protein L40e	Ubiquitin; Ribosomal_L40e	Translation: RNA assembly and processing and Ubiquitylation	Gene expression and regulation	Miricescu et al., 2018; Martin-Villanueva et al., 2019	Nucleus
NP_001150785.1	Ubiquitin domain Ribosomal protein L40e	Ubiquitin; Ribosomal_L40e	Translation: RNA assembly and processing and Ubiquitylation	Gene expression and regulation	Miricescu et al., 2018; Martin-Villanueva et al., 2019	Nucleus
NP_001148743.1	Ubiquitin-activating enzyme; THIF-type NAD/FAD binding fold	UBQ-activ_enz_E1; ThiF_NAD_FAD-bd	Post translational modification: Ubiquitination and plant defence	Gene expression and regulation	Zhang et al., 2018	Nucleus
XP_008643665.1	Ubiquitin-activating enzyme; THIF-type NAD/FAD binding fold	UBQ-activ_enz_E1; ThiF_NAD_FAD-bd	Post translational modification: Ubiquitination and plant defence	Gene expression and regulation	Zhang et al., 2018	Unknown
NP_001131916.1	Zinc finger C2H2-type	Znf C2H2 type	Transcription regulator: plant growth, development and stress signal transduction	Gene expression and regulation	Wei et al., 2016; Han et al., 2020	Nucleus
XP_008681129.1	Zinc finger C2H2-type	Znf C2H2 type	Transcription regulator: plant growth, development and stress signal transduction	Gene expression and regulation	Wei et al., 2016; Han et al., 2020	Nucleus
XP_008678691.1	Zinc finger C2H2-type	Znf C2H2 type	Transcription regulator: plant growth, development and stress signal transduction	Gene expression and regulation	Wei et al., 2016; Han et al., 2020	Nucleus
XP_020408184.1	Zinc finger C2H2-type	Znf C2H2 type	Transcription regulator: plant growth, development and stress signal transduction	Gene expression and regulation	Wei et al., 2016; Han et al., 2020	Nucleus
NP_001168339.1	Zinc finger C2H2-type SERRATE/Ars2	Znf C2H2 type; SERRATE/Ars2	Regulation of intronless genes	Gene expression and regulation	Wei et al., 2016; Han et al., 2020; Speth et al., 2018	Nucleus
NP_001292800.1	Zinc finger C2H2-type SERRATE/Ars2	Znf C2H2 type; SERRATE/Ars2	Regulation of intronless genes	Gene expression and regulation	Wei et al., 2016; Han et al., 2020; Speth et al., 2018	Nucleus
NP_001295434.1	Zinc finger C2H2-type SERRATE/Ars2	Znf C2H2 type; SERRATE/Ars2	Regulation of intronless genes	Gene expression and regulation	Wei et al., 2016; Han et al., 2020; Speth et al., 2018	Nucleus
XP_008663998.1	Zinc finger C2H2-type SERRATE/Ars2	Znf C2H2 type; SERRATE/Ars2	Regulation of intronless genes	Gene expression and regulation	Wei et al., 2016; Han et al., 2020; Speth et al., 2018	Nucleus
XP_008678364.1	Zinc finger C2H2-type SERRATE/Ars2	Znf C2H2 type; SERRATE/Ars2	Regulation of intronless genes	Gene expression and regulation	Wei et al., 2016; Han et al., 2020; Speth et al., 2018	Nucleus
NP_001148499.1	Zinc finger, CCCH-type RNA recognition motif domain U2 auxiliary factor small subunit	Znf CCCH-type; RRM_dom; U2AF_small	mRNA processing: mRNA splicing, via spliceosome and Transcription regulation to regulate plant growth, development and stress signal transduction	Gene expression and regulation	Peng et al., 2012; Wang and Brendel, 2006; Park et al., 2019	Nucleus
NP_001150605.1	Zinc finger, CCCH-type RNA recognition motif domain U2 auxiliary factor small subunit	Znf CCCH-type; RRM_dom; U2AF_small	mRNA processing: mRNA splicing, via spliceosome and Transcription regulation to regulate plant growth, development and stress signal transduction	Gene expression and regulation	Peng et al., 2012; Wang and Brendel, 2006; Park et al., 2019	Nucleus
XP_008654952.1	Zinc finger, CCCH-type RNA recognition motif domain U2 auxiliary factor small subunit	Znf CCCH-type; RRM_dom; U2AF_small	mRNA processing: mRNA splicing, via spliceosome and Transcription regulation to regulate plant growth, development and stress signal transduction	Gene expression and regulation	Peng et al., 2012; Wang and Brendel, 2006; Park et al., 2019	Nucleus
XP_008668072.1	Zinc finger, CCCH-type RNA recognition motif domain U2 auxiliary factor small subunit	Znf CCCH-type; RRM_dom; U2AF_small	mRNA processing: mRNA splicing, via spliceosome and Transcription regulation to regulate plant growth, development and stress signal transduction	Gene expression and regulation	Peng et al., 2012; Wang and Brendel, 2006; Park et al., 2019	Nucleus
XP_020397717.1	Zinc finger, CCCH-type RNA recognition motif domain U2 auxiliary factor small subunit	Znf CCCH-type; RRM_dom; U2AF_small	mRNA processing: mRNA splicing, via spliceosome and Transcription regulation to regulate plant growth, development and stress signal transduction	Gene expression and regulation	Peng et al., 2012; Wang and Brendel, 2006; Park et al., 2019	Nucleus
XP_020397718.1	Zinc finger, CCCH-type RNA recognition motif domain U2 auxiliary factor small subunit	Znf CCCH-type; RRM_dom; U2AF_small	mRNA processing: mRNA splicing, via spliceosome and Transcription regulation to regulate plant growth, development and stress signal transduction	Gene expression and regulation	Peng et al., 2012; Wang and Brendel, 2006; Park et al., 2019	Nucleus
XP_020403370.1	Zinc finger, CCCH-type RNA recognition motif domain U2 auxiliary factor small subunit	Znf CCCH-type; RRM_dom; U2AF_small	mRNA processing: mRNA splicing, via spliceosome and Transcription regulation to regulate plant growth, development and stress signal transduction	Gene expression and regulation	Peng et al., 2012; Wang and Brendel, 2006; Park et al., 2019	Nucleus
XP_008676046.2	Zinc finger, CCCH-type RNA recognition motif domain U2 auxiliary factor small subunit	Znf CCCH-type; RRM_dom; U2AF_small	mRNA processing: mRNA splicing, via spliceosome and Transcription regulation to regulate plant growth, development and stress signal transduction	Gene expression and regulation	Peng et al., 2012; Wang and Brendel, 2006; Park et al., 2019	Nucleus
NP_001130754.1	Zinc finger, CCCH-type RNA recognition motif domain U2 auxiliary factor small subunit	Znf CCCH-type; RRM_dom; U2AF_small	mRNA processing: mRNA splicing, via spliceosome and Transcription regulation to regulate plant growth, development and stress signal transduction	Gene expression and regulation	Peng et al., 2012; Wang and Brendel, 2006; Park et al., 2019	Nucleus
XP_008647303.1	Zinc finger, CCCH-type RNA recognition motif domain U2 auxiliary factor small subunit	Znf CCCH-type; RRM_dom; U2AF_small	mRNA processing: mRNA splicing, via spliceosome and Transcription regulation to regulate plant growth, development and stress signal transduction	Gene expression and regulation	Peng et al., 2012; Wang and Brendel, 2006; Park et al., 2019	Nucleus
XP_008647304.1	Zinc finger, CCCH-type RNA recognition motif domain U2 auxiliary factor small subunit	Znf CCCH-type; RRM_dom; U2AF_small	mRNA processing: mRNA splicing, via spliceosome and Transcription regulation to regulate plant growth, development and stress signal transduction	Gene expression and regulation	Peng et al., 2012; Wang and Brendel, 2006; Park et al., 2019	Nucleus
XP_020394367.1	Zinc finger, CCCH-type RNA recognition motif domain U2 auxiliary factor small subunit	Znf CCCH-type; RRM_dom; U2AF_small	mRNA processing: mRNA splicing, via spliceosome and Transcription regulation to regulate plant growth, development and stress signal transduction	Gene expression and regulation	Peng et al., 2012; Wang and Brendel, 2006; Park et al., 2019	Nucleus
NP_001140674.1	Zinc finger, CCCH-type RNA recognition motif domain U2 auxiliary factor small subunit	Znf CCCH-type; RRM_dom; U2AF_small	mRNA processing: mRNA splicing, via spliceosome and Transcription regulation to regulate plant growth, development and stress signal transduction	Gene expression and regulation	Peng et al., 2012; Wang and Brendel, 2006; Park et al., 2019	Nucleus
XP_008651068.1	Zinc finger, CCCH-type RNA recognition motif domain U2 auxiliary factor small subunit	Znf CCCH-type; RRM_dom; U2AF_small	mRNA processing: mRNA splicing, via spliceosome and Transcription regulation to regulate plant growth, development and stress signal transduction	Gene expression and regulation	Peng et al., 2012; Wang and Brendel, 2006; Park et al., 2019	Nucleus
XP_008651069.1	Zinc finger, CCCH-type RNA recognition motif domain U2 auxiliary factor small subunit	Znf CCCH-type; RRM_dom; U2AF_small	mRNA processing: mRNA splicing, via spliceosome and Transcription regulation to regulate plant growth, development and stress signal transduction	Gene expression and regulation	Peng et al., 2012; Wang and Brendel, 2006; Park et al., 2019	Nucleus
XP_008651070.1	Zinc finger, CCCH-type RNA recognition motif domain U2 auxiliary factor small subunit	Znf CCCH-type; RRM_dom; U2AF_small	mRNA processing: mRNA splicing, via spliceosome and Transcription regulation to regulate plant growth, development and stress signal transduction	Gene expression and regulation	Peng et al., 2012; Wang and Brendel, 2006; Park et al., 2019	Nucleus
NP_001146365.1	Zinc finger, CCCH-type Zinc finger, C3HC4 type (RING finger)	Znf CCCH-type; Znf C3HC4	mRNA processing and regulation of processes involved in plant growth and dvelopment, stress resistance and signal transduction	Gene expression and regulation	Peng et al., 2012; Wu et al., 2014; Agarwal and Khurana, 2020	Nucleus
XP_008676511.1	Zinc finger, CHY-type RING-type zinc-finger, LisH dimerisation motif	Znf CHY-type	Protein homodimerization; regulation of ubiquitination and microtubule dynamics	Gene expression and regulation	Mattiadis and Long, 2016; Stone et al., 2005	Cytoplasm
XP_008676553.1	Zinc finger, CHY-type RING-type zinc-finger, LisH dimerisation motif	Znf CHY-type	Protein homodimerization; regulation of ubiquitination and microtubule dynamics	Gene expression and regulation	Mattiadis and Long, 2016; Stone et al., 2005	Cytoplasm
XP_008680704.1	Zinc finger, GATA-type	Znf GATA-type	Regulation of flowering time and flower development, leaf growth, photoperiodism and optical signal transduction	Gene expression and regulation	He et al. 2018	Nucleus
XP_008652999.1	Zinc finger, GRF-type Endonuclease/exonuclease/phosphatase	Znf GRF-type	Regulation of cell expansion in leaf and cotyledon tissues and stress response	Gene expression and regulation	Kim et al., 2003; Huang et al., 2021	Nucleus
NP_001132843.1	Zinc finger, LIM-type	Znf LIM-type	Regulation of trancription, organ size, actin dynamics and play role plant growth and dvelopment, metabolism and abiotic and biotic stresses	Gene expression and regulation	Srivastava and Verma, 2017	Unknown
NP_001140551.1	Zinc finger, LIM-type	Znf LIM-type	Regulation of trancription, organ size, actin dynamics and play role plant growth and dvelopment, metabolism and abiotic and biotic stresses	Gene expression and regulation	Srivastava and Verma, 2017	Unknown
XP_008677533.1	Zinc finger, LIM-type	Znf LIM-type	Regulation of trancription, organ size, actin dynamics and play role plant growth and dvelopment, metabolism and abiotic and biotic stresses	Gene expression and regulation	Srivastava and Verma, 2017	Unknown
NP_001183827.1	Zinc finger, LIM-type	Znf LIM-type	Regulation of trancription, organ size, actin dynamics and play role plant growth and dvelopment, metabolism and abiotic and biotic stresses	Gene expression and regulation	Srivastava and Verma, 2017	Unknown
XP_020401063.1	Zinc finger, PHD-finger	Znf PHD-finger	Regulation of processes involved in plant growth and dvelopment, stress resistance and signal transduction	Gene expression and regulation	Wang et al., 2015	Nucleus
NP_001131418.1	Zinc finger, PHD-finger Alfin	Znf PHD-finger; Alfin	Regulation of transcription and chromatin structure and play role plant growth and dvelopment, stress resistance and signal transduction	Gene expression and regulation	Wang et al., 2015; Zhou et al., 2017	Nucleus
NP_001131996.1	Zinc finger, PHD-finger Alfin	Znf PHD-finger; Alfin	Regulation of transcription and chromatin structure and play role plant growth and dvelopment, stress resistance and signal transduction	Gene expression and regulation	Wang et al., 2015; Zhou et al., 2017	Nucleus
NP_001136752.1	Zinc finger, PHD-finger Alfin	Znf PHD-finger; Alfin	Regulation of transcription and chromatin structure and play role plant growth and dvelopment, stress resistance and signal transduction	Gene expression and regulation	Wang et al., 2015; Zhou et al., 2017	Nucleus
NP_001339362.1	Zinc finger, PHD-finger Alfin	Znf PHD-finger; Alfin	Regulation of transcription and chromatin structure and play role plant growth and dvelopment, stress resistance and signal transduction	Gene expression and regulation	Wang et al., 2015; Zhou et al., 2017	Nucleus
NP_001183430.1	Zinc finger, PHD-finger Alfin	Znf PHD-finger; Alfin	Regulation of transcription and chromatin structure and play role plant growth and dvelopment, stress resistance and signal transduction	Gene expression and regulation	Wang et al., 2015; Zhou et al., 2017	Nucleus
NP_001149621.1	Zinc finger, PHD-finger Alfin	Znf PHD-finger; Alfin	Regulation of transcription and chromatin structure and play role plant growth and dvelopment, stress resistance and signal transduction	Gene expression and regulation	Wang et al., 2015; Zhou et al., 2017	Nucleus
NP_001149904.1	Zinc finger, PHD-finger Alfin	Znf PHD-finger; Alfin	Regulation of transcription and chromatin structure and play role plant growth and dvelopment, stress resistance and signal transduction	Gene expression and regulation	Wang et al., 2015; Zhou et al., 2017	Nucleus
NP_001150003.1	Zinc finger, PHD-finger Alfin	Znf PHD-finger; Alfin	Regulation of transcription and chromatin structure and play role plant growth and dvelopment, stress resistance and signal transduction	Gene expression and regulation	Wang et al., 2015; Zhou et al., 2017	Nucleus
NP_001150212.1	Zinc finger, PHD-finger Alfin	Znf PHD-finger; Alfin	Regulation of transcription and chromatin structure and play role plant growth and dvelopment, stress resistance and signal transduction	Gene expression and regulation	Wang et al., 2015; Zhou et al., 2017	Nucleus
NP_001150267.1	Zinc finger, PHD-finger Alfin	Znf PHD-finger; Alfin	Regulation of transcription and chromatin structure and play role plant growth and dvelopment, stress resistance and signal transduction	Gene expression and regulation	Wang et al., 2015; Zhou et al., 2017	Nucleus
XP_008656276.1	Zinc finger, PHD-finger Alfin	Znf PHD-finger; Alfin	Regulation of transcription and chromatin structure and play role plant growth and dvelopment, stress resistance and signal transduction	Gene expression and regulation	Wang et al., 2015; Zhou et al., 2017	Nucleus
XP_008654997.1	Zinc finger, PHD-finger Alfin	Znf PHD-finger; Alfin	Regulation of transcription and chromatin structure and play role plant growth and dvelopment, stress resistance and signal transduction	Gene expression and regulation	Wang et al., 2015; Zhou et al., 2017	Nucleus
XP_008661998.1	Zinc finger, PHD-finger Alfin	Znf PHD-finger; Alfin	Regulation of transcription and chromatin structure and play role plant growth and dvelopment, stress resistance and signal transduction	Gene expression and regulation	Wang et al., 2015; Zhou et al., 2017	Nucleus
XP_008676465.1	Zinc finger, PHD-finger Alfin	Znf PHD-finger; Alfin	Regulation of transcription and chromatin structure and play role plant growth and dvelopment, stress resistance and signal transduction	Gene expression and regulation	Wang et al., 2015; Zhou et al., 2017	Nucleus
XP_008655000.1	Zinc finger, PHD-finger Alfin	Znf PHD-finger; Alfin	Regulation of transcription and chromatin structure and play role plant growth and dvelopment, stress resistance and signal transduction	Gene expression and regulation	Wang et al., 2015; Zhou et al., 2017	Nucleus
NP_001169011.1	Zinc finger, PHD-finger Alfin	Znf PHD-finger; Alfin	Regulation of transcription and chromatin structure and play role plant growth and dvelopment, stress resistance and signal transduction	Gene expression and regulation	Wang et al., 2015; Zhou et al., 2017	Nucleus
NP_001147383.1	Zinc finger, PHD-finger Alfin	Znf PHD-finger; Alfin	Regulation of transcription and chromatin structure and play role plant growth and dvelopment, stress resistance and signal transduction	Gene expression and regulation	Wang et al., 2015; Zhou et al., 2017	Nucleus
NP_001148478.1	Zinc finger, PHD-finger Alfin	Znf PHD-finger; Alfin	Regulation of transcription and chromatin structure and play role plant growth and dvelopment, stress resistance and signal transduction	Gene expression and regulation	Wang et al., 2015; Zhou et al., 2017	Nucleus
NP_001149474.2	Zinc finger, PHD-finger Alfin	Znf PHD-finger; Alfin	Regulation of transcription and chromatin structure and play role plant growth and dvelopment, stress resistance and signal transduction	Gene expression and regulation	Wang et al., 2015; Zhou et al., 2017	Nucleus
NP_001149795.2	Zinc finger, PHD-finger Alfin	Znf PHD-finger; Alfin	Regulation of transcription and chromatin structure and play role plant growth and dvelopment, stress resistance and signal transduction	Gene expression and regulation	Wang et al., 2015; Zhou et al., 2017	Nucleus
NP_001151283.1	Zinc finger, PHD-finger Alfin	Znf PHD-finger; Alfin	Regulation of transcription and chromatin structure and play role plant growth and dvelopment, stress resistance and signal transduction	Gene expression and regulation	Wang et al., 2015; Zhou et al., 2017	Nucleus
XP_008672987.1	Zinc finger, PHD-finger Alfin	Znf PHD-finger; Alfin	Regulation of transcription and chromatin structure and play role plant growth and dvelopment, stress resistance and signal transduction	Gene expression and regulation	Wang et al., 2015; Zhou et al., 2017	Nucleus
XP_008672988.1	Zinc finger, PHD-finger Alfin	Znf PHD-finger; Alfin	Regulation of transcription and chromatin structure and play role plant growth and dvelopment, stress resistance and signal transduction	Gene expression and regulation	Wang et al., 2015; Zhou et al., 2017	Nucleus
XP_008672989.1	Zinc finger, PHD-finger Alfin	Znf PHD-finger; Alfin	Regulation of transcription and chromatin structure and play role plant growth and dvelopment, stress resistance and signal transduction	Gene expression and regulation	Wang et al., 2015; Zhou et al., 2017	Nucleus
XP_008647760.1	Zinc finger, PHD-finger ATPase, AAA-type, core AAA lid domain Bromo adjacent homology (BAH) domain	Znf PHD-finger; BAH_dom; AAA ATPases	Regulation of transcription and chromatin structure and play role plant growth and dvelopment, stress resistance and signal transduction	Gene expression and regulation	Callebaut et al., 1999; Wang et al., 2015; Sun et al., 2019	Nucleus
NP_001105070.2	Zinc finger, PHD-finger ATPase, AAA-type, core AAA lid domain Bromo adjacent homology (BAH) domain	Znf PHD-finger; BAH_dom; AAA ATPases	Regulation of processes involved in plant growth and dvelopment, stress resistance and signal transduction	Gene expression and regulation	Callebaut et al., 1999; Wang et al., 2015; Sun et al., 2019	Nucleus
XP_023156770.1	Zinc finger, PHD-finger ATPase, AAA-type, core AAA lid domain Bromo adjacent homology (BAH) domain	Znf PHD-finger; BAH_dom; AAA ATPases	Regulation of processes involved in plant growth and dvelopment, stress resistance and signal transduction	Gene expression and regulation	Callebaut et al., 1999; Wang et al., 2015; Sun et al., 2019	Nucleus
XP_023156771.1	Zinc finger, PHD-finger ATPase, AAA-type, core AAA lid domain Bromo adjacent homology (BAH) domain	Znf PHD-finger; BAH_dom; AAA ATPases	Regulation of processes involved in plant growth and dvelopment, stress resistance and signal transduction	Gene expression and regulation	Callebaut et al., 1999; Wang et al., 2015; Sun et al., 2019	Nucleus
XP_023156772.1	Zinc finger, PHD-finger ATPase, AAA-type, core AAA lid domain Bromo adjacent homology (BAH) domain	Znf PHD-finger; BAH_dom; AAA ATPases	Regulation of processes involved in plant growth and dvelopment, stress resistance and signal transduction	Gene expression and regulation	Callebaut et al., 1999; Wang et al., 2015; Sun et al., 2019	Nucleus
XP_008656846.1	Zinc finger, PHD-finger; SET_dom	Znf PHD-finger; SET_dom	Regulation of processes involved in plant growth and dvelopment, stress resistance and signal transduction	Gene expression and regulation	Qian et al., 2014; Wang et al., 2015	Nucleus
XP_020401504.1	Zinc finger, RING/FYVE/PHD-type	Znf RING/FYVE/PHD	Regulation of processes involved in plant growth and dvelopment, stress resistance and signal transduction	Gene expression and regulation	Wang et al., 2015; Sun et al., 2019	Unknown
XP_020401505.1	Zinc finger, RING/FYVE/PHD-type	Znf RING/FYVE/PHD	Regulation of processes involved in plant growth and dvelopment, stress resistance and signal transduction	Gene expression and regulation	Wang et al., 2015; Sun et al., 2019	Unknown
NP_001131583.1	Zinc finger, RING-H2-type	Znf RING H2	Regulation of processes involved in plant growth and dvelopment, stress resistance and signal transduction	Gene expression and regulation	Zeng et al., 2014; Sun et al., 2019	Nucleus
NP_001288413.1	Zinc finger, RING-H2-type	Znf RING H2	Regulation of processes involved in plant growth and dvelopment, stress resistance and signal transduction	Gene expression and regulation	Zeng et al., 2014; Sun et al., 2019	Nucleus
XP_008673817.1	Zinc finger, RING-H2-type	Znf RING H2	Regulation of processes involved in plant growth and dvelopment, stress resistance and signal transduction	Gene expression and regulation	Zeng et al., 2014; Sun et al., 2019	Nucleus
XP_008655414.1	Zinc finger, RING-type	Znf RING	Regulation of processes involved in plant growth and dvelopment, stress resistance and signal transduction	Gene expression and regulation	Sun et al., 2019	Unknown
XP_008655424.2	Zinc finger, RING-type	Znf RING	Regulation of processes involved in plant growth and dvelopment, stress resistance and signal transduction	Gene expression and regulation	Sun et al., 2019	Unknown
XP_008660032.1	Zinc finger, RING-type	Znf RING	Regulation of processes involved in plant growth and dvelopment, stress resistance and signal transduction	Gene expression and regulation	Sun et al., 2019	Unknown
NP_001151707.1	Zinc finger, RING-type	Znf RING	Regulation of processes involved in plant growth and dvelopment, stress resistance and signal transduction	Gene expression and regulation	Sun et al., 2019	Plasma membrane
XP_008644441.1	Zinc finger, RING-type	Znf RING	Regulation of processes involved in plant growth and dvelopment, stress resistance and signal transduction	Gene expression and regulation	Sun et al., 2019	Unknown
XP_020405856.1	Zinc finger, RING-type	Znf RING	Regulation of processes involved in plant growth and dvelopment, stress resistance and signal transduction	Gene expression and regulation	Sun et al., 2019	Unknown
XP_008672955.1	Zinc finger, TFIIS-type	Znf TFIIS-type	Regulation of transcription elogation, seed dormancy and germination	Gene expression and regulation	Grasser et al., 2009; Antosz et al., 2020	Nucleus
NP_001148477.1	Zinc finger, TFIIS-type DNA-directed RNA polymerase, M/15kDa subunit	Znf TFIIS-type; DNA-dir_RNA_pol_M/15	mRNA cleavage and regulation of transcription	Gene expression and regulation	Markov et al., 1999; Grasser et al., 2009; Antosz et al., 2020	Nucleus
NP_001150634.1	Zinc finger, TFIIS-type DNA-directed RNA polymerase, M/15kDa subunit	Znf TFIIS-type; DNA-dir_RNA_pol_M/15	mRNA cleavage and regulation of transcription	Gene expression and regulation	Markov et al., 1999; Grasser et al., 2009; Antosz et al., 2020	Nucleus
XP_008669694.1	Zinc finger, TFIIS-type DNA-directed RNA polymerase, M/15kDa subunit	Znf TFIIS-type; DNA-dir_RNA_pol_M/15	mRNA cleavage and regulation of transcription	Gene expression and regulation	Markov et al., 1999; Grasser et al., 2009; Antosz et al., 2020	Nucleus
NP_001150687.1	2-C-methyl-D-erythritol 2,4-cyclodiphosphate synthase	MECDP_synthase_sf	Terpenoid biosynthesis	Metabolism	Fellermeier et al., 2001	Chloroplast
NP_001144085.1	2-C-methyl-D-erythritol 2,4-cyclodiphosphate synthase	MECDP_synthase_sf	Terpenoid biosynthesis	Metabolism	Fellermeier et al., 2001	Chloroplast
NP_001305989.1	3,4-dihydroxy-2-butanone 4-phosphate synthase, RibB GTP cyclohydrolase II, RibA	DHBP_synthase_Rib; RibA	Biosynthesis of riboflavin	Metabolism	Fischer and Bacher, 2006; Singh et al., 2013; Fischer and Bacher, 2011	Chloroplast
XP_008677639.1	3,4-dihydroxy-2-butanone 4-phosphate synthase, RibB GTP cyclohydrolase II, RibA	DHBP_synthase_Rib; RibA	Biosynthesis of riboflavin	Metabolism	Fischer and Bacher, 2006; Singh et al., 2013; Fischer and Bacher, 2011	Chloroplast
XP_020407284.1	3,4-dihydroxy-2-butanone 4-phosphate synthase, RibB GTP cyclohydrolase II, RibA	DHBP_synthase_Rib; RibA	Biosynthesis of riboflavin	Metabolism	Fischer and Bacher, 2006; Singh et al., 2013; Fischer and Bacher, 2011	Chloroplast
XP_020407285.1	3,4-dihydroxy-2-butanone 4-phosphate synthase, RibB GTP cyclohydrolase II, RibA	DHBP_synthase_Rib; RibA	Biosynthesis of riboflavin	Metabolism	Fischer and Bacher, 2006; Singh et al., 2013; Fischer and Bacher, 2011	Chloroplast
XP_008677640.1	3,4-dihydroxy-2-butanone 4-phosphate synthase, RibB GTP cyclohydrolase II, RibA	DHBP_synthase_Rib; RibA	Biosynthesis of riboflavin	Metabolism	Fischer and Bacher, 2006; Singh et al., 2013; Fischer and Bacher, 2011	Chloroplast
XP_008677641.1	3,4-dihydroxy-2-butanone 4-phosphate synthase, RibB GTP cyclohydrolase II, RibA	DHBP_synthase_Rib; RibA	Biosynthesis of riboflavin	Metabolism	Fischer and Bacher, 2006; Singh et al., 2013; Fischer and Bacher, 2011	Chloroplast
XP_008677642.1	3,4-dihydroxy-2-butanone 4-phosphate synthase, RibB GTP cyclohydrolase II, RibA	DHBP_synthase_Rib; RibA	Biosynthesis of riboflavin	Metabolism	Fischer and Bacher, 2006; Singh et al., 2013; Fischer and Bacher, 2011	Chloroplast
XP_020407286.1	3,4-dihydroxy-2-butanone 4-phosphate synthase, RibB GTP cyclohydrolase II, RibA	DHBP_synthase_Rib; RibA	Biosynthesis of riboflavin	Metabolism	Fischer and Bacher, 2006; Singh et al., 2013; Fischer and Bacher, 2011	Chloroplast
XP_008677643.1	3,4-dihydroxy-2-butanone 4-phosphate synthase, RibB GTP cyclohydrolase II, RibA	DHBP_synthase_Rib; RibA	Biosynthesis of riboflavin	Metabolism	Fischer and Bacher, 2006; Singh et al., 2013; Fischer and Bacher, 2011	Chloroplast
NP_001159237.1	3,4-dihydroxy-2-butanone 4-phosphate synthase, RibB GTP cyclohydrolase II, RibA	DHBP_synthase_Rib; RibA	Biosynthesis of riboflavin	Metabolism	Fischer and Bacher, 2006; Singh et al., 2013; Fischer and Bacher, 2011	Chloroplast
NP_001149201.1	3,4-dihydroxy-2-butanone 4-phosphate synthase, RibB; GTP cyclohydrolase II, RibA	DHBP_synthase_Rib; RibA	Biosynthesis of riboflavin	Metabolism	Hiltunen et al., 2012	Unknown
XP_020397736.1	3,4-dihydroxy-2-butanone 4-phosphate synthase, RibB; GTP cyclohydrolase II, RibA	DHBP_synthase_Rib; RibA	Biosynthesis of riboflavin	Metabolism	Hiltunen et al., 2012	Unknown
NP_001343919.1	Adenosine/AMP deaminase domain	A/AMP_deaminase	Purine metabolism: Catalyzes the hydrolytic deamination of AMP to IMP; adenosine degradation and salvage pathaway	Metabolism	Jia and Xie, 2019; Sabina et al., 2007	Unknown
NP_001343920.1	Adenosine/AMP deaminase domain	A/AMP_deaminase	Purine metabolism: Catalyzes the hydrolytic deamination of AMP to IMP; adenosine degradation and salvage pathaway	Metabolism	Jia and Xie, 2019; Sabina et al., 2007	Unknown
NP_001307163.1	Adenosine/AMP deaminase domain	A/AMP_deaminase	Purine metabolism: Catalyzes the hydrolytic deamination of AMP to IMP; adenosine degradation and salvage pathaway	Metabolism	Jia and Xie, 2019; Sabina et al., 2007	Unknown
XP_020395975.1	Adenosine/AMP deaminase domain	A/AMP_deaminase	Purine metabolism: Catalyzes the hydrolytic deamination of AMP to IMP; adenosine degradation and salvage pathaway	Metabolism	Jia and Xie, 2019; Sabina et al., 2007	Unknown
XP_008671836.1	Adenylate kinase/UMP-CMP kinase	Adenylat/UMP-CMP_kin	nucleobase-containing compound metabolic process	Metabolism	Raveneau et al., 2017	Cytoplasm
NP_001105409.2	Alcohol dehydrogenase, N-terminal; Alcohol dehydrogenase, C-terminal	ADH	Interconversion of acetaldehyde to ethanol, using NAD/NADH as a cofactor: Play roles in plant response to anaerobiosis and stress, pollen and seedling development and fruit ripening	Metabolism	Thompson et al., 2010; Su et al., 2020	Cytoplasm
XP_008648693.1	Alcohol dehydrogenase, N-terminal; Alcohol dehydrogenase, C-terminal	ADH	Interconversion of acetaldehyde to ethanol, using NAD/NADH as a cofactor: Play roles in plant response to anaerobiosis and stress, pollen and seedling development and fruit ripening	Metabolism	Thompson et al., 2010; Su et al., 2020	Cytoplasm
XP_023156252.1	Alcohol dehydrogenase, N-terminal; Alcohol dehydrogenase, C-terminal	ADH	Interconversion of acetaldehyde to ethanol, using NAD/NADH as a cofactor: Play roles in plant response to anaerobiosis and stress, pollen and seedling development and fruit ripening	Metabolism	Thompson et al., 2010; Su et al., 2020	Cytoplasm
NP_001105410.1	Alcohol dehydrogenase, N-terminal; Alcohol dehydrogenase, C-terminal	ADH	Interconversion of acetaldehyde to ethanol, using NAD/NADH as a cofactor: Play roles in plant response to anaerobiosis and stress, pollen and seedling development and fruit ripening	Metabolism	Thompson et al., 2010; Su et al., 2020	Cytoplasm
NP_001105485.1	Alcohol dehydrogenase, N-terminal; Alcohol dehydrogenase, C-terminal	ADH	Interconversion of acetaldehyde to ethanol, using NAD/NADH as a cofactor: Play roles in plant response to anaerobiosis and stress, pollen and seedling development and fruit ripening	Metabolism	Thompson et al., 2010; Su et al., 2020	Cytoplasm
NP_001140312.1	Alcohol dehydrogenase, N-terminal; Alcohol dehydrogenase, C-terminal	ADH	Interconversion of acetaldehyde to ethanol, using NAD/NADH as a cofactor: Play roles in plant response to anaerobiosis and stress, pollen and seedling development and fruit ripening	Metabolism	Thompson et al., 2010; Su et al., 2020	Cytoplasm
NP_001169684.1	Alcohol dehydrogenase, N-terminal; Alcohol dehydrogenase, C-terminal	ADH	Interconversion of acetaldehyde to ethanol, using NAD/NADH as a cofactor: Play roles in plant response to anaerobiosis and stress, pollen and seedling development and fruit ripening	Metabolism	Thompson et al., 2010; Su et al., 2020	Cytoplasm
XP_020400659.1	Alcohol dehydrogenase, N-terminal; Alcohol dehydrogenase, C-terminal	ADH	Interconversion of acetaldehyde to ethanol, using NAD/NADH as a cofactor: Play roles in plant response to anaerobiosis and stress, pollen and seedling development and fruit ripening	Metabolism	Thompson et al., 2010; Su et al., 2020	Cytoplasm
NP_001132441.1	Alcohol dehydrogenase, N-terminal; Alcohol dehydrogenase, C-terminal	ADH	Interconversion of acetaldehyde to ethanol, using NAD/NADH as a cofactor: Play roles in plant response to anaerobiosis and stress, pollen and seedling development and fruit ripening	Metabolism	Thompson et al., 2010; Su et al., 2020	Cytoplasm
XP_008676744.1	Alcohol dehydrogenase, N-terminal; Alcohol dehydrogenase, C-terminal	ADH	Interconversion of acetaldehyde to ethanol, using NAD/NADH as a cofactor: Play roles in plant response to anaerobiosis and stress, pollen and seedling development and fruit ripening	Metabolism	Thompson et al., 2010; Su et al., 2020	Cytoplasm
NP_001130781.1	Alcohol dehydrogenase, N-terminal; Alcohol dehydrogenase, C-terminal; Polyketide synthase, enoylreductase domain	ADH; PKS_ER	Interconversion of acetaldehyde to ethanol, using NAD/NADH as a cofactor and biosynthesis of secondary metabolites (polyketides): Play roles in plant response to anaerobiosis and stress, pollen and seedling development and fruit ripening	Metabolism	Thompson et al., 2010; Su et al., 2020; Kwan et al., 2010	Cytoplasm
NP_001149440.2	Alcohol dehydrogenase, N-terminal; Alcohol dehydrogenase, C-terminal; Polyketide synthase, enoylreductase domain	ADH; PKS_ER	Interconversion of acetaldehyde to ethanol, using NAD/NADH as a cofactor and biosynthesis of secondary metabolites (polyketides): Play roles in plant response to anaerobiosis and stress, pollen and seedling development and fruit ripening	Metabolism	Thompson et al., 2010; Su et al., 2020; Kwan et al., 2010	Cytoplasm
NP_001140515.1	Alcohol dehydrogenase, N-terminal; Alcohol dehydrogenase, C-terminal; Polyketide synthase, enoylreductase domain	ADH; PKS_ER	Interconversion of acetaldehyde to ethanol, using NAD/NADH as a cofactor and biosynthesis of secondary metabolites (polyketides): Play roles in plant response to anaerobiosis and stress, pollen and seedling development and fruit ripening	Metabolism	Thompson et al., 2010; Su et al., 2020; Kwan et al., 2010	Cytoplasm
NP_001140793.1	Alcohol dehydrogenase, N-terminal; Alcohol dehydrogenase, C-terminal; Polyketide synthase, enoylreductase domain	ADH; PKS_ER	Interconversion of acetaldehyde to ethanol, using NAD/NADH as a cofactor and biosynthesis of secondary metabolites (polyketides): Play roles in plant response to anaerobiosis and stress, pollen and seedling development and fruit ripening	Metabolism	Thompson et al., 2010; Su et al., 2020; Kwan et al., 2010	Cytoplasm
NP_001141177.1	Alcohol dehydrogenase, N-terminal; Alcohol dehydrogenase, C-terminal; Polyketide synthase, enoylreductase domain	ADH; PKS_ER	Interconversion of acetaldehyde to ethanol, using NAD/NADH as a cofactor and biosynthesis of secondary metabolites (polyketides): Play roles in plant response to anaerobiosis and stress, pollen and seedling development and fruit ripening	Metabolism	Thompson et al., 2010; Su et al., 2020; Kwan et al., 2010	Cytoplasm
NP_001105654.1	Alcohol dehydrogenase, N-terminal; Alcohol dehydrogenase, C-terminal; Polyketide synthase, enoylreductase domain	ADH; PKS_ER	Interconversion of acetaldehyde to ethanol, using NAD/NADH as a cofactor and biosynthesis of secondary metabolites (polyketides): Play roles in plant response to anaerobiosis and stress, pollen and seedling development and fruit ripening	Metabolism	Thompson et al., 2010; Su et al., 2020; Kwan et al., 2010	Cytoplasm
NP_001131273.1	Alcohol dehydrogenase, N-terminal; Alcohol dehydrogenase, C-terminal; Polyketide synthase, enoylreductase domain	ADH; PKS_ER	Interconversion of acetaldehyde to ethanol, using NAD/NADH as a cofactor and biosynthesis of secondary metabolites (polyketides): Play roles in plant response to anaerobiosis and stress, pollen and seedling development and fruit ripening	Metabolism	Thompson et al., 2010; Su et al., 2020; Kwan et al., 2010	Cytoplasm
NP_001136687.1	Alcohol dehydrogenase, N-terminal; Alcohol dehydrogenase, C-terminal; Polyketide synthase, enoylreductase domain	ADH; PKS_ER	Interconversion of acetaldehyde to ethanol, using NAD/NADH as a cofactor and biosynthesis of secondary metabolites (polyketides): Play roles in plant response to anaerobiosis and stress, pollen and seedling development and fruit ripening	Metabolism	Thompson et al., 2010; Su et al., 2020; Kwan et al., 2010	Cytoplasm
XP_008658047.1	Alcohol dehydrogenase, N-terminal; Alcohol dehydrogenase, C-terminal; Polyketide synthase, enoylreductase domain	ADH; PKS_ER	Interconversion of acetaldehyde to ethanol, using NAD/NADH as a cofactor and biosynthesis of secondary metabolites (polyketides): Play roles in plant response to anaerobiosis and stress, pollen and seedling development and fruit ripening	Metabolism	Thompson et al., 2010; Su et al., 2020; Kwan et al., 2010	Cytoplasm
XP_008658048.1	Alcohol dehydrogenase, N-terminal; Alcohol dehydrogenase, C-terminal; Polyketide synthase, enoylreductase domain	ADH; PKS_ER	Interconversion of acetaldehyde to ethanol, using NAD/NADH as a cofactor and biosynthesis of secondary metabolites (polyketides): Play roles in plant response to anaerobiosis and stress, pollen and seedling development and fruit ripening	Metabolism	Thompson et al., 2010; Su et al., 2020; Kwan et al., 2010	Cytoplasm
XP_008658049.1	Alcohol dehydrogenase, N-terminal; Alcohol dehydrogenase, C-terminal; Polyketide synthase, enoylreductase domain	ADH; PKS_ER	Interconversion of acetaldehyde to ethanol, using NAD/NADH as a cofactor and biosynthesis of secondary metabolites (polyketides): Play roles in plant response to anaerobiosis and stress, pollen and seedling development and fruit ripening	Metabolism	Thompson et al., 2010; Su et al., 2020; Kwan et al., 2010	Cytoplasm
XP_008658050.1	Alcohol dehydrogenase, N-terminal; Alcohol dehydrogenase, C-terminal; Polyketide synthase, enoylreductase domain	ADH; PKS_ER	Interconversion of acetaldehyde to ethanol, using NAD/NADH as a cofactor and biosynthesis of secondary metabolites (polyketides): Play roles in plant response to anaerobiosis and stress, pollen and seedling development and fruit ripening	Metabolism	Thompson et al., 2010; Su et al., 2020; Kwan et al., 2010	Cytoplasm
XP_008658052.1	Alcohol dehydrogenase, N-terminal; Alcohol dehydrogenase, C-terminal; Polyketide synthase, enoylreductase domain	ADH; PKS_ER	Interconversion of acetaldehyde to ethanol, using NAD/NADH as a cofactor and biosynthesis of secondary metabolites (polyketides): Play roles in plant response to anaerobiosis and stress, pollen and seedling development and fruit ripening	Metabolism	Thompson et al., 2010; Su et al., 2020; Kwan et al., 2010	Cytoplasm
NP_001141363.1	Alcohol dehydrogenase, N-terminal; Alcohol dehydrogenase, C-terminal; Polyketide synthase, enoylreductase domain	ADH; PKS_ER	Interconversion of acetaldehyde to ethanol, using NAD/NADH as a cofactor and biosynthesis of secondary metabolites (polyketides): Play roles in plant response to anaerobiosis and stress, pollen and seedling development and fruit ripening	Metabolism	Thompson et al., 2010; Su et al., 2020; Kwan et al., 2010	Cytoplasm
NP_001339981.1	Alcohol dehydrogenase, N-terminal; Alcohol dehydrogenase, C-terminal; Polyketide synthase, enoylreductase domain	ADH; PKS_ER	Interconversion of acetaldehyde to ethanol, using NAD/NADH as a cofactor and biosynthesis of secondary metabolites (polyketides): Play roles in plant response to anaerobiosis and stress, pollen and seedling development and fruit ripening	Metabolism	Thompson et al., 2010; Su et al., 2020; Kwan et al., 2010	Cytoplasm
NP_001147757.1	Alcohol dehydrogenase, N-terminal; Alcohol dehydrogenase, C-terminal; Polyketide synthase, enoylreductase domain	ADH; PKS_ER	Interconversion of acetaldehyde to ethanol, using NAD/NADH as a cofactor and biosynthesis of secondary metabolites (polyketides): Play roles in plant response to anaerobiosis and stress, pollen and seedling development and fruit ripening	Metabolism	Thompson et al., 2010; Su et al., 2020; Kwan et al., 2010	Cytoplasm
NP_001140385.1	Carbonic anhydrase	Carbonic anhydrase	Catalyze the interconversion of Co2 and HCo3- and play critical role in photosynthesis, other metabolic, signaling and development pathways	Metabolism	DiMario et al., 2017; Kolbe et al., 2019	Unknown
NP_001149686.1	Carbonic anhydrase	Carbonic anhydrase	Catalyze the interconversion of Co2 and HCo3- and play critical role in photosynthesis, other metabolic, signaling and development pathways	Metabolism	DiMario et al., 2017; Kolbe et al., 2019	Chloroplast
NP_001152905.1	Carbonic anhydrase	Carbonic anhydrase	Catalyze the interconversion of Co2 and HCo3- and play critical role in photosynthesis, other metabolic, signaling and development pathways	Metabolism	DiMario et al., 2017; Kolbe et al., 2019	Cytoplasm
XP_008667450.1	Carbonic anhydrase	Carbonic anhydrase	Catalyze the interconversion of Co2 and HCo3- and play critical role in photosynthesis, other metabolic, signaling and development pathways	Metabolism	DiMario et al., 2017; Kolbe et al., 2019	Chloroplast
XP_020396131.1	Carbonic anhydrase	Carbonic anhydrase	Catalyze the interconversion of Co2 and HCo3- and play critical role in photosynthesis, other metabolic, signaling and development pathways	Metabolism	DiMario et al., 2017; Kolbe et al., 2019	Chloroplast
XP_020396132.1	Carbonic anhydrase	Carbonic anhydrase	Catalyze the interconversion of Co2 and HCo3- and play critical role in photosynthesis, other metabolic, signaling and development pathways	Metabolism	DiMario et al., 2017; Kolbe et al., 2019	Chloroplast
XP_008651477.1	Carbonic anhydrase	Carbonic anhydrase	Catalyze the interconversion of Co2 and HCo3- and play critical role in photosynthesis, other metabolic, signaling and development pathways	Metabolism	DiMario et al., 2017; Kolbe et al., 2019	Chloroplast
XP_008667451.1	Carbonic anhydrase	Carbonic anhydrase	Catalyze the interconversion of Co2 and HCo3- and play critical role in photosynthesis, other metabolic, signaling and development pathways	Metabolism	DiMario et al., 2017; Kolbe et al., 2019	Unknown
XP_008651479.1	Carbonic anhydrase	Carbonic anhydrase	Catalyze the interconversion of Co2 and HCo3- and play critical role in photosynthesis, other metabolic, signaling and development pathways	Metabolism	DiMario et al., 2017; Kolbe et al., 2019	Chloroplast
NP_001146832.1	Carbonic anhydrase	Carbonic anhydrase	Catalyze the interconversion of Co2 and HCo3- and play critical role in photosynthesis, other metabolic, signaling and development pathways	Metabolism	DiMario et al., 2017; Kolbe et al., 2019	Chloroplast
NP_001143026.1	Carbonic anhydrase	Carbonic anhydrase	Catalyze the interconversion of Co2 and HCo3- and play critical role in photosynthesis, other metabolic, signaling and development pathways	Metabolism	DiMario et al., 2017; Kolbe et al., 2019	Chloroplast
NP_001105359.1	Carbonic anhydrase	Carbonic anhydrase	Catalyze the interconversion of Co2 and HCo3- and play critical role in photosynthesis, other metabolic, signaling and development pathways	Metabolism	DiMario et al., 2017; Kolbe et al., 2019	Chloroplast
NP_001151431.1	Carbonic anhydrase	Carbonic anhydrase	Catalyze the interconversion of Co2 and HCo3- and play critical role in photosynthesis, other metabolic, signaling and development pathways	Metabolism	DiMario et al., 2017; Kolbe et al., 2019	Chloroplast
NP_001168699.1	Carbonic anhydrase	Carbonic anhydrase	Catalyze the interconversion of Co2 and HCo3- and play critical role in photosynthesis, other metabolic, signaling and development pathways	Metabolism	DiMario et al., 2017; Kolbe et al., 2019	Chloroplast
XP_008655227.1	Carbonic anhydrase	Carbonic anhydrase	Catalyze the interconversion of Co2 and HCo3- and play critical role in photosynthesis, other metabolic, signaling and development pathways	Metabolism	DiMario et al., 2017; Kolbe et al., 2019	Chloroplast
XP_008655228.1	Carbonic anhydrase	Carbonic anhydrase	Catalyze the interconversion of Co2 and HCo3- and play critical role in photosynthesis, other metabolic, signaling and development pathways	Metabolism	DiMario et al., 2017; Kolbe et al., 2019	Chloroplast
XP_008655229.1	Carbonic anhydrase	Carbonic anhydrase	Catalyze the interconversion of Co2 and HCo3- and play critical role in photosynthesis, other metabolic, signaling and development pathways	Metabolism	DiMario et al., 2017; Kolbe et al., 2019	Chloroplast
XP_020395624.1	Cellulose synthase, RING-type zinc finger	CES_Znf_RING	Biosynthesis of plant cellulose micofibrils	Metabolism	Kumar and Turner, 2015	Unknown
XP_020404592.1	Cellulose synthase, RING-type zinc finger	CES_Znf_RING	Biosynthesis of plant cellulose micofibrils	Metabolism	Kumar and Turner, 2015	Unknown
NP_001306704.1	Cobalamin-independent methionine synthase	Cobalamin-indep_Met_syn	Methionine biosynthesis	Metabolism	Rody and Oliveira, 2018	Unknown
NP_001152513.1	Cobalamin-independent methionine synthase	Cobalamin-indep_Met_syn	Methionine biosynthesis	Metabolism	Rody and Oliveira, 2018	Unknown
XP_008680958.1	Cobalamin-independent methionine synthase	Cobalamin-indep_Met_syn	Methionine biosynthesis	Metabolism	Rody and Oliveira, 2018	Chloroplast
NP_001288585.1	Cobalamin-independent methionine synthase	Cobalamin-indep_Met_syn	Methionine biosynthesis	Metabolism	Rody and Oliveira, 2018	Unknown
XP_008644635.1	Cobalamin-independent methionine synthase	Cobalamin-indep_Met_syn	Methionine biosynthesis	Metabolism	Rody and Oliveira, 2018	Unknown
XP_020393155.1	Cobalamin-independent methionine synthase	Cobalamin-indep_Met_syn	Methionine biosynthesis	Metabolism	Rody and Oliveira, 2018	Unknown
NP_001105963.1	Cytidine and deoxycytidylate deaminase domain	CMP_dCMP_dom	Hydrolysis of cytidine into uridine and ammonia and play vital roles in nucleotide metablism, disease resistance processes, tolerance to abiotic and biotic stress and RNA editing processes	Metabolism	Liu et al., 2019	Unknown
NP_001105964.1	Cytidine and deoxycytidylate deaminase domain	CMP_dCMP_dom	Hydrolysis of cytidine into uridine and ammonia and play vital roles in nucleotide metablism, disease resistance processes, tolerance to abiotic and biotic stress and RNA editing processes	Metabolism	Liu et al., 2019	Unknown
NP_001169897.2	Cytidine and deoxycytidylate deaminase domain	CMP_dCMP_dom	Hydrolysis of cytidine into uridine and ammonia and play vital roles in nucleotide metablism, disease resistance processes, tolerance to abiotic and biotic stress and RNA editing processes	Metabolism	Liu et al., 2019	Unknown
XP_020396084.1	Cytidine and deoxycytidylate deaminase domain	CMP_dCMP_dom	Hydrolysis of cytidine into uridine and ammonia and play vital roles in nucleotide metablism, disease resistance processes, tolerance to abiotic and biotic stress and RNA editing processes	Metabolism	Liu et al., 2019	Unknown
NP_001152254.1	Cytidine and deoxycytidylate deaminase domain	CMP_dCMP_dom	Hydrolysis of cytidine into uridine and ammonia and play vital roles in nucleotide metablism, disease resistance processes, tolerance to abiotic and biotic stress and RNA editing processes	Metabolism	Liu et al., 2019	Unknown
XP_008655116.1	Cytidine and deoxycytidylate deaminase domain	CMP_dCMP_dom	Hydrolysis of cytidine into uridine and ammonia and play vital roles in nucleotide metablism, disease resistance processes, tolerance to abiotic and biotic stress and RNA editing processes	Metabolism	Liu et al., 2019	Unknown
NP_001140513.1	Cytidine and deoxycytidylate deaminase domain	CMP_dCMP_dom	Hydrolysis of cytidine into uridine and ammonia and play vital roles in nucleotide metablism, disease resistance processes, tolerance to abiotic and biotic stress and RNA editing processes	Metabolism	Liu et al., 2019	Nucleus
XP_023157702.1	Cytidine and deoxycytidylate deaminase domain	CMP_dCMP_dom	Hydrolysis of cytidine into uridine and ammonia and play vital roles in nucleotide metablism, disease resistance processes, tolerance to abiotic and biotic stress and RNA editing processes	Metabolism	Liu et al., 2019	Chloroplast
XP_020396713.1	Cytidine and deoxycytidylate deaminase domain	CMP_dCMP_dom	Hydrolysis of cytidine into uridine and ammonia and play vital roles in nucleotide metablism, disease resistance processes, tolerance to abiotic and biotic stress and RNA editing processes	Metabolism	Liu et al., 2019	Unknown
NP_001150422.1	Delta-aminolevulinic acid dehydratase	ALAD	Tetrapyrrole biosynthesis: Pigment synthesis, photosynthesis, respiration, light sensing and nutrient uptake	Metabolism	Killiny et al., 2018; Sarangthem et al., 2011	Chloroplast
NP_001131817.1	Dihydroorotase homodimeric type	DHOdimr	Pyrimidine nucleobase biosynthesis	Metabolism	Thoden et al., 2001	Chloroplast
XP_008672127.1	Dihydroorotase homodimeric type	DHOdimr	Pyrimidine nucleobase biosynthesis	Metabolism	Thoden et al., 2001	Chloroplast
XP_008663157.1	Enolase, C-terminal TIM barrel domain	Enolase	Glycolytic enzyme: play critical roles in plant growth, differentiation, reproduction and senescence	Metabolism	Lee et al., 2002; Ji et al., 2016; Eremina et al., 2015	Cytoplasm
NP_001142301.1	Enolase, C-terminal TIM barrel domain Enolase, N-terminal domain	Enolase	Glycolytic enzyme: play critical roles in plant growth, differentiation, reproduction and senescence	Metabolism	Lee et al., 2002; Ji et al., 2016; Eremina et al., 2015	Cytoplasm
NP_001149654.2	Enolase, C-terminal TIM barrel domain Enolase, N-terminal domain	Enolase	Glycolytic enzyme: play critical roles in plant growth, differentiation, reproduction and senescence	Metabolism	Lee et al., 2002; Ji et al., 2016; Eremina et al., 2015	Cytoplasm
NP_001105896.1	Enolase, C-terminal TIM barrel domain Enolase, N-terminal domain	Enolase	Glycolytic enzyme: play critical roles in plant growth, differentiation, reproduction and senescence	Metabolism	Lee et al., 2002; Ji et al., 2016; Eremina et al., 2015	Cytoplasm
XP_008650330.1	Enolase, C-terminal TIM barrel domain Enolase, N-terminal domain	Enolase	Glycolytic enzyme: play critical roles in plant growth, differentiation, reproduction and senescence	Metabolism	Lee et al., 2002; Ji et al., 2016; Eremina et al., 2015	Cytoplasm
NP_001105371.1	Enolase, C-terminal TIM barrel domain Enolase, N-terminal domain	Enolase	Glycolytic enzyme: play critical roles in plant growth, differentiation, reproduction and senescence	Metabolism	Lee et al., 2002; Ji et al., 2016; Eremina et al., 2015	Cytoplasm
NP_001151106.2	Fructose-1,6-bisphosphatase class 1	FBPase_c-1	Carbohydrate catabolic process	Metabolism	Lv et al., 2017	Cytoplasm
XP_023156550.1	Fructose-1,6-bisphosphatase class 1	FBPase_c-1	Carbohydrate catabolic process	Metabolism	Lv et al., 2017	Cytoplasm
NP_001141584.1	Fructose-1,6-bisphosphatase class 1	FBPase_c-1	Carbohydrate catabolic process	Metabolism	Lv et al., 2017	Cytoplasm
NP_001149578.2	Galactose-1-phosphate uridyl transferase, N-terminal	GalP_Utransf_N	Galactose metabolic process	Metabolism	Joersbo et al., 2003; Althammer et al., 2020	Unknown
NP_001150955.1	Glutaminyl-peptide cyclotransferase	QPCT	Peptidyl-pyroglutamic acid biosynthesis, protection of plants from heavy metal toxicity by recycling glutamate to maintain Glutathione homeostasis	Metabolism	Paulose et al., 2013	Unknown
NP_001105413.1	Glyceraldehyde 3-phosphate dehydrogenase, NAD(P) binding domain Glyceraldehyde 3-phosphate dehydrogenase, catalytic domain	GlycerAld_3-P_DH	Glucose metabolic process	Metabolism	Holtgrefe et al., 2008; Munoz-Bertomeu et al., 2010; Kim et al., 2013	Cytoplasm
XP_008677789.1	Glyceraldehyde 3-phosphate dehydrogenase, NAD(P) binding domain Glyceraldehyde 3-phosphate dehydrogenase, catalytic domain	GlycerAld_3-P_DH	Glucose metabolic process	Metabolism	Holtgrefe et al., 2008; Munoz-Bertomeu et al., 2010; Kim et al., 2013	Cytoplasm
XP_020407345.1	Glyceraldehyde 3-phosphate dehydrogenase, NAD(P) binding domain Glyceraldehyde 3-phosphate dehydrogenase, catalytic domain	GlycerAld_3-P_DH	Glucose metabolic process	Metabolism	Holtgrefe et al., 2008; Munoz-Bertomeu et al., 2010; Kim et al., 2013	Cytoplasm
XP_020407346.1	Glyceraldehyde 3-phosphate dehydrogenase, NAD(P) binding domain Glyceraldehyde 3-phosphate dehydrogenase, catalytic domain	GlycerAld_3-P_DH	Glucose metabolic process	Metabolism	Holtgrefe et al., 2008; Munoz-Bertomeu et al., 2010; Kim et al., 2013	Cytoplasm
NP_001105700.1	Glyceraldehyde 3-phosphate dehydrogenase, NAD(P) binding domain Glyceraldehyde 3-phosphate dehydrogenase, catalytic domain	GlycerAld_3-P_DH	Glucose metabolic process	Metabolism	Holtgrefe et al., 2008; Munoz-Bertomeu et al., 2010; Kim et al., 2013	Cytoplasm
NP_001105385.1	Glyceraldehyde 3-phosphate dehydrogenase, NAD(P) binding domain Glyceraldehyde 3-phosphate dehydrogenase, catalytic domain	GlycerAld_3-P_DH	Glucose metabolic process	Metabolism	Holtgrefe et al., 2008; Munoz-Bertomeu et al., 2010; Kim et al., 2013	Cytoplasm
NP_001130796.1	Glyceraldehyde 3-phosphate dehydrogenase, NAD(P) binding domain Glyceraldehyde 3-phosphate dehydrogenase, catalytic domain	GlycerAld_3-P_DH	Glucose metabolic process	Metabolism	Holtgrefe et al., 2008; Munoz-Bertomeu et al., 2010; Kim et al., 2013	Cytoplasm
NP_001105951.1	Glyceraldehyde 3-phosphate dehydrogenase, NAD(P) binding domain Glyceraldehyde 3-phosphate dehydrogenase, catalytic domain	GlycerAld_3-P_DH	Glucose metabolic process	Metabolism	Holtgrefe et al., 2008; Munoz-Bertomeu et al., 2010; Kim et al., 2013	Cytoplasm
NP_001149357.1	Glyceraldehyde 3-phosphate dehydrogenase, NAD(P) binding domain Glyceraldehyde 3-phosphate dehydrogenase, catalytic domain	GlycerAld_3-P_DH	Glucose metabolic process	Metabolism	Holtgrefe et al., 2008; Munoz-Bertomeu et al., 2010; Kim et al., 2013	Cytoplasm
XP_008655551.1	Glycoside hydrolase family 1	Glyco_hydro_1	Hydrolysis of cellwall-derived oligosaccharides during germination, lignification and activation of phytohormones and defence system to control abiotic and biotic stresses	Metabolism	Xu et al., 2004; Gomez-Anduro et al., 2011; Zhao et al., 2012	Chloroplast
XP_020393252.1	Glycoside hydrolase family 1	Glyco_hydro_1	Hydrolysis of cellwall-derived oligosaccharides during germination, lignification and activation of phytohormones and defence system to control abiotic and biotic stresses	Metabolism	Xu et al., 2004; Gomez-Anduro et al., 2011; Zhao et al., 2012	Chloroplast
XP_008665263.1	Glycoside hydrolase family 1	Glyco_hydro_1	Hydrolysis of cellwall-derived oligosaccharides during germination, lignification and activation of phytohormones and defence system to control abiotic and biotic stresses	Metabolism	Xu et al., 2004; Gomez-Anduro et al., 2011; Zhao et al., 2012	Chloroplast
NP_001345427.1	Glycoside hydrolase family 1	Glyco_hydro_1	Hydrolysis of cellwall-derived oligosaccharides during germination, lignification and activation of phytohormones and defence system to control abiotic and biotic stresses	Metabolism	Xu et al., 2004; Gomez-Anduro et al., 2011; Zhao et al., 2012	Chloroplast
NP_001136681.1	Glycoside hydrolase family 1	Glyco_hydro_1	Hydrolysis of cellwall-derived oligosaccharides during germination, lignification and activation of phytohormones and defence system to control abiotic and biotic stresses	Metabolism	Xu et al., 2004; Gomez-Anduro et al., 2011; Zhao et al., 2012	Unknown
NP_001142124.1	Glycoside hydrolase family 1	Glyco_hydro_1	Hydrolysis of cellwall-derived oligosaccharides during germination, lignification and activation of phytohormones and defence system to control abiotic and biotic stresses	Metabolism	Xu et al., 2004; Gomez-Anduro et al., 2011; Zhao et al., 2012	Chloroplast
XP_008643498.1	Glycoside hydrolase family 1	Glyco_hydro_1	Hydrolysis of cellwall-derived oligosaccharides during germination, lignification and activation of phytohormones and defence system to control abiotic and biotic stresses	Metabolism	Xu et al., 2004; Gomez-Anduro et al., 2011; Zhao et al., 2012	Unknown
NP_001148821.1	Glycoside hydrolase family 1	Glyco_hydro_1	Hydrolysis of cellwall-derived oligosaccharides during germination, lignification and activation of phytohormones and defence system to control abiotic and biotic stresses	Metabolism	Xu et al., 2004; Gomez-Anduro et al., 2011; Zhao et al., 2012	Chloroplast
NP_001151026.1	Glycoside hydrolase family 1	Glyco_hydro_1	Hydrolysis of cellwall-derived oligosaccharides during germination, lignification and activation of phytohormones and defence system to control abiotic and biotic stresses	Metabolism	Xu et al., 2004; Gomez-Anduro et al., 2011; Zhao et al., 2012	Chloroplast
XP_008658979.1	Glycoside hydrolase family 1	Glyco_hydro_1	Hydrolysis of cellwall-derived oligosaccharides during germination, lignification and activation of phytohormones and defence system to control abiotic and biotic stresses	Metabolism	Xu et al., 2004; Gomez-Anduro et al., 2011; Zhao et al., 2012	Chloroplast
XP_008658980.1	Glycoside hydrolase family 1	Glyco_hydro_1	Hydrolysis of cellwall-derived oligosaccharides during germination, lignification and activation of phytohormones and defence system to control abiotic and biotic stresses	Metabolism	Xu et al., 2004; Gomez-Anduro et al., 2011; Zhao et al., 2012	Unknown
NP_001183692.1	Glycoside hydrolase family 1	Glyco_hydro_1	Hydrolysis of cellwall-derived oligosaccharides during germination, lignification and activation of phytohormones and defence system to control abiotic and biotic stresses	Metabolism	Xu et al., 2004; Gomez-Anduro et al., 2011; Zhao et al., 2012	Unknown
XP_008662315.1	Glyoxalase I; Glyoxalase/fosfomycin resistance/dioxygenase domain; Vicinal oxygen chelate (VOC) domain	Glyas_Fos-R_dOase; VOC	Detoxification of methylglyoxal in living organisms: catabolism of methylglyoxal (a cytotoxic compound formed mainly as by product of carbohydrate and lipid metabolism)	Metabolism	Singla-Pareek et al., 2006; Liang et al., 2017	Cytoplasm
NP_001146873.1	Glyoxalase I; Glyoxalase/fosfomycin resistance/dioxygenase domain; Vicinal oxygen chelate (VOC) domain	Glyas_Fos-R_dOase; VOC	Detoxification of methylglyoxal in living organisms: catabolism of methylglyoxal (a cytotoxic compound formed mainly as by product of carbohydrate and lipid metabolism)	Metabolism	Singla-Pareek et al., 2006; Liang et al., 2017	Unknown
NP_001147530.1	Glyoxalase I; Glyoxalase/fosfomycin resistance/dioxygenase domain; Vicinal oxygen chelate (VOC) domain	Glyas_Fos-R_dOase; VOC	Detoxification of methylglyoxal in living organisms: catabolism of methylglyoxal (a cytotoxic compound formed mainly as by product of carbohydrate and lipid metabolism)	Metabolism	Singla-Pareek et al., 2006; Liang et al., 2017	Unknown
XP_023157285.1	Glyoxalase I; Glyoxalase/fosfomycin resistance/dioxygenase domain; Vicinal oxygen chelate (VOC) domain	Glyas_Fos-R_dOase; VOC	Detoxification of methylglyoxal in living organisms: catabolism of methylglyoxal (a cytotoxic compound formed mainly as by product of carbohydrate and lipid metabolism)	Metabolism	Singla-Pareek et al., 2006; Liang et al., 2017	Unknown
XP_008645485.1	Glyoxalase I; Glyoxalase/fosfomycin resistance/dioxygenase domain; Vicinal oxygen chelate (VOC) domain	Glyas_Fos-R_dOase; VOC	Detoxification of methylglyoxal in living organisms: catabolism of methylglyoxal (a cytotoxic compound formed mainly as by product of carbohydrate and lipid metabolism)	Metabolism	Singla-Pareek et al., 2006; Liang et al., 2017	Unknown
NP_001130143.1	Glyoxalase I; Glyoxalase/fosfomycin resistance/dioxygenase domain; Vicinal oxygen chelate (VOC) domain	Glyas_Fos-R_dOase; VOC	Detoxification of methylglyoxal in living organisms: catabolism of methylglyoxal (a cytotoxic compound formed mainly as by product of carbohydrate and lipid metabolism)	Metabolism	Singla-Pareek et al., 2006; Liang et al., 2017	Unknown
XP_008647282.1	Glyoxalase I; Glyoxalase/fosfomycin resistance/dioxygenase domain; Vicinal oxygen chelate (VOC) domain	Glyas_Fos-R_dOase; VOC	Detoxification of methylglyoxal in living organisms: catabolism of methylglyoxal (a cytotoxic compound formed mainly as by product of carbohydrate and lipid metabolism)	Metabolism	Singla-Pareek et al., 2006; Liang et al., 2017	Unknown
XP_008668322.1	Glyoxalase I; Glyoxalase/fosfomycin resistance/dioxygenase domain; Vicinal oxygen chelate (VOC) domain	Glyas_Fos-R_dOase; VOC	Detoxification of methylglyoxal in living organisms: catabolism of methylglyoxal (a cytotoxic compound formed mainly as by product of carbohydrate and lipid metabolism)	Metabolism	Singla-Pareek et al., 2006; Liang et al., 2017	Chloroplast
NP_001105217.1	Glyoxalase I; Glyoxalase/fosfomycin resistance/dioxygenase domain; Vicinal oxygen chelate (VOC) domain	Glyas_Fos-R_dOase; VOC	Detoxification of methylglyoxal in living organisms: catabolism of methylglyoxal (a cytotoxic compound formed mainly as by product of carbohydrate and lipid metabolism)	Metabolism	Singla-Pareek et al., 2006; Liang et al., 2017	Cytoplasm
XP_020401885.1	Glyoxalase/fosfomycin resistance/dioxygenase domain; Vicinal oxygen chelate (VOC) domain	Glyas_Fos-R_dOase; VOC	Detoxification of methylglyoxal in living organisms: catabolism of methylglyoxal (a cytotoxic compound formed mainly as by product of carbohydrate and lipid metabolism)	Metabolism	Singla-Pareek et al., 2006; Liang et al., 2017	Unknown
NP_001168429.1	Glyoxalase/fosfomycin resistance/dioxygenase domain; Vicinal oxygen chelate (VOC) domain	Glyas_Fos-R_dOase; VOC	Detoxification of methylglyoxal in living organisms: catabolism of methylglyoxal (a cytotoxic compound formed mainly as by product of carbohydrate and lipid metabolism)	Metabolism	Singla-Pareek et al., 2006; Liang et al., 2017	Unknown
NP_001140692.1	Hydantoinase/dihydropyrimidinase	Hydanto/dihydropyr	Pyrimidine degradation	Metabolism	Zrenner et al., 2009	Unknown
NP_001147357.1	Iron sulphur-containing domain, CDGSH-type	CDGSH-type	Regulate iron and reactive oxygen metabolism	Metabolism	Sengupta et al., 2018	Chloroplast
NP_001149305.1	Lanthionine synthetase C-like	LANC-like	Probably act as receptor for ABA and play role in ABA metabolism and signaling	Metabolism	Chen and Ellis, 2008	Unknown
XP_008676974.1	Lanthionine synthetase C-like	LANC-like	Probably act as receptor for ABA and play role in ABA metabolism and signaling	Metabolism	Chen and Ellis, 2008	Nucleus
NP_001136491.1	Metallo-beta-lactamase; Hydroxyacylglutathione hydrolase	Metallo-beta-lac; Hydroxyacylglu_hyd	Methylglyoxal catabolic process: Hydrolysis of S-d-lactoylglutathione to d-lactic acid and glutathione and facilitate stress tolerance	Metabolism	Ghosh et al., 2014	Mitochondrion
XP_008657238.1	Metallo-beta-lactamase; Hydroxyacylglutathione hydrolase	Metallo-beta-lac; Hydroxyacylglu_hyd	Methylglyoxal catabolic process: Hydrolysis of S-d-lactoylglutathione to d-lactic acid and glutathione and facilitate stress tolerance	Metabolism	Ghosh et al., 2014	Cytoplasm
XP_008650965.1	Metallo-beta-lactamase; Hydroxyacylglutathione hydrolase	Metallo-beta-lac; Hydroxyacylglu_hyd	Methylglyoxal catabolic process: Hydrolysis of S-d-lactoylglutathione to d-lactic acid and glutathione and facilitate stress tolerance	Metabolism	Ghosh et al., 2014	Mitochondrion
NP_001132380.1	Metallo-beta-lactamase; Hydroxyacylglutathione hydrolase	Metallo-beta-lac; Hydroxyacylglu_hyd	Methylglyoxal catabolic process: Hydrolysis of S-d-lactoylglutathione to d-lactic acid and glutathione and facilitate stress tolerance	Metabolism	Ghosh et al., 2014	Cytoplasm
NP_001151805.2	Phosphomethylpyrimidine synthase ThiC/5-hydroxybenzimidazole synthase BzaA/B	ThiC/BzaA/B	Biosynthesis of thiamine	Metabolism	Pourcel et al., 2013; Fitzpatrick and Chapman, 2020	Unknown
XP_008652004.2	PsbP, C-terminal	PsbP	Photosynthesis: Ion retention within Photosystem-II	Metabolism	Ido et al., 2012	Unknown
NP_001310827.1	PsbP, C-terminal	PsbP	Photosynthesis: Ion retention within Photosystem-II	Metabolism	Ido et al., 2012	Chloroplast
NP_001149655.1	Purple acid phosphatase, N-terminal Iron/zinc purple acid phosphatase-like C-terminal domain Metallo-dependent phosphatase-like Calcineurin-like phosphoesterase domain, ApaH type	Fe/Zn Purple_acid_Ppas	Production, transport and recycling of inorganic phosphorous for maintaining cellular metabolism, bioenergetics, plant growth and pathogen defence	Metabolism	Antonyuk et al., 2014; Klabunde et al., 1996; Bhadouria et al., 2017; Olczak et al., 2003; Wang et al., 2011	Unknown
XP_020399244.1	Purple acid phosphatase, N-terminal Iron/zinc purple acid phosphatase-like C-terminal domain Metallo-dependent phosphatase-like Calcineurin-like phosphoesterase domain, ApaH type	Fe/Zn Purple_acid_Ppas	Production, transport and recycling of inorganic phosphorous for maintaining cellular metabolism, bioenergetics, plant growth and pathogen defence	Metabolism	Antonyuk et al., 2014; Klabunde et al., 1996; Bhadouria et al., 2017; Olczak et al., 2003; Wang et al., 2011	Unknown
NP_001136973.1	Purple acid phosphatase, N-terminal Iron/zinc purple acid phosphatase-like C-terminal domain Metallo-dependent phosphatase-like Calcineurin-like phosphoesterase domain, ApaH type	Fe/Zn Purple_acid_Ppas	Production, transport and recycling of inorganic phosphorous for maintaining cellular metabolism, bioenergetics, plant growth and pathogen defence	Metabolism	Antonyuk et al., 2014; Klabunde et al., 1996; Bhadouria et al., 2017; Olczak et al., 2003; Wang et al., 2011	Extracellular space
NP_001147979.1	Purple acid phosphatase, N-terminal Iron/zinc purple acid phosphatase-like C-terminal domain Metallo-dependent phosphatase-like Calcineurin-like phosphoesterase domain, ApaH type	Fe/Zn Purple_acid_Ppas	Production, transport and recycling of inorganic phosphorous for maintaining cellular metabolism, bioenergetics, plant growth and pathogen defence	Metabolism	Antonyuk et al., 2014; Klabunde et al., 1996; Bhadouria et al., 2017; Olczak et al., 2003; Wang et al., 2011	Unknown
NP_001141970.1	Purple acid phosphatase, N-terminal Iron/zinc purple acid phosphatase-like C-terminal domain Metallo-dependent phosphatase-like Calcineurin-like phosphoesterase domain, ApaH type	Fe/Zn Purple_acid_Ppas	Production, transport and recycling of inorganic phosphorous for maintaining cellular metabolism, bioenergetics, plant growth and pathogen defence	Metabolism	Antonyuk et al., 2014; Klabunde et al., 1996; Bhadouria et al., 2017; Olczak et al., 2003; Wang et al., 2011	Unknown
XP_020400050.1	Putative methionine gamma-lyase	Met_gamma_lys	Isoleucine biosynthesis for abiotic stress tolerance in plants	Metabolism	Sugimoto et al., 2017	Unknown
XP_020400051.1	Putative methionine gamma-lyase	Met_gamma_lys	Isoleucine biosynthesis for abiotic stress tolerance in plants	Metabolism	Sugimoto et al., 2017	Unknown
XP_020400052.1	Putative methionine gamma-lyase	Met_gamma_lys	Isoleucine biosynthesis for abiotic stress tolerance in plants	Metabolism	Sugimoto et al., 2017	Unknown
NP_001144523.2	Rhodanese-like domain	Rhodanese	Molybdenum cofator biosynthesis, cysteine metabolism, hydrogen sulfide formation and stress response	Metabolism	Bolen and Rajender, 1974; Selles et al., 2019	Unknown
NP_001131892.1	Ribonucleotide reductase small subunit	RNR_small	Biosynthesis of deoxyribonucleotide and chlorophyll and plany role in developmet of floral organs and shoot apical meristems	Metabolism	Wang and Liu, 2006; Chen et al., 2015; Oblender and Carpentieri, 1990	Unknown
NP_001150842.2	Ribonucleotide reductase small subunit	RNR_small	Biosynthesis of deoxyribonucleotide and chlorophyll and plany role in developmet of floral organs and shoot apical meristems	Metabolism	Wang and Liu, 2006; Chen et al., 2015; Oblender and Carpentieri, 1990	Unknown
NP_001130908.2	Ribonucleotide reductase small subunit	RNR_small	Biosynthesis of deoxyribonucleotide and chlorophyll and plany role in developmet of floral organs and shoot apical meristems	Metabolism	Wang and Liu, 2006; Chen et al., 2015; Oblender and Carpentieri, 1990	Unknown
NP_001149850.1	Ribulose-phosphate 3-epimerase	Ribul_P_3_epim	Carbohydrate metabolic process and pentose phosphate shunt	Metabolism	Jelakovic et al., 2003; Sobota and Imlay 2011	Cytoplasm
NP_001148531.1	S1/P1 nuclease	S1/P1 nuclease	DNA catabolism: Cleave single stranded DNA and RNA with no base specificity	Metabolism	Sanchez-Pons et al., 2013	Unknown
XP_008672860.1	S1/P1 nuclease	S1/P1 nuclease	DNA catabolism: Cleave single stranded DNA and RNA with no base specificity	Metabolism	Sanchez-Pons et al., 2013	Unknown
NP_001123591.2	S1/P1 nuclease	S1/P1 nuclease	DNA catabolism: Cleave single stranded DNA and RNA with no base specificity	Metabolism	Sanchez-Pons et al., 2013	Extracellular space
NP_001334834.1	S1/P1 nuclease	S1/P1 nuclease	DNA catabolism: Cleave single stranded DNA and RNA with no base specificity	Metabolism	Sanchez-Pons et al., 2013	Extracellular space
NP_001148452.1	S1/P1 nuclease	S1/P1 nuclease	DNA catabolism: Cleave single stranded DNA and RNA with no base specificity	Metabolism	Sanchez-Pons et al., 2013	Extracellular space
NP_001105696.1	Thiamine thiazole synthase	Thiamine_thia_syn	Thiamine biosynthetic process	Metabolism	Fitzpatrick and Chapman, 2020; Chatterjee et al., 2011; Godoi et al., 2006	Chloroplast
NP_001105697.2	Thiamine thiazole synthase	Thiamine_thia_syn	Thiamine biosynthetic process	Metabolism	Fitzpatrick and Chapman, 2020; Chatterjee et al., 2011; Godoi et al., 2006	Chloroplast
NP_001168516.1	UTP--glucose-1-phosphate uridylyltransferase	UDPGP_trans	Sucrose/polysaccharide metabolism and cellwall biosynthesis	Metabolism	Li et al., 2014; Meng et al., 2009	Cytoplasm
NP_001130368.1	UTP--glucose-1-phosphate uridylyltransferase	UDPGP_trans	Sucrose/polysaccharide metabolism and cellwall biosynthesis	Metabolism	Li et al., 2014; Meng et al., 2009	Cytoplasm
NP_001130742.1	UTP--glucose-1-phosphate uridylyltransferase	UDPGP_trans	Sucrose/polysaccharide metabolism and cellwall biosynthesis	Metabolism	Li et al., 2014; Meng et al., 2009	Cytoplasm
XP_008644002.1	UTP--glucose-1-phosphate uridylyltransferase	UDPGP_trans	Sucrose/polysaccharide metabolism and cellwall biosynthesis	Metabolism	Li et al., 2014; Meng et al., 2009	Cytoplasm
XP_020406430.1	Cyclophilin-type peptidyl-prolyl cis-trans isomerase domain	Cyclophilin-type_PPIase	Assembly of protein-complexes or protei folding: Transcription regulation, photosynthetic and signaling pathways, stress adaptation and defense responses	Protein folding	Barbosa and Park, 2019; Singh et al., 2020	Cytoplasm
NP_001149265.1	Cyclophilin-type peptidyl-prolyl cis-trans isomerase domain	Cyclophilin-type_PPIase	Assembly of protein-complexes or protei folding: Transcription regulation, photosynthetic and signaling pathways, stress adaptation and defense responses	Protein folding	Barbosa and Park, 2019; Singh et al., 2020	Cytoplasm
XP_020394140.1	Cyclophilin-type peptidyl-prolyl cis-trans isomerase domain	Cyclophilin-type_PPIase	Assembly of protein-complexes or protei folding: Transcription regulation, photosynthetic and signaling pathways, stress adaptation and defense responses	Protein folding	Barbosa and Park, 2019; Singh et al., 2020	Cytoplasm
XP_020402254.1	Cyclophilin-type peptidyl-prolyl cis-trans isomerase domain	Cyclophilin-type_PPIase	Assembly of protein-complexes or protei folding: Transcription regulation, photosynthetic and signaling pathways, stress adaptation and defense responses	Protein folding	Barbosa and Park, 2019; Singh et al., 2020	Unknown
XP_020396127.1	Cyclophilin-type peptidyl-prolyl cis-trans isomerase domain	Cyclophilin-type_PPIase	Assembly of protein-complexes or protei folding: Transcription regulation, photosynthetic and signaling pathways, stress adaptation and defense responses	Protein folding	Barbosa and Park, 2019; Singh et al., 2020	Cytoplasm
XP_020408960.1	Cyclophilin-type peptidyl-prolyl cis-trans isomerase domain	Cyclophilin-type_PPIase	Assembly of protein-complexes or protei folding: Transcription regulation, photosynthetic and signaling pathways, stress adaptation and defense responses	Protein folding	Barbosa and Park, 2019; Singh et al., 2020	Cytoplasm
NP_001149847.1	Cyclophilin-type peptidyl-prolyl cis-trans isomerase domain	Cyclophilin-type_PPIase	Assembly of protein-complexes or protei folding: Transcription regulation, photosynthetic and signaling pathways, stress adaptation and defense responses	Protein folding	Barbosa and Park, 2019; Singh et al., 2020	Cytoplasm
XP_020394894.1	Cyclophilin-type peptidyl-prolyl cis-trans isomerase domain	Cyclophilin-type_PPIase	Assembly of protein-complexes or protei folding: Transcription regulation, photosynthetic and signaling pathways, stress adaptation and defense responses	Protein folding	Barbosa and Park, 2019; Singh et al., 2020	Cytoplasm
XP_020399970.1	Cyclophilin-type peptidyl-prolyl cis-trans isomerase domain	Cyclophilin-type_PPIase	Assembly of protein-complexes or protei folding: Transcription regulation, photosynthetic and signaling pathways, stress adaptation and defense responses	Protein folding	Barbosa and Park, 2019; Singh et al., 2020	Cytoplasm
XP_020400100.1	Cyclophilin-type peptidyl-prolyl cis-trans isomerase domain	Cyclophilin-type_PPIase	Assembly of protein-complexes or protei folding: Transcription regulation, photosynthetic and signaling pathways, stress adaptation and defense responses	Protein folding	Barbosa and Park, 2019; Singh et al., 2020	Unknown
NP_001149208.1	Cyclophilin-type peptidyl-prolyl cis-trans isomerase domain	Cyclophilin-type_PPIase	Assembly of protein-complexes or protei folding: Transcription regulation, photosynthetic and signaling pathways, stress adaptation and defense responses	Protein folding	Barbosa and Park, 2019; Singh et al., 2020	Cytoplasm
NP_001288530.1	Cyclophilin-type peptidyl-prolyl cis-trans isomerase domain	Cyclophilin-type_PPIase	Assembly of protein-complexes or protei folding: Transcription regulation, photosynthetic and signaling pathways, stress adaptation and defense responses	Protein folding	Barbosa and Park, 2019; Singh et al., 2020	Unknown
XP_008645736.1	Cyclophilin-type peptidyl-prolyl cis-trans isomerase domain	Cyclophilin-type_PPIase	Assembly of protein-complexes or protei folding: Transcription regulation, photosynthetic and signaling pathways, stress adaptation and defense responses	Protein folding	Barbosa and Park, 2019; Singh et al., 2020	Cytoplasm
XP_008678672.1	Cyclophilin-type peptidyl-prolyl cis-trans isomerase domain	Cyclophilin-type_PPIase	Assembly of protein-complexes or protei folding: Transcription regulation, photosynthetic and signaling pathways, stress adaptation and defense responses	Protein folding	Barbosa and Park, 2019; Singh et al., 2020	Cytoplasm
NP_001344978.1	Cyclophilin-type peptidyl-prolyl cis-trans isomerase domain	Cyclophilin-type_PPIase	Assembly of protein-complexes or protei folding: Transcription regulation, photosynthetic and signaling pathways, stress adaptation and defense responses	Protein folding	Barbosa and Park, 2019; Singh et al., 2020	Cytoplasm
NP_001136688.1	Cyclophilin-type peptidyl-prolyl cis-trans isomerase domain	Cyclophilin-type_PPIase	Assembly of protein-complexes or protei folding: Transcription regulation, photosynthetic and signaling pathways, stress adaptation and defense responses	Protein folding	Barbosa and Park, 2019; Singh et al., 2020	Unknown
NP_001146969.2	Cyclophilin-type peptidyl-prolyl cis-trans isomerase domain	Cyclophilin-type_PPIase	Assembly of protein-complexes or protei folding: Transcription regulation, photosynthetic and signaling pathways, stress adaptation and defense responses	Protein folding	Barbosa and Park, 2019; Singh et al., 2020	Cytoplasm
NP_001149489.1	Cyclophilin-type peptidyl-prolyl cis-trans isomerase domain	Cyclophilin-type_PPIase	Assembly of protein-complexes or protei folding: Transcription regulation, photosynthetic and signaling pathways, stress adaptation and defense responses	Protein folding	Barbosa and Park, 2019; Singh et al., 2020	Cytoplasm
XP_020393151.1	Cyclophilin-type peptidyl-prolyl cis-trans isomerase domain	Cyclophilin-type_PPIase	Assembly of protein-complexes or protei folding: Transcription regulation, photosynthetic and signaling pathways, stress adaptation and defense responses	Protein folding	Barbosa and Park, 2019; Singh et al., 2020	Cytoplasm
NP_001309051.1	Cyclophilin-type peptidyl-prolyl cis-trans isomerase domain	Cyclophilin-type_PPIase	Assembly of protein-complexes or protei folding: Transcription regulation, photosynthetic and signaling pathways, stress adaptation and defense responses	Protein folding	Barbosa and Park, 2019; Singh et al., 2020	Cytoplasm
NP_001169674.1	Cyclophilin-type peptidyl-prolyl cis-trans isomerase domain Tetratricopeptide repeat	Cyclophilin-type_PPIase	Assembly of protein-complexes or protei folding: Transcription regulation, photosynthetic and signaling pathways, stress adaptation and defense responses	Protein folding	Barbosa and Park, 2019; Singh et al., 2020	Cytoplasm
NP_001169161.1	DnaJ domain	DnaJ domain	Folding of nascent proteins, transport across the membrane and refolding of proteins after exposure stressful conditions	Protein folding	Pulido and Leister, 2018	Unknown
XP_008662881.1	DnaJ domain Chaperone DnaJ Heat shock protein DnaJ, cysteine-rich domain	DnaJ domain	Folding of nascent proteins, transport across the membrane and refolding of proteins after exposure stressful conditions	Protein folding	Pulido and Leister, 2018	Unknown
NP_001168577.1	DnaJ domain Chaperone DnaJ Heat shock protein DnaJ, cysteine-rich domain	DnaJ domain	Folding of nascent proteins, transport across the membrane and refolding of proteins after exposure stressful conditions	Protein folding	Pulido and Leister, 2018	Mitochondrion
XP_008677552.1	DnaJ domain Chaperone DnaJ Heat shock protein DnaJ, cysteine-rich domain	DnaJ domain	Folding of nascent proteins, transport across the membrane and refolding of proteins after exposure stressful conditions	Protein folding	Pulido and Leister, 2018	Mitochondrion
NP_001148532.1	DnaJ domain Tetratricopeptide repeat	DnaJ domain	Folding of nascent proteins, transport across the membrane and refolding of proteins after exposure stressful conditions	Protein folding	Pulido and Leister, 2018	Unknown
NP_001144185.1	Fe-S cluster assembly domain superfamily; MIP18 family-like	FSCA; MIP18	Protein maturation by [4Fe-4S] cluster transfer	Protein folding	Couturier et al., 2013; Fuss et al., 2015	Unknown
XP_020403191.1	Fe-S cluster assembly domain superfamily; MIP18 family-like	FSCA; MIP18	Protein maturation by [4Fe-4S] cluster transfer	Protein folding	Couturier et al., 2013; Fuss et al., 2015	Unknown
XP_008667676.1	Fe-S cluster assembly domain superfamily; MIP18 family-like	FSCA; MIP18	Protein maturation by [4Fe-4S] cluster transfer	Protein folding	Couturier et al., 2013; Fuss et al., 2015	Unknown
NP_001296960.1	Fe-S cluster assembly domain superfamily; MIP18 family-like	FSCA; MIP18	Protein maturation by [4Fe-4S] cluster transfer	Protein folding	Couturier et al., 2013; Fuss et al., 2015	Unknown
NP_001140566.1	Fe-S cluster assembly domain superfamily; MIP18 family-like	FSCA; MIP18	Protein maturation by [4Fe-4S] cluster transfer	Protein folding	Couturier et al., 2013; Fuss et al., 2015	Cytoplasm
XP_008666846.1	Fe-S cluster assembly domain superfamily; MIP18 family-like	FSCA; MIP18	Protein maturation by [4Fe-4S] cluster transfer	Protein folding	Couturier et al., 2013; Fuss et al., 2015	Unknown
XP_020398764.1	Heat shock protein 70 family	Hsp70	Protein folding, assembly, translocation and degradation; response to stress and plant immunity	Protein folding	Park and Seo 2015; Pegoraro et al., 2011	endoplasmic reticulum
NP_001306686.1	Heat shock protein 70 family	Hsp70	Protein folding, assembly, translocation and degradation; response to stress and plant immunity	Protein folding	Park and Seo 2015; Pegoraro et al., 2011	Cytoplasm
NP_001140835.1	Heat shock protein 70 family	Hsp70	Protein folding, assembly, translocation and degradation; response to stress and plant immunity	Protein folding	Park and Seo 2015; Pegoraro et al., 2011	Cytoplasm
XP_008658250.1	Heat shock protein 70 family	Hsp70	Protein folding, assembly, translocation and degradation; response to stress and plant immunity	Protein folding	Park and Seo 2015; Pegoraro et al., 2011	Cytoplasm
NP_001151739.2	Heat shock protein 70 family; Chaperone DnaK	Hsp70;DnaK	Protein folding, assembly, translocation and degradation; response to stress and plant immunity	Protein folding	Park and Seo 2015; Pegoraro et al., 2011	Mitochondrion
NP_001152601.1	Heat shock protein 70 family; Chaperone DnaK	Hsp70;DnaK	Protein folding, assembly, translocation and degradation; response to stress and plant immunity	Protein folding	Park and Seo 2015; Pegoraro et al., 2011	Mitochondrion
XP_008643817.1	Heat shock protein 70 family; Chaperone DnaK	Hsp70;DnaK	Protein folding, assembly, translocation and degradation; response to stress and plant immunity	Protein folding	Park and Seo 2015; Pegoraro et al., 2011	Mitochondrion
XP_020397054.1	Heat shock protein 70 family; Chaperone DnaK	Hsp70;DnaK	Protein folding, assembly, translocation and degradation; response to stress and plant immunity	Protein folding	Park and Seo 2015; Pegoraro et al., 2011	endoplasmic reticulum
XP_008644594.1	Heat shock protein 70 family; Chaperone DnaK	Hsp70;DnaK	Protein folding, assembly, translocation and degradation; response to stress and plant immunity	Protein folding	Park and Seo 2015; Pegoraro et al., 2011	Chloroplast
NP_001288473.1	Heat shock protein 70 family; Chaperone DnaK	Hsp70;DnaK	Protein folding, assembly, translocation and degradation; response to stress and plant immunity	Protein folding	Park and Seo 2015; Pegoraro et al., 2011	Mitochondrion
NP_001130314.1	Heat shock protein 70 family; Chaperone DnaK	Hsp70;DnaK	Protein folding, assembly, translocation and degradation; response to stress and plant immunity	Protein folding	Park and Seo 2015; Pegoraro et al., 2011	Mitochondrion
NP_001146752.1	Heat shock protein 70 family; Chaperone DnaK	Hsp70;DnaK	Protein folding, assembly, translocation and degradation; response to stress and plant immunity	Protein folding	Park and Seo 2015; Pegoraro et al., 2011	Unknown
NP_001105893.1	Heat shock protein 70 family; Endoplasmic reticulum chaperone BIP, nucleotide-binding domain	Hsp70;BIP_NBD	Protein folding, assembly, translocation and degradation; response to stress and plant immunity	Protein folding	Park and Seo 2015; Pegoraro et al., 2011	endoplasmic reticulum
NP_001105894.1	Heat shock protein 70 family; Endoplasmic reticulum chaperone BIP, nucleotide-binding domain	Hsp70;BIP_NBD	Protein folding, assembly, translocation and degradation; response to stress and plant immunity	Protein folding	Park and Seo 2015; Pegoraro et al., 2011	endoplasmic reticulum
XP_008656190.1	Histidine kinase/HSP90-like ATPase Heat shock protein Hsp90 family	HATPase; Hsp90	Folding, assembly, maturation, stabilization and activation of key signaling proteins, adaptation responses to enviornment, control of cell cycle progression and mediate development like spore formation or fruit ripening	Protein folding	Dago et al., 2012; diDonato and Geisler, 2019	endoplasmic reticulum
XP_020393717.1	Histidine kinase/HSP90-like ATPase Heat shock protein Hsp90 family	HATPase; Hsp90	Folding, assembly, maturation, stabilization and activation of key signaling proteins, adaptation responses to enviornment, control of cell cycle progression and mediate development like spore formation or fruit ripening	Protein folding	Dago et al., 2012; diDonato and Geisler, 2019	endoplasmic reticulum
XP_020397361.1	Histidine kinase/HSP90-like ATPase Heat shock protein Hsp90 family	HATPase; Hsp90	Folding, assembly, maturation, stabilization and activation of key signaling proteins, adaptation responses to enviornment, control of cell cycle progression and mediate development like spore formation or fruit ripening	Protein folding	Dago et al., 2012; diDonato and Geisler, 2019	endoplasmic reticulum
XP_020398133.1	Histidine kinase/HSP90-like ATPase Heat shock protein Hsp90 family	HATPase; Hsp90	Folding, assembly, maturation, stabilization and activation of key signaling proteins, adaptation responses to enviornment, control of cell cycle progression and mediate development like spore formation or fruit ripening	Protein folding	Dago et al., 2012; diDonato and Geisler, 2019	endoplasmic reticulum
XP_020400258.1	Histidine kinase/HSP90-like ATPase Heat shock protein Hsp90 family	HATPase; Hsp90	Folding, assembly, maturation, stabilization and activation of key signaling proteins, adaptation responses to enviornment, control of cell cycle progression and mediate development like spore formation or fruit ripening	Protein folding	Dago et al., 2012; diDonato and Geisler, 2019	endoplasmic reticulum
XP_020402035.1	Histidine kinase/HSP90-like ATPase Heat shock protein Hsp90 family	HATPase; Hsp90	Folding, assembly, maturation, stabilization and activation of key signaling proteins, adaptation responses to enviornment, control of cell cycle progression and mediate development like spore formation or fruit ripening	Protein folding	Dago et al., 2012; diDonato and Geisler, 2019	endoplasmic reticulum
XP_020398958.1	Histidine kinase/HSP90-like ATPase Heat shock protein Hsp90 family	HATPase; Hsp90	Folding, assembly, maturation, stabilization and activation of key signaling proteins, plant growth to folding of protein kinases, transcription factors and hormone receptors, regulation of circadian clock, anterograde transport of proteins to the chloroplast and development of stress signal transduction i.e., response to environmental stresses, diseases and pest adaptation responses to enviornme…	Protein folding	Dago et al., 2012; diDonato and Geisler, 2019	endoplasmic reticulum
XP_020398959.1	Histidine kinase/HSP90-like ATPase Heat shock protein Hsp90 family	HATPase; Hsp90	Folding, assembly, maturation, stabilization and activation of key signaling proteins, adaptation responses to enviornment, control of cell cycle progression and mediate development like spore formation or fruit ripening	Protein folding	Dago et al., 2012; diDonato and Geisler, 2019	endoplasmic reticulum
XP_008666260.1	Histidine kinase/HSP90-like ATPase Heat shock protein Hsp90 family	HATPase; Hsp90	Folding, assembly, maturation, stabilization and activation of key signaling proteins, adaptation responses to enviornment, control of cell cycle progression and mediate development like spore formation or fruit ripening	Protein folding	Dago et al., 2012; diDonato and Geisler, 2019	endoplasmic reticulum
NP_001146412.1	Histidine kinase/HSP90-like ATPase Heat shock protein Hsp90 family	HATPase; Hsp90	Folding, assembly, maturation, stabilization and activation of key signaling proteins, adaptation responses to enviornment, control of cell cycle progression and mediate development like spore formation or fruit ripening	Protein folding	Dago et al., 2012; diDonato and Geisler, 2019	endoplasmic reticulum
NP_001146933.1	ISC system FeS cluster assembly, IscU scaffold; NIF system FeS cluster assembly, NifU, N-terminal	ISC_FeS_clus_asmbl_IscU; NIF_FeS_clus_asmbl_NifU	Fe-S cluster assembly	Protein folding	Srour et al., 2020; Couturier et al., 2013	Mitochondrion
NP_001131716.1	ISC system FeS cluster assembly, IscU scaffold; NIF system FeS cluster assembly, NifU, N-terminal	ISC_FeS_clus_asmbl_IscU; NIF_FeS_clus_asmbl_NifU	Fe-S cluster assembly	Protein folding	Srour et al., 2020; Couturier et al., 2013	Mitochondrion
NP_001148742.1	ISC system FeS cluster assembly, IscU scaffold; NIF system FeS cluster assembly, NifU, N-terminal	ISC_FeS_clus_asmbl_IscU; NIF_FeS_clus_asmbl_NifU	Fe-S cluster assembly	Protein folding	Srour et al., 2020; Couturier et al., 2013	Mitochondrion
NP_001141179.1	ISC system FeS cluster assembly, IscU scaffold; NIF system FeS cluster assembly, NifU, N-terminal	ISC_FeS_clus_asmbl_IscU; NIF_FeS_clus_asmbl_NifU	Fe-S cluster assembly	Protein folding	Srour et al., 2020; Couturier et al., 2013	Mitochondrion
XP_008647252.1	Peptidase M1, membrane alanine aminopeptidase	Pept_M1	Multifunctional enzyme: Processing of small peptide and peptide hormones; regulation of cell cycle, protein trafficing and signal transduction	Proteolysis	Peer, 2011	Unknown
XP_008649137.1	Peptidase M1, membrane alanine aminopeptidase	Pept_M1	Multifunctional enzyme: Processing of small peptide and peptide hormones; regulation of cell cycle, protein trafficing and signal transduction	Proteolysis	Peer, 2011	Unknown
XP_008657037.1	Peptidase M1, membrane alanine aminopeptidase	Pept_M1	Multifunctional enzyme: Processing of small peptide and peptide hormones; regulation of cell cycle, protein trafficing and signal transduction	Proteolysis	Peer, 2011	Unknown
XP_020394294.1	Peptidase M16 Peptidase M16C associated	Pept_M16	Proteolysis	Proteolysis	Yue et al., 2010; Majsec et al., 2017	Mitochondrion
XP_020405934.1	Peptidase M18	Pept_M18	Proteolysis	Proteolysis	Rawlings and Bateman, 2019	Unknown
NP_001159225.1	Peptidase M18	Pept_M18	Proteolysis	Proteolysis	Rawlings and Bateman, 2019	Cytoplasm
XP_008673044.1	Peptidase M18	Pept_M18	Proteolysis	Proteolysis	Rawlings and Bateman, 2019	Cytoplasm
NP_001130530.1	Peptidase M24, methionine aminopeptidase	Pept_M24_MAP	Proteolysis	Proteolysis	Rawlings and Bateman, 2019	Cytoplasm
NP_001149624.1	Peptidase M24, methionine aminopeptidase MYND-like zinc finger, mRNA-binding	Pept_M24_MAP	Proteolysis	Proteolysis	Rawlings and Bateman, 2019	Cytoplasm
XP_008643735.1	Peptidase M24, methionine aminopeptidase MYND-like zinc finger, mRNA-binding	Pept_M24_MAP	Proteolysis	Proteolysis	Rawlings and Bateman, 2019	Cytoplasm
XP_008676437.1	Peptidase M24A, methionine aminopeptidase, subfamily 2	Pept_M24_MAP	Proteolysis	Proteolysis	Rawlings and Bateman, 2019	Cytoplasm
NP_001141422.1	Peptidase M3A/M3B catalytic domain	Pept_M3A/M3B	Proteolysis	Proteolysis	Kmiec et al., 2016	Unknown
NP_001120721.1	Peptidase M41 ATPase, AAA-type, core AAA ATPase, AAA+ lid domain	Pept_M41; AAA ATPases	ATP dependent proteolysis, tolerance to heat and stress	Proteolysis	Kato and Sakamoto, 2018; Mishra et al., 2019	Chloroplast
NP_001130462.1	Peptidase M41 ATPase, AAA-type, core AAA ATPase, AAA+ lid domain	Pept_M41; AAA ATPases	ATP dependent proteolysis, tolerance to heat and stress	Proteolysis	Kato and Sakamoto, 2018; Mishra et al., 2019	Chloroplast
NP_001335987.1	Peptidase M41 ATPase, AAA-type, core AAA ATPase, AAA+ lid domain	Pept_M41; AAA ATPases	ATP dependent proteolysis, tolerance to heat and stress	Proteolysis	Kato and Sakamoto, 2018; Mishra et al., 2019	Unknown
NP_001120720.1	Peptidase M41 ATPase, AAA-type, core AAA ATPase, AAA+ lid domain	Pept_M41; AAA ATPases	ATP dependent proteolysis, tolerance to heat and stress	Proteolysis	Kato and Sakamoto, 2018; Mishra et al., 2019	Unknown
XP_008657983.1	Peptidase M41 ATPase, AAA-type, core AAA ATPase, AAA+ lid domain	Pept_M41; AAA ATPases	ATP dependent proteolysis, tolerance to heat and stress	Proteolysis	Kato and Sakamoto, 2018; Mishra et al., 2019	Unknown
NP_001145329.2	Peptidase M41 ATPase, AAA-type, core AAA ATPase, AAA+ lid domain	Pept_M41; AAA ATPases	ATP dependent proteolysis, tolerance to heat and stress	Proteolysis	Kato and Sakamoto, 2018; Mishra et al., 2019	Mitochondrion
NP_001168382.1	Peptidase M41 ATPase, AAA-type, core AAA ATPase, AAA+ lid domain	Pept_M41; AAA ATPases	ATP dependent proteolysis, tolerance to heat and stress	Proteolysis	Kato and Sakamoto, 2018; Mishra et al., 2019	Unknown
NP_001338722.1	Peptidase M41 ATPase, AAA-type, core AAA ATPase, AAA+ lid domain	Pept_M41; AAA ATPases	ATP dependent proteolysis, tolerance to heat and stress	Proteolysis	Kato and Sakamoto, 2018; Mishra et al., 2019	Unknown
NP_001183829.1	Peptidase M41 ATPase, AAA-type, core AAA ATPase, AAA+ lid domain	Pept_M41; AAA ATPases	ATP dependent proteolysis, tolerance to heat and stress	Proteolysis	Kato and Sakamoto, 2018; Mishra et al., 2019	Unknown
XP_008656653.1	Peptidase M41 ATPase, AAA-type, core AAA+ ATPase domain	Pept_M41; AAA ATPases	ATP dependent proteolysis, tolerance to heat and stress	Proteolysis	Kato and Sakamoto, 2018; Mishra et al., 2019	Unknown
NP_001105563.2	Ferritin/DPS protein domain	Ferritin_DPS_dom	Storage of iron, protection against oxidative stress and regulation of iron homeostasis	Stress response	Briat et al., 2010; Zielinska-Dawidziak, 2015	Chloroplast
NP_001295757.1	Ferritin/DPS protein domain	Ferritin_DPS_dom	Storage of iron, protection against oxidative stress and regulation of iron homeostasis	Stress response	Briat et al., 2010; Zielinska-Dawidziak, 2015	Chloroplast
XP_008662322.1	Ferritin/DPS protein domain	Ferritin_DPS_dom	Storage of iron, protection against oxidative stress and regulation of iron homeostasis	Stress response	Briat et al., 2010; Zielinska-Dawidziak, 2015	Chloroplast
NP_001148408.1	Peptide methionine sulphoxide reductase MrsB	MrsB	Reduction of Met sulfoxide back to Met and Response to oxidative stress	Stress response	Dos Santos et al., 2005	Unknown
NP_001105499.1	Plant EC metallothionein-like protein, family 15	Plant EC_MT15	Metal homeostasis: Accumulation of metal ions especially Zn, response to oxidative stress and development of embryo	Stress response	Hegelund et al., 2012	Extracellular space
NP_001105335.1	Superoxide dismutase, copper/zinc binding domain	Cu/Zn SOD	Superoxide metabolic process: Detoxification of reactive oxygen species	Stress response	Shiriga et al., 2014; Stephenie et al., 2020	Cytoplasm
XP_008651854.1	Superoxide dismutase, copper/zinc binding domain	Cu/Zn SOD	Superoxide metabolic process: Detoxification of reactive oxygen species	Stress response	Shiriga et al., 2014; Stephenie et al., 2020	Cytoplasm
XP_023156337.1	Superoxide dismutase, copper/zinc binding domain	Cu/Zn SOD	Superoxide metabolic process: Detoxification of reactive oxygen species	Stress response	Shiriga et al., 2014; Stephenie et al., 2020	Cytoplasm
XP_008651855.1	Superoxide dismutase, copper/zinc binding domain	Cu/Zn SOD	Superoxide metabolic process: Detoxification of reactive oxygen species	Stress response	Shiriga et al., 2014; Stephenie et al., 2020	Cytoplasm
XP_008651856.1	Superoxide dismutase, copper/zinc binding domain	Cu/Zn SOD	Superoxide metabolic process: Detoxification of reactive oxygen species	Stress response	Shiriga et al., 2014; Stephenie et al., 2020	Cytoplasm
NP_001307761.1	Superoxide dismutase, copper/zinc binding domain	Cu/Zn SOD	Superoxide metabolic process: Detoxification of reactive oxygen species	Stress response	Shiriga et al., 2014; Stephenie et al., 2020	Cytoplasm
XP_008660153.1	Superoxide dismutase, copper/zinc binding domain	Cu/Zn SOD	Superoxide metabolic process: Detoxification of reactive oxygen species	Stress response	Shiriga et al., 2014; Stephenie et al., 2020	Cytoplasm
XP_020399413.1	Superoxide dismutase, copper/zinc binding domain	Cu/Zn SOD	Superoxide metabolic process: Detoxification of reactive oxygen species	Stress response	Shiriga et al., 2014; Stephenie et al., 2020	Cytoplasm
XP_008660154.1	Superoxide dismutase, copper/zinc binding domain	Cu/Zn SOD	Superoxide metabolic process: Detoxification of reactive oxygen species	Stress response	Shiriga et al., 2014; Stephenie et al., 2020	Cytoplasm
NP_001105704.1	Superoxide dismutase, copper/zinc binding domain	Cu/Zn SOD	Superoxide metabolic process: Detoxification of reactive oxygen species	Stress response	Shiriga et al., 2014; Stephenie et al., 2020	Cytoplasm
XP_008649061.1	Superoxide dismutase, copper/zinc binding domain	Cu/Zn SOD	Superoxide metabolic process: Detoxification of reactive oxygen species	Stress response	Shiriga et al., 2014; Stephenie et al., 2020	Cytoplasm
NP_001149119.1	Superoxide dismutase, copper/zinc binding domain	Cu/Zn SOD	Superoxide metabolic process: Detoxification of reactive oxygen species	Stress response	Shiriga et al., 2014; Stephenie et al., 2020	Cytoplasm
NP_001108127.1	Superoxide dismutase, copper/zinc binding domain	Cu/Zn SOD	Superoxide metabolic process: Detoxification of reactive oxygen species	Stress response	Shiriga et al., 2014; Stephenie et al., 2020	Chloroplast
NP_001131886.1	Arsenical pump ATPase, ArsA/GET3, eukaryotic; Anion-transporting ATPase-like domain	ATPase_ArsA/GET3	Transport of ions and mediate intracellular membrane trafficking	Transport	Maestre-Reyna et al., 2017; Xing et al., 2017	Chloroplast
XP_008680237.1	Arf GTPase activating protein	ArfGAP	Formation of membrane vesicles to mediate: intracellular membrane trafficking i.e., inter and intracellular transport of various nutrients and signaling molecules within endomembrane system to maintain cellular homeostasis and cell to cell communication	Transport	Singh et al., 2018	Golgi apparatus
XP_020399246.1	Arf GTPase activating protein	ArfGAP	Formation of membrane vesicles to mediate: intracellular membrane trafficking i.e., inter and intracellular transport of various nutrients and signaling molecules within endomembrane system to maintain cellular homeostasis and cell to cell communication	Transport	Singh et al., 2018	Golgi apparatus
XP_020401590.1	Arf GTPase activating protein	ArfGAP	Formation of membrane vesicles to mediate: intracellular membrane trafficking i.e., inter and intracellular transport of various nutrients and signaling molecules within endomembrane system to maintain cellular homeostasis and cell to cell communication	Transport	Singh et al., 2018	Golgi apparatus
XP_020401591.1	Arf GTPase activating protein	ArfGAP	Formation of membrane vesicles to mediate: intracellular membrane trafficking i.e., inter and intracellular transport of various nutrients and signaling molecules within endomembrane system to maintain cellular homeostasis and cell to cell communication	Transport	Singh et al., 2018	Golgi apparatus
XP_020401592.1	Arf GTPase activating protein	ArfGAP	Formation of membrane vesicles to mediate: intracellular membrane trafficking i.e., inter and intracellular transport of various nutrients and signaling molecules within endomembrane system to maintain cellular homeostasis and cell to cell communication	Transport	Singh et al., 2018	Golgi apparatus
NP_001170028.1	Cytochrome c, class IA/ IB	Cyt_c_1A/1B	Transport of electrons	Transport	Welchen et al., 2012; Kuznetsova et al., 2005; Liu et al., 2014	Mitochondrion
XP_008657809.1	Cytochrome c, class IA/ IB	Cyt_c_1A/1B	Transport of electrons	Transport	Welchen et al., 2012; Kuznetsova et al., 2005; Liu et al., 2014	Mitochondrion
XP_008663765.1	Cytochrome c, class IA/ IB	Cyt_c_1A/1B	Transport of electrons	Transport	Welchen et al., 2012; Kuznetsova et al., 2005; Liu et al., 2014	Mitochondrion
XP_008674726.1	Cytochrome c, class IA/ IB	Cyt_c_1A/1B	Transport of electrons	Transport	Welchen et al., 2012; Kuznetsova et al., 2005; Liu et al., 2014	Mitochondrion
XP_008656274.1	Cytochrome c, class IA/ IB	Cyt_c_1A/1B	Transport of electrons	Transport	Welchen et al., 2012; Kuznetsova et al., 2005; Liu et al., 2014	Mitochondrion
XP_020404794.1	Cytochrome c, class IA/ IB	Cyt_c_1A/1B	Transport of electrons	Transport	Welchen et al., 2012; Kuznetsova et al., 2005; Liu et al., 2014	Mitochondrion
NP_001131432.1	Phosphodiesterase MJ0936/Vps29 Calcineurin-like phosphoesterase domain, lpxH-type	MJ0936/Vps29	Retrograde transport, endosome to golgi, cell polarity and organ initiation	Transport	Jaillais et al., 2007	Unknown
NP_001147749.1	Phosphodiesterase MJ0936/Vps29 Calcineurin-like phosphoesterase domain, lpxH-type	MJ0936/Vps29	Retrograde transport, endosome to golgi, cell polarity and organ initiation	Transport	Jaillais et al., 2007	Chloroplast
NP_001182877.1	P-type ATPase Heavy metal-associated domain, HMA	P-type ATPase; HMA	Uptake, transportation, accumulation, distribution and detoxification of metal ions	Transport	Hussain et al., 2004; Zhiguo et al., 2018	Unknown
XP_020393094.1	P-type ATPase Heavy metal-associated domain, HMA	P-type ATPase; HMA	Uptake, transportation, accumulation, distribution and detoxification of metal ions	Transport	Hussain et al., 2004; Zhiguo et al., 2018	Vacuole
XP_008650804.1	P-type ATPase Heavy metal-associated domain, HMA	P-type ATPase; HMA	Uptake, transportation, accumulation, distribution and detoxification of metal ions	Transport	Hussain et al., 2004; Zhiguo et al., 2018	Plasma membrane
XP_020404039.1	P-type ATPase Heavy metal-associated domain, HMA	P-type ATPase; HMA	Uptake, transportation, accumulation, distribution and detoxification of metal ions	Transport	Hussain et al., 2004; Zhiguo et al., 2018	Unknown
XP_020404933.1	P-type ATPase Heavy metal-associated domain, HMA	P-type ATPase; HMA	Uptake, transportation, accumulation, distribution and detoxification of metal ions	Transport	Hussain et al., 2004; Zhiguo et al., 2018	Plasma membrane
XP_008670003.1	P-type ATPase Heavy metal-associated domain, HMA	P-type ATPase; HMA	Uptake, transportation, accumulation, distribution and detoxification of metal ions	Transport	Hussain et al., 2004; Zhiguo et al., 2018	Plasma membrane
XP_020399466.1	P-type ATPase Heavy metal-associated domain, HMA	P-type ATPase; HMA	Uptake, transportation, accumulation, distribution and detoxification of metal ions	Transport	Hussain et al., 2004; Zhiguo et al., 2018	Unknown
XP_008647440.1	Ribosomal protein S14/S29; Succinate dehydogenase/fumarate reductase N-terminal	Ribosomal_S14/S29; Succ_Dhase_FrdA_Gne	Oxidation of succinate to fumarate in TCA and transfer of electrons to quinones in membrane and also act as structural component of ribosome in translation	Transport	Eprintsev et al., 2018; Figueroa et al., 1999	Mitochondrion
NP_001183639.1	Ribosomal protein S14/S29; Succinate dehydogenase/fumarate reductase N-terminal	Ribosomal_S14/S29; Succ_Dhase_FrdA_Gne	Oxidation of succinate to fumarate in TCA and transfer of electrons to quinones in membrane and also act as structural component of ribosome in translation	Transport	Eprintsev et al., 2018 ; Figueroa et al., 1999	Mitochondrion
References
Agarwal, P., & Khurana, P. (2020). TaZnF, a C3HC4 type RING zinc finger protein from Triticum aestivum is involved in dehydration and salinity stress. Journal of Plant Biochemistry and Biotechnology, 29(3), 395-406.
Althammer, M., Blöchl, C., Reischl, R., Huber, C. G., & Tenhaken, R. (2020). Phosphoglucomutase is not the target for galactose toxicity in plants. Frontiers in plant science, 11, 167.
Ambroggio, X. I., Rees, D. C., & Deshaies, R. J. (2003). JAMM: a metalloprotease-like zinc site in the proteasome and signalosome. PLoS Biol, 2(1), e2.
Antonyuk, S. V., Olczak, M., Olczak, T., Ciuraszkiewicz, J., & Strange, R. W. (2014). The structure of a purple acid phosphatase involved in plant growth and pathogen defence exhibits a novel immunoglobulin-like fold. IUCrJ, 1(2), 101-109.
Antosz, W., Deforges, J., Begcy, K., Bruckmann, A., Poirier, Y., Dresselhaus, T., & Grasser, K. D. (2020). Critical role of transcript cleavage in Arabidopsis RNA polymerase II transcriptional elongation. The Plant Cell, 32(5), 1449-1463.
Barbosa dos Santos, I., & Park, S. W. (2019). Versatility of cyclophilins in plant growth and survival: a case study in Arabidopsis. Biomolecules, 9(1), 20.
Bhadouria, J., Singh, A. P., Mehra, P., Verma, L., Srivastawa, R., Parida, S. K., & Giri, J. (2017). Identification of purple acid phosphatases in chickpea and potential roles of CaPAP7 in seed phytate accumulation. Scientific reports, 7(1), 1-12.
Bolen, D. W., & Rajender, S. (1974). Thermodynamics of zinc binding to rhodanese. Archives of biochemistry and biophysics, 161(2), 435-440.
Boycheva, I., Vassileva, V., & Iantcheva, A. (2014). Histone acetyltransferases in plant development and plasticity. Current genomics, 15(1), 28.
Briat, J. F., Ravet, K., Arnaud, N., Duc, C., Boucherez, J., Touraine, B., ... & Gaymard, F. (2010). New insights into ferritin synthesis and function highlight a link between iron homeostasis and oxidative stress in plants. Annals of botany, 105(5), 811-822.
Brosché, M., & Strid, Å. (1999). The mRNA-binding ribosomal protein S26 as a molecular marker in plants: molecular cloning, sequencing and differential gene expression during environmental stress. Biochimica et Biophysica Acta (BBA)-Gene Structure and Expression, 1445(3), 342-344.
Callebaut, I., Courvalin, J. C., & Mornon, J. P. (1999). The BAH (bromo-adjacent homology) domain: a link between DNA methylation, replication and transcriptional regulation. FEBS letters, 446(1), 189-193.
Calvo, O. (2020). RNA polymerase II phosphorylation and gene looping: new roles for the Rpb4/7 heterodimer in regulating gene expression. Current Genetics, 66, 927-937.
Carroll, A. J. (2013). The Arabidopsis cytosolic ribosomal proteome: from form to function. Frontiers in Plant Science, 4, 32.
Chae, E., Tan, Q. K. G., Hill, T. A., & Irish, V. F. (2008). An Arabidopsis F-box protein acts as a transcriptional co-factor to regulate floral development. Development, 135(7), 1235-1245.
Chan, Y. L., Suzuki, K., Olvera, J., & Wool, I. G. (1993). Zinc finger-like motifs in rat ribosomal proteins S27 and S29. Nucleic acids research, 21(3), 649-655.
Chatterjee, A., Abeydeera, N. D., Bale, S., Pai, P. J., Dorrestein, P. C., Russell, D. H., ... & Begley, T. P. (2011). Saccharomyces cerevisiae THI4p is a suicide thiamine thiazole synthase. Nature, 478(7370), 542-546.
Chen, H. T., & Hahn, S. (2003). Binding of TFIIB to RNA polymerase II: mapping the binding site for the TFIIB zinc ribbon domain within the preinitiation complex. Molecular cell, 12(2), 437-447.
Chen, J. G., & Ellis, B. E. (2008). GCR2 is a new member of the eukaryotic lanthionine synthetase component C-like protein family. Plant signaling & behavior, 3(5), 307-310.
Chen, L., & Hellmann, H. (2013). Plant E3 ligases: flexible enzymes in a sessile world. Molecular Plant, 6(5), 1388-1404.
Chen, X., Zhang, Z., Liu, D., Zhang, K., Li, A., & Mao, L. (2010). SQUAMOSA promoter‐binding protein‐like transcription factors: Star players for plant growth and development. Journal of integrative plant biology, 52(11), 946-951.
Chen, X., Zhu, L., Xin, L., Du, K., Ran, X., Cui, X., ... & Wu, X. (2015). Rice stripe1-2 and stripe1-3 mutants encoding the small subunit of ribonucleotide reductase are temperature sensitive and are required for chlorophyll biosynthesis. PloS one, 10(6), e0130172.
Chicois, C. (2018). Study of the interactome of UPF1, a key factor of Nonsense-mediated decay in Arabidopsis thaliana (Doctoral dissertation, Université de Strasbourg).
Chou, S. S., Clegg, M. S., Momma, T. Y., Niles, B. J., Duffy, J. Y., Daston, G. P., & Keen, C. L. (2004). Alterations in protein kinase C activity and processing during zinc-deficiency-induced cell death. Biochemical Journal, 383(1), 63-71.
Couturier, J., Touraine, B., Briat, J. F., Gaymard, F., & Rouhier, N. (2013). The iron-sulfur cluster assembly machineries in plants: current knowledge and open questions. Frontiers in Plant science, 4, 259.
Couturier, J., Touraine, B., Briat, J. F., Gaymard, F., & Rouhier, N. (2013). The iron-sulfur cluster assembly machineries in plants: current knowledge and open questions. Frontiers in Plant science, 4, 259.
Dago, A. E., Schug, A., Procaccini, A., Hoch, J. A., Weigt, M., & Szurmant, H. (2012). Structural basis of histidine kinase autophosphorylation deduced by integrating genomics, molecular dynamics, and mutagenesis. Proceedings of the National Academy of Sciences, 109(26), E1733-E1742.
Darmon, S. K., & Lutz, C. S. (2012). mRNA 3′ end processing factors: a phylogenetic comparison. Comparative and functional genomics, 2012.
di Donato, M., & Geisler, M. (2019). HSP 90 and co‐chaperones: a multitaskers’ view on plant hormone biology. FEBS letters, 593(13), 1415-1430.
DiMario, R. J., Clayton, H., Mukherjee, A., Ludwig, M., & Moroney, J. V. (2017). Plant carbonic anhydrases: structures, locations, evolution, and physiological roles. Molecular plant, 10(1), 30-46.
Dirk, L., Schmidt, J. J., Cai, Y., Barnes, J. C., Hanger, K. M., Nayak, N. R., ... & Rodgers, D. W. (2008). Insights into the substrate specificity of plant peptide deformylase, an essential enzyme with potential for the development of novel biotechnology applications in agriculture. Biochemical Journal, 413(3), 417-427.
Dos Santos, C. V., Cuiné, S., Rouhier, N., & Rey, P. (2005). The Arabidopsis plastidic methionine sulfoxide reductase B proteins. Sequence and activity characteristics, comparison of the expression with plastidic methionine sulfoxide reductase A, and induction by photooxidative stress. Plant Physiology, 138(2), 909-922.
Ejiri, S. I. (2002). Moonlighting functions of polypeptide elongation factor 1: from actin bundling to zinc finger protein R1-associated nuclear localization. Bioscience, biotechnology, and biochemistry, 66(1), 1-21.
Eloy, N. B., de Freitas Lima, M., Ferreira, P. C., & Inzé, D. (2015). The role of the anaphase-promoting complex/cyclosome in plant growth. Critical reviews in plant sciences, 34(5), 487-505.
Eprintsev, A. T., Fedorin, D. N., Cherkasskikh, M. V., & Igamberdiev, A. U. (2018). Expression of succinate dehydrogenase and fumarase genes in maize leaves is mediated by cryptochrome. Journal of plant physiology, 221, 81-84.
Eremina, M., Rozhon, W., Yang, S., & Poppenberger, B. (2015). ENO 2 activity is required for the development and reproductive success of plants, and is feedback‐repressed by A t MBP‐1. The Plant Journal, 81(6), 895-906.
Fellermeier, M., Raschke, M., Sagner, S., Wungsintaweekul, J., Schuhr, C. A., Hecht, S., ... & Zenk, M. H. (2001). Studies on the nonmevalonate pathway of terpene biosynthesis: The role of 2C‐methyl‐d‐erythritol 2, 4‐cyclodiphosphate in plants. European journal of biochemistry, 268(23), 6302-6310.
Figueroa, P., Gómez, I., Holuigue, L., Araya, A., & Jordana, X. (1999). Transfer of rps14 from the mitochondrion to the nucleus in maize implied integration within a gene encoding the iron–sulphur subunit of succinate dehydrogenase and expression by alternative splicing. The Plant Journal, 18(6), 601-609.
Filhol, O., Benitez, M. J., & Cochet, C. (2005). A zinc ribbon motif is essential for the formation of functional tetrameric protein kinase CK2. In Zinc Finger Proteins (pp. 121-127). Springer, Boston, MA.
Fischer, M., & Bacher, A. (2006). Biosynthesis of vitamin B2 in plants. Physiologia Plantarum, 126(3), 304-318.
Fischer, M., & Bacher, A. (2011). Biosynthesis of vitamin B2 and flavocoenzymes in plants. Advances in Botanical Research, 58, 93–152.
Fitzpatrick, T. B., & Chapman, L. M. (2020). The importance of thiamine (vitamin B1) in plant health: from crop yield to biofortification. Journal of Biological Chemistry, 295(34), 12002-12013.
Fitzpatrick, T. B., & Chapman, L. M. (2020). The importance of thiamine (vitamin B1) in plant health: from crop yield to biofortification. Journal of Biological Chemistry, 295(34), 12002-12013.
Fuss, J. O., Tsai, C. L., Ishida, J. P., & Tainer, J. A. (2015). Emerging critical roles of Fe–S clusters in DNA replication and repair. Biochimica et Biophysica Acta (BBA)-Molecular Cell Research, 1853(6), 1253-1271.
Gao, Y., Zhang, Y., Zhang, D., Dai, X., Estelle, M., & Zhao, Y. (2015). Auxin binding protein 1 (ABP1) is not required for either auxin signaling or Arabidopsis development. Proceedings of the National Academy of Sciences, 112(7), 2275-2280.
Ghosh, A., Pareek, A., Sopory, S. K., & Singla‐Pareek, S. L. (2014). A glutathione responsive rice glyoxalase II, Os GLYII‐2, functions in salinity adaptation by maintaining better photosynthesis efficiency and anti‐oxidant pool. The Plant Journal, 80(1), 93-105.
Godoi, P. H., Galhardo, R. S., Luche, D. D., Van Sluys, M. A., Menck, C. F., & Oliva, G. (2006). Structure of the thiazole biosynthetic enzyme THI1 from Arabidopsis thaliana. Journal of Biological Chemistry, 281(41), 30957-30966.
Gómez-Anduro, G., Ceniceros-Ojeda, E. A., Casados-Vázquez, L. E., Bencivenni, C., Sierra-Beltrán, A., Murillo-Amador, B., & Tiessen, A. (2011). Genome-wide analysis of the beta-glucosidase gene family in maize (Zea mays L. var B73). Plant molecular biology, 77(1-2), 159-183.
Grasser, M., Kane, C. M., Merkle, T., Melzer, M., Emmersen, J., & Grasser, K. D. (2009). Transcript elongation factor TFIIS is involved in Arabidopsis seed dormancy. Journal of molecular biology, 386(3), 598-611.
Grones, P., & Friml, J. (2015). Auxin transporters and binding proteins at a glance. Journal of Cell Science, 128(1), 1-7.
Hála, M., Soukupová, H., Synek, L., & Žárský, V. (2010). Arabidopsis RAB geranylgeranyl transferase β‐subunit mutant is constitutively photomorphogenic, and has shoot growth and gravitropic defects. The Plant Journal, 62(4), 615-627.
Han, G., Lu, C., Guo, J., Qiao, Z., Sui, N., Qiu, N., & Wang, B. (2020). C2H2 zinc finger proteins: master regulators of abiotic stress responses in plants. Frontiers in plant science, 11, 115.
Härd, T., Rak, A., Allard, P., Kloo, L., & Garber, M. (2000). The solution structure of ribosomal protein L36 from Thermus thermophilus reveals a zinc-ribbon-like fold. Journal of molecular biology, 296(1), 169-180.
He, P., Wang, X., Zhang, X., Jiang, Y., Tian, W., Zhang, X., ... & Sang, X. (2018). Short and narrow flag leaf1, a GATA zinc finger domain-containing protein, regulates flag leaf size in rice (Oryza sativa). BMC plant biology, 18(1), 1-11.
Hegelund, J. N., Schiller, M., Kichey, T., Hansen, T. H., Pedas, P., Husted, S., & Schjoerring, J. K. (2012). Barley metallothioneins: MT3 and MT4 are localized in the grain aleurone layer and show differential zinc binding. Plant Physiology, 159(3), 1125-1137.
Hiltunen, H. M., Illarionov, B., Hedtke, B., Fischer, M., & Grimm, B. (2012). Arabidopsis RIBA proteins: two out of three isoforms have lost their bifunctional activity in riboflavin biosynthesis. International journal of molecular sciences, 13(11), 14086-14105.
Holtgrefe, S., Gohlke, J., Starmann, J., Druce, S., Klocke, S., Altmann, B., ... & Scheibe, R. (2008). Regulation of plant cytosolic glyceraldehyde 3‐phosphate dehydrogenase isoforms by thiol modifications. Physiologia plantarum, 133(2), 211-228.
Huang, W., He, Y., Yang, L., Lu, C., Zhu, Y., Sun, C., ... & Yin, J. (2021). Genome-wide analysis of growth-regulating factors (GRFs) in Triticum aestivum. PeerJ, 9, e10701.
Huang, Y., Mo, Y., Chen, P., Yuan, X., Meng, F., Zhu, S., & Liu, Z. (2016). Identification of SET domain-containing proteins in Gossypium raimondii and their response to high temperature stress. Scientific reports, 6(1), 1-12.
Hussain, D., Haydon, M. J., Wang, Y., Wong, E., Sherson, S. M., Young, J., ... & Cobbett, C. S. (2004). P-type ATPase heavy metal transporters with roles in essential zinc homeostasis in Arabidopsis. The plant cell, 16(5), 1327-1339.
Ido, K., Kakiuchi, S., Uno, C., Nishimura, T., Fukao, Y., Noguchi, T., ... & Ifuku, K. (2012). The conserved His-144 in the PsbP protein is important for the interaction between the PsbP N-terminus and the Cyt b559 subunit of photosystem II. Journal of Biological Chemistry, 287(31), 26377-26387.
Inoue, T., Okino, N., Kakuta, Y., Hijikata, A., Okano, H., Goda, H. M., ... & Ito, M. (2009). Mechanistic insights into the hydrolysis and synthesis of ceramide by neutral ceramidase. Journal of Biological Chemistry, 284(14), 9566-9577.
Jaillais, Y., Santambrogio, M., Rozier, F., Fobis-Loisy, I., Miège, C., & Gaude, T. (2007). The retromer protein VPS29 links cell polarity and organ initiation in plants. Cell, 130(6), 1057-1070.
Jain, M., Nijhawan, A., Arora, R., Agarwal, P., Ray, S., Sharma, P., ... & Khurana, J. P. (2007). F-box proteins in rice. Genome-wide analysis, classification, temporal and spatial gene expression during panicle and seed development, and regulation by light and abiotic stress. Plant physiology, 143(4), 1467-1483.
Jelakovic, S., Kopriva, S., Süss, K. H., & Schulz, G. E. (2003). Structure and catalytic mechanism of the cytosolic D-ribulose-5-phosphate 3-epimerase from rice. Journal of molecular biology, 326(1), 127-135.
Ji, H., Wang, J., Guo, J., Li, Y., Lian, S., Guo, W., ... & Liu, Y. (2016). Progress in the biological function of alpha-enolase. Animal Nutrition, 2(1), 12-17.
Jia, H., Li, M., Li, W., Liu, L., Jian, Y., Yang, Z., ... & Zhang, Z. (2020). A serine/threonine protein kinase encoding gene KERNEL NUMBER PER ROW6 regulates maize grain yield. Nature communications, 11(1), 1-11.
Jia, Q., & Xie, W. (2019). Alternative conformation induced by substrate binding for Arabidopsis thalianaN 6-methyl-AMP deaminase. Nucleic acids research, 47(6), 3233-3243.
Joersbo, M., Jørgensen, K., & Brunstedt, J. (2003). A selection system for transgenic plants based on galactose as selective agent and a UDP-glucose: galactose-1-phosphate uridyltransferase gene as selective gene. Molecular Breeding, 11(4), 315-323.
Kato, Y., & Sakamoto, W. (2018). FtsH protease in the thylakoid membrane: physiological functions and the regulation of protease activity. Frontiers in Plant Science, 9, 855.
Killiny, N., Hijaz, F., Nehela, Y., Hajeri, S., & Gowda, S. (2018). Effects of δ‐aminolevulinic acid dehydratase silencing on the primary and secondary metabolisms of citrus. Plant direct, 2(7), e00072.; Sarangthem, J., Jain, M., & Gadre, R. (2011). Inhibition of δ-aminolevulinic acid dehydratase activity by cadmium in excised etiolated maize leaf segments during greening. Plant, Soil and Environ…
Kim, J. H., Choi, D., & Kende, H. (2003). The AtGRF family of putative transcription factors is involved in leaf and cotyledon growth in Arabidopsis. The Plant Journal, 36(1), 94-104.
Kim, S. C., Guo, L., & Wang, X. (2013). Phosphatidic acid binds to cytosolic glyceraldehyde-3-phosphate dehydrogenase and promotes its cleavage in Arabidopsis. Journal of Biological Chemistry, 288(17), 11834-11844.
Klabunde, T., Sträter, N., Fröhlich, R., Witzel, H., & Krebs, B. (1996). Mechanism of Fe (III)–Zn (II) purple acid phosphatase based on crystal structures. Journal of molecular biology, 259(4), 737-748.
Kmiec, B., Teixeira, P. F., Murcha, M. W., & Glaser, E. (2016). Divergent evolution of the M3A family of metallopeptidases in plants. Physiologia plantarum, 157(3), 380-388.
Kolbe, A. R., Studer, A. J., Cornejo, O. E., & Cousins, A. B. (2019). Insights from transcriptome profiling on the non-photosynthetic and stomatal signaling response of maize carbonic anhydrase mutants to low CO 2. BMC genomics, 20(1), 1-13.
Kumar, M., & Turner, S. (2015). Plant cellulose synthesis: CESA proteins crossing kingdoms. Phytochemistry, 112, 91-99.
Kupis, W., Pałyga, J., Tomal, E., & Niewiadomska, E. (2016). The role of sirtuins in cellular homeostasis. Journal of physiology and biochemistry, 72(3), 371-380.
Kuznetsova, S. S., Azarkina, N. V., Vygodina, T. V., Siletsky, S. A., & Konstantinov, A. A. (2005). Zinc ions as cytochrome c oxidase inhibitors: two sites of action. Biochemistry (Moscow), 70(2), 128-136.
Kwan, D. H., & Leadlay, P. F. (2010). Mutagenesis of a modular polyketide synthase enoylreductase domain reveals insights into catalysis and stereospecificity. ACS chemical biology, 5(9), 829-838.
Lee, H., Guo, Y., Ohta, M., Xiong, L., Stevenson, B., & Zhu, J. K. (2002). LOS2, a genetic locus required for cold‐responsive gene transcription encodes a bi‐functional enolase. The EMBO journal, 21(11), 2692-2702.
Leverson, J. D., Joazeiro, C. A., Page, A. M., Huang, H. K., Hieter, P., & Hunter, T. (2000). The APC11 RING-H2 finger mediates E2-dependent ubiquitination. Molecular biology of the cell, 11(7), 2315-2325.
Li, J., Bi, F. C., Yin, J., Wu, J. X., Rong, C., Wu, J. L., & Yao, N. (2015). An Arabidopsis neutral ceramidase mutant ncer1 accumulates hydroxyceramides and is sensitive to oxidative stress. Frontiers in plant science, 6, 460.
Li, N., Wang, L., Zhang, W., Takechi, K., Takano, H., & Lin, X. (2014). Overexpression of UDP-glucose pyrophosphorylase from Larix gmelinii enhances vegetative growth in transgenic Arabidopsis thaliana. Plant cell reports, 33(5), 779-791.
Liang, Y., Wan, N., Cheng, Z., Mo, Y., Liu, B., Liu, H., ... & Li, M. (2017). Whole-Genome identification and expression pattern of the vicinal oxygen chelate family in rapeseed (Brassica napus L.). Frontiers in plant science, 8, 745.
Liu, J., Chakraborty, S., Hosseinzadeh, P., Yu, Y., Tian, S., Petrik, I., ... & Lu, Y. (2014). Metalloproteins containing cytochrome, iron–sulfur, or copper redox centers. Chemical reviews, 114(8), 4366-4469.
Liu, W., Wang, P. F., Li, Z., Wang, Q. G., Wang, Y. Y., Yao, F. Y., ... & Pan, J. W. (2019). Genome-Wide Identification and Expression Analysis of the Cytidine Deaminase Subfamily in Rice. Russian Journal of Plant Physiology, 66(2), 203-213.
Lv, G. Y., Guo, X. G., Xie, L. P., Xie, C. G., Zhang, X. H., Yang, Y., ... & Xu, H. (2017). Molecular characterization, gene evolution, and expression analysis of the fructose-1, 6-bisphosphate aldolase (FBA) gene family in wheat (Triticum aestivum L.). Frontiers in plant science, 8, 1030.
Mackereth, C. D., Arrowsmith, C. H., Edwards, A. M., & McIntosh, L. P. (2000). Zinc-bundle structure of the essential RNA polymerase subunit RPB10 from Methanobacterium thermoautotrophicum. Proceedings of the National Academy of Sciences, 97(12), 6316-6321.
Maestre-Reyna, M., Wu, S. M., Chang, Y. C., Chen, C. C., Maestre-Reyna, A., Wang, A. H. J., & Chang, H. Y. (2017). In search of tail-anchored protein machinery in plants: reevaluating the role of arsenite transporters. Scientific reports, 7(1), 1-10.
Majsec, K., Bhuiyan, N. H., Sun, Q., Kumari, S., Kumar, V., Ware, D., & van Wijk, K. J. (2017). The plastid and mitochondrial peptidase network in Arabidopsis thaliana: a foundation for testing genetic interactions and functions in organellar proteostasis. The Plant Cell, 29(11), 2687-2710.
Mandel, C. R., Kaneko, S., Zhang, H., Gebauer, D., Vethantham, V., Manley, J. L., & Tong, L. (2006). Polyadenylation factor CPSF-73 is the pre-mRNA 3'-end-processing endonuclease. Nature, 444(7121), 953-956.
Mao, H. D., Yu, L. J., Li, Z. J., Yan, Y., Han, R., Liu, H., & Ma, M. (2016). Genome-wide analysis of the SPL family transcription factors and their responses to abiotic stresses in maize. Plant Gene, 6, 1-12.
Markov, D., Naryshkina, T., Mustaev, A., & Severinov, K. (1999). A zinc-binding site in the largest subunit of DNA-dependent RNA polymerase is involved in enzyme assembly. Genes & development, 13(18), 2439-2448.
Martín-Villanueva, S., Fernández-Pevida, A., Kressler, D., & de la Cruz, J. (2019). The ubiquitin moiety of Ubi1 is required for productive expression of ribosomal protein eL40 in Saccharomyces cerevisiae. Cells, 8(8), 850.
Máthé, C., Garda, T., & Freytag, C. (2019). The role of serine-threonine protein phosphatase pp2a in plant oxidative stress signaling—facts and hypotheses. International journal of molecular sciences, 20(12), 3028.
Matthews J.M. (2013) Zinc Finger Folds and Functions. In: Kretsinger R.H., Uversky V.N., Permyakov E.A. (eds) Encyclopedia of Metalloproteins. Springer, New York, NY. https://doi.org/10.1007/978-1-4614-1533-6_203
Matthiadis, A., & Long, T. A. (2016). Further insight into BRUTUS domain composition and functionality. Plant signaling & behavior, 11(8), e1204508.
Meng, M., Geisler, M., Johansson, H., Harholt, J., Scheller, H. V., Mellerowicz, E. J., & Kleczkowski, L. A. (2009). UDP-glucose pyrophosphorylase is not rate limiting, but is essential in Arabidopsis. Plant and cell physiology, 50(5), 998-1011.
Miricescu, A., Goslin, K., & Graciet, E. (2018). Ubiquitylation in plants: signaling hub for the integration of environmental signals. Journal of Experimental Botany, 69(19), 4511-4527.
Mishra, L. S., Mielke, K., Wagner, R., & Funk, C. (2019). Reduced expression of the proteolytically inactive FtsH members has impacts on the Darwinian fitness of Arabidopsis thaliana. Journal of Experimental Botany, 70(7), 2173–2184.
Mulekar, J. J., & Huq, E. (2014). Expanding roles of protein kinase CK2 in regulating plant growth and development. Journal of Experimental Botany, 65(11), 2883-2893.
Muñoz-Bertomeu, J., Cascales-Miñana, B., Alaiz, M., Segura, J. A., & Ros, R. (2010). A critical role of plastidial glycolytic glyceraldehyde-3-phosphate dehydrogenase in the control of plant metabolism and development. Plant signaling & behavior, 5(1), 67-69.
Oblender, M., & Carpentieri, U. (1990). Effects of iron, copper and zinc on the activity of ribonucleotide reductase in normal and leukemic human lymphocytes. Anticancer research, 10(1), 123-127.
Olczak, M., Morawiecka, B., & Watorek, W. (2003). Plant purple acid phosphatases-genes, structures and biological function. Acta Biochimica Polonica, 50(4), 1245-1256.
Pak, D., Kim, Y., & Burton, Z. F. (2018). Aminoacyl-tRNA synthetase evolution and sectoring of the genetic code. Transcription, 9(4), 205–224.
Paponov, I. A., Dindas, J., Król, E., Friz, T., Budnyk, V., Teale, W., ... & Palme, K. (2019). Auxin-induced plasma membrane depolarization is regulated by auxin transport and not by AUXIN BINDING PROTEIN1. Frontiers in plant science, 9, 1953.
Park, C. J., & Seo, Y. S. (2015). Heat shock proteins: a review of the molecular chaperones for plant immunity. The plant pathology journal, 31(4), 323.
Park, H. Y., Lee, H. T., Lee, J. H., & Kim, J. K. (2019). Arabidopsis U2AF65 regulates flowering time and the growth of pollen tubes. Frontiers in plant science, 10, 569.
Parker, B., Gógl, G., Bálint, M., Hetényi, C., Reményi, A., & Weiss, E. L. (2018). Mob-family kinase co-activators bind cognate Ndr/Lats kinases through conserved and modular interface. bioRxiv, 242115.
Paulose, B., Chhikara, S., Coomey, J., Jung, H. I., Vatamaniuk, O., & Dhankher, O. P. (2013). A γ-glutamyl cyclotransferase protects Arabidopsis plants from heavy metal toxicity by recycling glutamate to maintain glutathione homeostasis. The Plant Cell, 25(11), 4580-4595.
Pedroza-Garcia, J. A., Domenichini, S., Mazubert, C., Bourge, M., White, C., Hudik, E., ... & Raynaud, C. (2016). Role of the Polymerase ϵ sub-unit DPB2 in DNA replication, cell cycle regulation and DNA damage response in Arabidopsis. Nucleic acids research, 44(15), 7251-7266.
Peer, W. A. (2011). The role of multifunctional M1 metallopeptidases in cell cycle progression. Annals of botany, 107(7), 1171-1181.
Pegoraro, C., Mertz, L. M., da Maia, L. C., Rombaldi, C. V., & de Oliveira, A. C. (2011). Importance of heat shock proteins in maize. Journal of crop science and Biotechnology, 14(2), 85-95.
Peng, X., Zhao, Y., Cao, J., Zhang, W., Jiang, H., Li, X., ... & Cheng, B. (2012). CCCH-type zinc finger family in maize: genome-wide identification, classification and expression profiling under abscisic acid and drought treatments. PloS one, 7(7), e40120.
Perrella, G., Davidson, M. L., O’Donnell, L., Nastase, A. M., Herzyk, P., Breton, G., ... & Kaiserli, E. (2018). ZINC-FINGER interactions mediate transcriptional regulation of hypocotyl growth in Arabidopsis. Proceedings of the National Academy of Sciences, 115(19), E4503-E4511.
Pinosa, F., Begheldo, M., Pasternak, T., Zermiani, M., Paponov, I. A., Dovzhenko, A., ... & Palme, K. (2013). The Arabidopsis thaliana Mob1A gene is required for organ growth and correct tissue patterning of the root tip. Annals of botany, 112(9), 1803-1814.
Pourcel, L., Moulin, M., & Fitzpatrick, T. B. (2013). Examining strategies to facilitate vitamin B1 biofortification of plants by genetic engineering. Frontiers in plant science, 4, 160.
Pulido, P., & Leister, D. (2018). Novel DNAJ‐related proteins in Arabidopsis thaliana. New Phytologist, 217(2), 480-490.
Qi, W., Zhu, J., Wu, Q., Wang, Q., Li, X., Yao, D., ... & Song, R. (2016). Maize reas1 mutant stimulates ribosome use efficiency and triggers distinct transcriptional and translational responses. Plant Physiology, 170(2), 971-988.
Qian, Y., Xi, Y., Cheng, B., Zhu, S., & Kan, X. (2014). Identification and characterization of the SET domain gene family in maize. Molecular biology reports, 41(3), 1341-1354.
Qian, Y., Xi, Y., Cheng, B., Zhu, S., & Kan, X. (2014). Identification and characterization of the SET domain gene family in maize. Molecular Biology Reports, 41(3), 1341–1354.
Qin, N., Xu, D., Li, J., & Deng, X. W. (2020). COP9 signalosome: Discovery, conservation, activity, and function. Journal of integrative plant biology, 62(1), 90-103.
Raveneau, M. P., Benamar, A., & Macherel, D. (2017). Water content, adenylate kinase, and mitochondria drive adenylate balance in dehydrating and imbibing seeds. Journal of experimental botany, 68(13), 3501-3512.
Rawlings, N. D., & Bateman, A. (2019). Origins of peptidases. Biochimie, 166, 4-18.
Reich, C., Zeller, M., Milkereit, P., Hausner, W., Cramer, P., Tschochner, H., & Thomm, M. (2009). The archaeal RNA polymerase subunit P and the eukaryotic polymerase subunit Rpb12 are interchangeable in vivo and in vitro. Molecular microbiology, 71(4), 989-1002.
Revenkova, E., Masson, J., Koncz, C., Afsar, K., Jakovleva, L., & Paszkowski, J. (1999). Involvement of Arabidopsis thaliana ribosomal protein S27 in mRNA degradation triggered by genotoxic stress. The EMBO Journal, 18(2), 490-499.
Rody, H. V. S., & de Oliveira, L. O. (2018). Evolutionary history of the cobalamin-independent methionine synthase gene family across the land plants. Molecular phylogenetics and evolution, 120, 33-42.
Sabina, R. L., Paul, A. L., Ferl, R. J., Laber, B., & Lindell, S. D. (2007). Adenine nucleotide pool perturbation is a metabolic trigger for AMP deaminase inhibitor-based herbicide toxicity. Plant physiology, 143(4), 1752-1760.
Sánchez-Pons, N., & Vicient, C. M. (2013). Identification of a type I Ca 2+/Mg 2+-dependent endonuclease induced in maize cells exposed to camptothecin. BMC plant biology, 13(1), 1-9.
Sankaranarayanan, R., Dock-Bregeon, A. C., Rees, B., Bovee, M., Caillet, J., Romby, P., ... & Moras, D. (2000). Zinc ion mediated amino acid discrimination by threonyl-tRNA synthetase. Nature structural biology, 7(6), 461-465.
Sarangthem, J., Jain, M., & Gadre, R. (2011). Inhibition of δ-aminolevulinic acid dehydratase activity by cadmium in excised etiolated maize leaf segments during greening. Plant, Soil and Environment, 57(7), 332-337.
Selles, B., Moseler, A., Rouhier, N., & Couturier, J. (2019). Rhodanese domain-containing sulfurtransferases: multifaceted proteins involved in sulfur trafficking in plants. Journal of experimental botany, 70(16), 4139-4154.
Sengupta, S., Nechushtai, R., Jennings, P. A., Jose’N, O., Padilla, P. A., Azad, R. K., & Mittler, R. (2018). Phylogenetic analysis of the CDGSH iron-sulfur binding domain reveals its ancient origin. Scientific reports, 8(1), 1-12.
Serrano, I., Campos, L., & Rivas, S. (2018). Roles of E3 ubiquitin-ligases in nuclear protein homeostasis during plant stress responses. Frontiers in plant science, 9, 139.
Shi, Y. (2009). Serine/threonine phosphatases: mechanism through structure. Cell, 139(3), 468-484.
Shiriga, K., Sharma, R., Kumar, K., Yadav, S. K., Hossain, F., & Thirunavukkarasu, N. (2014). Expression pattern of superoxide dismutase under drought stress in maize. Int J Innovative Res Sci Eng Technol, 3(4), 11333-7.
Singh, A., Pandey, A., Srivastava, A. K., Tran, L. S. P., & Pandey, G. K. (2016). Plant protein phosphatases 2C: from genomic diversity to functional multiplicity and importance in stress management. Critical Reviews in Biotechnology, 36(6), 1023-1035.
Singh, B. N., Sopory, S. K., & Reddy, M. K. (2004). Plant DNA topoisomerases: structure, function, and cellular roles in plant development. Critical reviews in plant sciences, 23(3), 251-269.
Singh, H., Kaur, K., Singh, M., Kaur, G., & Singh, P. (2020). Plant cyclophilins: Multifaceted proteins with versatile roles. Frontiers in Plant Science, 11.
Singh, M. K., Richter, S., Beckmann, H., Kientz, M., Stierhof, Y. D., Anders, N., ... & Jürgens, G. (2018). A single class of ARF GTPase activated by several pathway-specific ARF-GEFs regulates essential membrane traffic in Arabidopsis. PLoS genetics, 14(11), e1007795.
Singh, M., Kumar, P., Yadav, S., Gautam, R., Sharma, N., & Karthikeyan, S. (2013). The crystal structure reveals the molecular mechanism of bifunctional 3, 4-dihydroxy-2-butanone 4-phosphate synthase/GTP cyclohydrolase II (Rv1415) from Mycobacterium tuberculosis. Acta Crystallographica Section D: Biological Crystallography, 69(9), 1633-1644.
Singla-Pareek, S. L., Yadav, S. K., Pareek, A., Reddy, M. K., & Sopory, S. K. (2006). Transgenic tobacco overexpressing glyoxalase pathway enzymes grow and set viable seeds in zinc-spiked soils. Plant Physiology, 140(2), 613-623.
Sobota, J. M., & Imlay, J. A. (2011). Iron enzyme ribulose-5-phosphate 3-epimerase in Escherichia coli is rapidly damaged by hydrogen peroxide but can be protected by manganese. Proceedings of the National Academy of Sciences, 108(13), 5402-5407.
Speth, C., Szabo, E. X., Martinho, C., Collani, S., zur Oven-Krockhaus, S., Richter, S., ... & Laubinger, S. (2018). Arabidopsis RNA processing factor SERRATE regulates the transcription of intronless genes. Elife, 7, e37078.
Srivastava, V., & Verma, P. K. (2017). The plant LIM proteins: unlocking the hidden attractions. Planta, 246(3), 365-375.
Srour, B., Gervason, S., Monfort, B., & D’Autréaux, B. (2020). Mechanism of Iron–Sulfur Cluster Assembly: In the Intimacy of Iron and Sulfur Encounter. Inorganics, 8(10), 55.
Stephenie, S., Chang, Y. P., Gnanasekaran, A., Esa, N. M., & Gnanaraj, C. (2020). An insight on superoxide dismutase (SOD) from plants for mammalian health enhancement. Journal of Functional Foods, 68, 103917.
Stone, J. M., & Walker, J. C. (1995). Plant protein kinase families and signal transduction. Plant physiology, 108(2), 451-457.
Stone, S. L., Hauksdóttir, H., Troy, A., Herschleb, J., Kraft, E., & Callis, J. (2005). Functional analysis of the RING-type ubiquitin ligase family of Arabidopsis. Plant physiology, 137(1), 13-30.
Su, W., Ren, Y., Wang, D., Su, Y., Feng, J., Zhang, C., ... & Que, Y. (2020). The alcohol dehydrogenase gene family in sugarcane and its involvement in cold stress regulation. BMC genomics, 21(1), 1-17.
Sugimoto, M., Hidehiko, T., & Nobutade, M. (2017). Molecular Characterization of Barley Methionine–Lyase and Gene Expression by Abiotic Stress and Aspartate Family Amino Acids. Journal of Plant Biochemistry & Physiology, 5(3).
Sun, J., Sun, Y., Ahmed, R. I., Ren, A., & Xie, M. (2019). Research progress on plant RING-finger proteins. Genes, 10(12), 973.
Szućko, I. (2016). Sirtuins: not only animal proteins. Acta Physiologiae Plantarum, 38(10), 1-9.
Tan, S., Gao, L., Li, T., & Chen, L. (2019). Phylogenetic and expression analysis of histone acetyltransferases in Brachypodium distachyon. Genomics, 111(6), 1966-1976.
Teng, T., Tsai, J. H., Puyang, X., Seiler, M., Peng, S., Prajapati, S., ... & Zhu, P. (2017). Splicing modulators act at the branch point adenosine binding pocket defined by the PHF5A–SF3b complex. Nature communications, 8(1), 1-16.
Teramoto, T., Kaitany, K. J., Kakuta, Y., Kimura, M., Fierke, C. A., & Hall, T. M. T. (2020). Pentatricopeptide repeats of protein-only RNase P use a distinct mode to recognize conserved bases and structural elements of pre-tRNA. Nucleic acids research, 48(21), 11815-11826.
Thoden, J. B., Phillips, G. N., Neal, T. M., Raushel, F. M., & Holden, H. M. (2001). Molecular structure of dihydroorotase: a paradigm for catalysis through the use of a binuclear metal center. Biochemistry, 40(24), 6989-6997.
Thompson, C. E., Fernandes, C. L., de Souza, O. N., de Freitas, L. B., & Salzano, F. M. (2010). Evaluation of the impact of functional diversification on Poaceae, Brassicaceae, Fabaceae, and Pinaceae alcohol dehydrogenase enzymes. Journal of molecular modeling, 16(5), 919-928.
Tiller, N., & Bock, R. (2014). The translational apparatus of plastids and its role in plant development. Molecular plant, 7(7), 1105-1120.
Verma, R., Aravind, L., Oania, R., McDonald, W. H., Yates, J. R., Koonin, E. V., & Deshaies, R. J. (2002). Role of Rpn11 metalloprotease in deubiquitination and degradation by the 26S proteasome. Science, 298(5593), 611-615.
Wang, B. B., & Brendel, V. (2006). Molecular characterization and phylogeny of U2AF35 homologs in plants. Plant physiology, 140(2), 624-636.
Wang, C., & Liu, Z. (2006). Arabidopsis ribonucleotide reductases are critical for cell cycle progression, DNA damage repair, and plant development. The Plant Cell, 18(2), 350-365.
Wang, D. H., Song, W., Wei, S. W., Zheng, Y. F., Chen, Z. S., Han, J. D., ... & Bai, S. N. (2018). Characterization of the ubiquitin C-terminal hydrolase and ubiquitin-specific protease families in rice (Oryza sativa). Frontiers in plant science, 9, 1636.
Wang, L., Li, Z., Qian, W., Guo, W., Gao, X., Huang, L., ... & Liu, D. (2011). The Arabidopsis purple acid phosphatase AtPAP10 is predominantly associated with the root surface and plays an important role in plant tolerance to phosphate limitation. Plant Physiology, 157(3), 1283-1299.
Wang, Q., Liu, J., Wang, Y., Zhao, Y., Jiang, H., & Cheng, B. (2015). Systematic analysis of the maize PHD-finger gene family reveals a subfamily involved in abiotic stress response. International journal of molecular sciences, 16(10), 23517-23544.
Wei, K., Pan, S., & Li, Y. (2016). Functional characterization of maize C 2 H 2 zinc-finger gene family. Plant molecular biology reporter, 34(4), 761-776.
Welchen, E., Hildebrandt, T. M., Lewejohann, D., Gonzalez, D. H., & Braun, H. P. (2012). Lack of cytochrome c in Arabidopsis decreases stability of Complex IV and modifies redox metabolism without affecting Complexes I and III. Biochimica et Biophysica Acta (BBA)-Bioenergetics, 1817(7), 990-1001.
Wu, W., Cheng, Z., Liu, M., Yang, X., & Qiu, D. (2014). C3HC4-type RING finger protein Nb ZFP1 is involved in growth and fruit development in Nicotiana benthamiana. PLoS One, 9(6), e99352.
Xing, S., Mehlhorn, D. G., Wallmeroth, N., Asseck, L. Y., Kar, R., Voss, A., ... & Grefen, C. (2017). Loss of GET pathway orthologs in Arabidopsis thaliana causes root hair growth defects and affects SNARE abundance. Proceedings of the National Academy of Sciences, 114(8), E1544-E1553.
Xu, Z., Escamilla-Treviño, L., Zeng, L., Lalgondar, M., Bevan, D., Winkel, B., ... & Esen, A. (2004). Functional genomic analysis of Arabidopsis thaliana glycoside hydrolase family 1. Plant molecular biology, 55(3), 343-367.
Yaremchuk, A., Cusack, S., & Tukalo, M. (2000). Crystal structure of a eukaryote/archaeon‐like prolyl‐tRNA synthetase and its complex with tRNAPro (CGG). The EMBO journal, 19(17), 4745-4758.
Yue, R., Wang, X., Chen, J., Ma, X., Zhang, H., Mao, C., & Wu, P. (2010). A rice stromal processing peptidase regulates chloroplast and root development. Plant and cell physiology, 51(3), 475-485.
Zeng, D. E., Hou, P., Xiao, F., & Liu, Y. (2014). Overexpressing a novel RING-H2 finger protein gene, OsRHP1, enhances drought and salt tolerance in rice (Oryza sativa L.). Journal of Plant Biology, 57(6), 357-365.
Zhang, C., Song, L., Choudhary, M. K., Zhou, B., Sun, G., Broderick, K., ... & Zeng, L. (2018). Genome-wide analysis of genes encoding core components of the ubiquitin system in soybean (Glycine max) reveals a potential role for ubiquitination in host immunity against soybean cyst nematode. BMC plant biology, 18(1), 1-20.
Zhang, K., Yu, L., Pang, X., Cao, H., Si, H., Zang, J., ... & Dong, J. (2020). In silico analysis of maize HDACs with an emphasis on their response to biotic and abiotic stresses. PeerJ, 8, e8539.
Zhao, L., Liu, T., An, X., & Gu, R. (2012). Evolution and expression analysis of the β-glucosidase (GLU) encoding gene subfamily in maize. Genes & Genomics, 34(2), 179–187.
Zhiguo, E., Tingting, L. I., Chen, C. H. E. N., & Lei, W. A. N. G. (2018). Genome-wide survey and expression analysis of P1B-ATPases in rice, maize and sorghum. Rice Science, 25(4), 208-217.
Zhou, W., Wu, J., Zheng, Q., Jiang, Y., Zhang, M., & Zhu, S. (2017). Genome-wide identification and comparative analysis of Alfin-like transcription factors in maize. Genes & Genomics, 39(3), 261-275.
Zielińska-Dawidziak, M. (2015). Plant ferritin—a source of iron to prevent its deficiency. Nutrients, 7(2), 1184-1201.
Zrenner, R., Riegler, H., Marquard, C. R., Lange, P. R., Geserick, C., Bartosz, C. E., ... & Slocum, R. D. (2009). A functional analysis of the pyrimidine catabolic pathway in Arabidopsis. New Phytologist, 183(1), 117-132.
