# Supplementary material for: A systematic in silico report on iron and zinc proteome of Zea mays
Source: Front Plant Sci. 2023 Aug 17;14:1166720. doi: 10.3389/fpls.2023.1166720 (PMC10469895; doi:10.3389/fpls.2023.1166720)
Supplement: Supplementary file 4 [file Table_4.xlsx]

## Sheet: Supplementary_Table4a
Supplementary_Table4a: Gene Ontology Biological Process of Fe binding proteins of Zea mays
GOID	GOTerm	GOGroups	Degree	Associated Genes Found	Nr. Genes	GOLevels
GO:0016491	oxidoreductase activity	[Group01]	129	[FDX1, LOC100191321, LOC100191453, LOC100191704, LOC100191905, LOC100192105, LOC100192468, LOC100192603, LOC100192754, LOC100193273, LOC100193390, LOC100193589, LOC100194008, LOC100194034, LOC100194151, LOC100194161, LOC100216859, LOC100216875, LOC100216881, LOC100216995, LOC100272718, LOC100272745, LOC100273026, LOC100273104, LOC100273221, LOC100273232, LOC100273283, LOC100273447, LOC100274012, …	122	[3]
GO:0017144	drug metabolic process	[Group12]	69	[LOC100191905, LOC100192105, LOC100192603, LOC100194008, LOC100194034, LOC100194151, LOC100194161, LOC100216599, LOC100216859, LOC100216875, LOC100216881, LOC100216995, LOC100273104, LOC100273221, LOC100273283, LOC100280077, LOC100281052, LOC100282124, LOC100283818, LOC100381507, LOC100384441, LOC100384742, LOC103626198, LOC103627003, LOC103628375, LOC103628533, LOC103633271, LOC103633557, LOC103…	49	[3]
GO:0006979	response to oxidative stress	[Group12]	68	[LOC100191905, LOC100192105, LOC100192603, LOC100193589, LOC100194008, LOC100194034, LOC100194161, LOC100216859, LOC100216875, LOC100216881, LOC100216995, LOC100273104, LOC100273221, LOC100273283, LOC100273447, LOC100274012, LOC100280077, LOC100281052, LOC100282124, LOC100285887, LOC100381507, LOC100384441, LOC101027254, LOC103626198, LOC103626390, LOC103627003, LOC103628533, LOC103633271, LOC103…	48	[3]
GO:0009636	response to toxic substance	[Group12]	68	[LOC100191905, LOC100192105, LOC100192603, LOC100193589, LOC100194008, LOC100194034, LOC100194161, LOC100216859, LOC100216875, LOC100216881, LOC100216995, LOC100273104, LOC100273221, LOC100273283, LOC100273447, LOC100274012, LOC100280077, LOC100281052, LOC100282124, LOC100285887, LOC100381507, LOC100384441, LOC101027254, LOC103626198, LOC103626390, LOC103627003, LOC103628533, LOC103633271, LOC103…	48	[3]
GO:0016209	antioxidant activity	[Group12]	68	[LOC100191905, LOC100192105, LOC100192603, LOC100193589, LOC100194008, LOC100194034, LOC100194161, LOC100216859, LOC100216875, LOC100216881, LOC100216995, LOC100273104, LOC100273221, LOC100273283, LOC100273447, LOC100274012, LOC100280077, LOC100281052, LOC100282124, LOC100285887, LOC100381507, LOC100384441, LOC101027254, LOC103626198, LOC103626390, LOC103627003, LOC103628533, LOC103633271, LOC103…	47	[4, 7]
GO:0097237	cellular response to toxic substance	[Group12]	68	[LOC100191905, LOC100192105, LOC100192603, LOC100193589, LOC100194008, LOC100194034, LOC100194161, LOC100216859, LOC100216875, LOC100216881, LOC100216995, LOC100273104, LOC100273221, LOC100273283, LOC100273447, LOC100274012, LOC100280077, LOC100281052, LOC100282124, LOC100285887, LOC100381507, LOC100384441, LOC101027254, LOC103626198, LOC103626390, LOC103627003, LOC103628533, LOC103633271, LOC103…	47	[4]
GO:0098869	cellular oxidant detoxification	[Group12]	68	[LOC100191905, LOC100192105, LOC100192603, LOC100193589, LOC100194008, LOC100194034, LOC100194161, LOC100216859, LOC100216875, LOC100216881, LOC100216995, LOC100273104, LOC100273221, LOC100273283, LOC100273447, LOC100274012, LOC100280077, LOC100281052, LOC100282124, LOC100285887, LOC100381507, LOC100384441, LOC101027254, LOC103626198, LOC103626390, LOC103627003, LOC103628533, LOC103633271, LOC103…	47	[3, 6]
GO:1990748	cellular detoxification	[Group12]	68	[LOC100191905, LOC100192105, LOC100192603, LOC100193589, LOC100194008, LOC100194034, LOC100194161, LOC100216859, LOC100216875, LOC100216881, LOC100216995, LOC100273104, LOC100273221, LOC100273283, LOC100273447, LOC100274012, LOC100280077, LOC100281052, LOC100282124, LOC100285887, LOC100381507, LOC100384441, LOC101027254, LOC103626198, LOC103626390, LOC103627003, LOC103628533, LOC103633271, LOC103…	47	[2, 5]
GO:0070887	cellular response to chemical stimulus	[Group12]	67	[LOC100191905, LOC100192105, LOC100192603, LOC100193589, LOC100194008, LOC100194034, LOC100194161, LOC100216859, LOC100216875, LOC100216881, LOC100216995, LOC100273104, LOC100273221, LOC100273283, LOC100273447, LOC100274012, LOC100280077, LOC100281052, LOC100282124, LOC100285887, LOC100381507, LOC100384441, LOC101027254, LOC103626198, LOC103626390, LOC103627003, LOC103628533, LOC103633271, LOC103…	47	[3]
GO:0098754	detoxification	[Group12]	67	[LOC100191905, LOC100192105, LOC100192603, LOC100193589, LOC100194008, LOC100194034, LOC100194161, LOC100216859, LOC100216875, LOC100216881, LOC100216995, LOC100273104, LOC100273221, LOC100273283, LOC100273447, LOC100274012, LOC100280077, LOC100281052, LOC100282124, LOC100285887, LOC100381507, LOC100384441, LOC101027254, LOC103626198, LOC103626390, LOC103627003, LOC103628533, LOC103633271, LOC103…	47	[1, 4]
GO:0016999	antibiotic metabolic process	[Group12]	65	[LOC100191905, LOC100192105, LOC100192603, LOC100194008, LOC100194034, LOC100194161, LOC100216599, LOC100216859, LOC100216875, LOC100216881, LOC100216995, LOC100273104, LOC100273221, LOC100273283, LOC100280077, LOC100281052, LOC100282124, LOC100381507, LOC100384441, LOC103626198, LOC103627003, LOC103628533, LOC103633271, LOC103633557, LOC103635254, LOC103635381, LOC103635633, LOC103641353, LOC103…	43	[4]
GO:0072593	reactive oxygen species metabolic process	[Group12]	64	[LOC100191905, LOC100192105, LOC100192603, LOC100193589, LOC100194008, LOC100194034, LOC100194161, LOC100216859, LOC100216875, LOC100216881, LOC100216995, LOC100273104, LOC100273221, LOC100273283, LOC100274012, LOC100280077, LOC100280965, LOC100281052, LOC100282124, LOC100381507, LOC100384441, LOC103626198, LOC103626390, LOC103627003, LOC103628533, LOC103633271, LOC103633557, LOC103635254, LOC103…	44	[3]
GO:0004601	peroxidase activity	[Group12]	61	[LOC100191905, LOC100192105, LOC100192603, LOC100194008, LOC100194034, LOC100194161, LOC100216859, LOC100216875, LOC100216881, LOC100216995, LOC100273104, LOC100273221, LOC100273283, LOC100280077, LOC100281052, LOC100282124, LOC100285887, LOC100381507, LOC100384441, LOC101027254, LOC103626198, LOC103627003, LOC103628533, LOC103633271, LOC103633557, LOC103635254, LOC103635381, LOC103635633, LOC103…	41	[5, 8]
GO:0016684	oxidoreductase activity, acting on peroxide as acceptor	[Group12]	61	[LOC100191905, LOC100192105, LOC100192603, LOC100194008, LOC100194034, LOC100194161, LOC100216859, LOC100216875, LOC100216881, LOC100216995, LOC100273104, LOC100273221, LOC100273283, LOC100280077, LOC100281052, LOC100282124, LOC100285887, LOC100381507, LOC100384441, LOC101027254, LOC103626198, LOC103627003, LOC103628533, LOC103633271, LOC103633557, LOC103635254, LOC103635381, LOC103635633, LOC103…	41	[4]
GO:0042743	hydrogen peroxide metabolic process	[Group12]	61	[LOC100191905, LOC100192105, LOC100192603, LOC100194008, LOC100194034, LOC100194161, LOC100216859, LOC100216875, LOC100216881, LOC100216995, LOC100273104, LOC100273221, LOC100273283, LOC100280077, LOC100281052, LOC100282124, LOC100381507, LOC100384441, LOC103626198, LOC103627003, LOC103628533, LOC103633271, LOC103633557, LOC103635254, LOC103635381, LOC103635633, LOC103641353, LOC103644971, LOC103…	39	[4, 5]
GO:0042744	hydrogen peroxide catabolic process	[Group12]	61	[LOC100191905, LOC100192105, LOC100192603, LOC100194008, LOC100194034, LOC100194161, LOC100216859, LOC100216875, LOC100216881, LOC100216995, LOC100273104, LOC100273221, LOC100273283, LOC100280077, LOC100281052, LOC100282124, LOC100381507, LOC100384441, LOC103626198, LOC103627003, LOC103628533, LOC103633271, LOC103633557, LOC103635254, LOC103635381, LOC103635633, LOC103641353, LOC103644971, LOC103…	39	[5, 6]
GO:0051186	cofactor metabolic process	[Group12]	61	[LOC100191905, LOC100192105, LOC100192603, LOC100192754, LOC100194008, LOC100194034, LOC100194161, LOC100216859, LOC100216875, LOC100216881, LOC100216995, LOC100273104, LOC100273221, LOC100273283, LOC100280077, LOC100281052, LOC100282124, LOC100283818, LOC100381507, LOC100384441, LOC103626198, LOC103627003, LOC103628533, LOC103633271, LOC103633557, LOC103635254, LOC103635381, LOC103635633, LOC103…	41	[3]
GO:0017001	antibiotic catabolic process	[Group12]	59	[LOC100191905, LOC100192105, LOC100192603, LOC100194008, LOC100194034, LOC100194161, LOC100216859, LOC100216875, LOC100216881, LOC100216995, LOC100273104, LOC100273221, LOC100273283, LOC100280077, LOC100281052, LOC100282124, LOC100381507, LOC100384441, LOC103626198, LOC103627003, LOC103628533, LOC103633271, LOC103633557, LOC103635254, LOC103635381, LOC103635633, LOC103641353, LOC103644971, LOC103…	39	[4, 5]
GO:0042737	drug catabolic process	[Group12]	59	[LOC100191905, LOC100192105, LOC100192603, LOC100194008, LOC100194034, LOC100194161, LOC100216859, LOC100216875, LOC100216881, LOC100216995, LOC100273104, LOC100273221, LOC100273283, LOC100280077, LOC100281052, LOC100282124, LOC100381507, LOC100384441, LOC103626198, LOC103627003, LOC103628533, LOC103633271, LOC103633557, LOC103635254, LOC103635381, LOC103635633, LOC103641353, LOC103644971, LOC103…	39	[4]
GO:0051187	cofactor catabolic process	[Group12]	59	[LOC100191905, LOC100192105, LOC100192603, LOC100194008, LOC100194034, LOC100194161, LOC100216859, LOC100216875, LOC100216881, LOC100216995, LOC100273104, LOC100273221, LOC100273283, LOC100280077, LOC100281052, LOC100282124, LOC100381507, LOC100384441, LOC103626198, LOC103627003, LOC103628533, LOC103633271, LOC103633557, LOC103635254, LOC103635381, LOC103635633, LOC103641353, LOC103644971, LOC103…	39	[4]
GO:0006091	generation of precursor metabolites and energy	[Group06, Group11]	53	[FDX1, LOC100191453, LOC100191704, LOC100192468, LOC100193390, LOC100194151, LOC100216599, LOC100273026, LOC100273447, LOC100277932, LOC100280392, LOC100280404, LOC100282522, LOC100283643, LOC100382419, LOC100382495, LOC100383938, LOC100384368, LOC100384384, LOC100384742, LOC100501351, LOC100502233, LOC103639746, LOC103642229, LOC103644157, LOC103646899, LOC103647708, LOC103653165, cl4677_1a, csu…	44	[3]
GO:0022900	electron transport chain	[Group06, Group11]	49	[FDX1, LOC100191453, LOC100191704, LOC100192468, LOC100193390, LOC100194151, LOC100273026, LOC100273447, LOC100277932, LOC100280392, LOC100280404, LOC100282522, LOC100283643, LOC100382419, LOC100382495, LOC100383938, LOC100384368, LOC100384384, LOC100384742, LOC100501351, LOC100502233, LOC103639746, LOC103642229, LOC103644157, LOC103653165, cl4677_1a, csu474(rpS14), fdx2, fdx5, ftr1, grx1, nad2, …	40	[3, 4]
GO:0009055	electron transfer activity	[Group06]	42	[FDX1, LOC100191453, LOC100191704, LOC100192468, LOC100193390, LOC100194151, LOC100273026, LOC100273447, LOC100277932, LOC100280392, LOC100280404, LOC100283643, LOC100382419, LOC100382495, LOC100383938, LOC100384368, LOC100384384, LOC100384742, LOC100501351, LOC100502233, LOC103639746, LOC103642229, LOC103644157, LOC103653165, csu474(rpS14), fdx2, fdx5, ftr1, grx1, petA, psaB, psaC, psbA, psbD, p…	37	[4, 5]
GO:0045333	cellular respiration	[Group06, Group11]	33	[LOC100191453, LOC100192468, LOC100194151, LOC100216599, LOC100277932, LOC100280392, LOC100280404, LOC100282522, LOC100383938, LOC100384742, LOC100501351, LOC100502233, LOC103639746, LOC103642229, LOC103646899, LOC103647708, cl4677_1a, csu474(rpS14), nad2, pco068697(524)]	20	[4, 5]
GO:0015980	energy derivation by oxidation of organic compounds	[Group06, Group11]	32	[LOC100191453, LOC100192468, LOC100194151, LOC100216599, LOC100277932, LOC100280392, LOC100280404, LOC100282522, LOC100383938, LOC100384742, LOC100501351, LOC100502233, LOC103639746, LOC103642229, LOC103646899, LOC103647708, cl4677_1a, csu474(rpS14), nad2, pco068697(524)]	20	[3, 4]
GO:0022904	respiratory electron transport chain	[Group06, Group08, Group11]	31	[LOC100191453, LOC100192468, LOC100194151, LOC100277932, LOC100280392, LOC100280404, LOC100282522, LOC100383938, LOC100384742, LOC100501351, LOC100502233, LOC103639746, LOC103642229, cl4677_1a, csu474(rpS14), nad2]	16	[4, 5, 6]
GO:0016702	oxidoreductase activity, acting on single donors with incorporation of molecular oxygen, incorporation of two atoms of oxygen	[Group07, Group10]	29	[LOC100272718, LOC100280172, LOC100281391, LOC103626043, LOC103628375, LOC103633803, LOC103642321, LOC103648268, LOC542495, LOX, LOX2, LOX4, LOX5, gpm556]	14	[5]
GO:0009060	aerobic respiration	[Group11]	28	[LOC100216599, LOC100277932, LOC100282522, LOC100383938, LOC100501351, LOC100502233, LOC103639746, LOC103642229, LOC103646899, LOC103647708, cl4677_1a, csu474(rpS14), nad2, pco068697(524)]	14	[5, 6]
GO:0042773	ATP synthesis coupled electron transport	[Group08, Group11]	26	[LOC100191453, LOC100192468, LOC100194151, LOC100277932, LOC100280404, LOC100282522, LOC100383938, LOC100384742, LOC100501351, LOC103642229, cl4677_1a, nad2]	12	[4, 5, 6, 7]
GO:0006119	oxidative phosphorylation	[Group08, Group11]	25	[LOC100191453, LOC100192468, LOC100194151, LOC100277932, LOC100280404, LOC100282522, LOC100383938, LOC100384742, LOC100501351, LOC103642229, cl4677_1a, nad2]	12	[3, 4, 6]
GO:0000302	response to reactive oxygen species	[Group09]	24	[LOC100193589, LOC100194161, LOC100274012, LOC103626390, LOC103644971, SODA.3, TIDP3433, cat1, cat2, fer2]	10	[4]
GO:0051213	dioxygenase activity	[Group10]	23	[LOC100191321, LOC100272718, LOC100280172, LOC100281391, LOC101027254, LOC103626043, LOC103628375, LOC103633803, LOC103641391, LOC103642321, LOC103648268, LOC542495, LOX, LOX2, LOX4, LOX5, acco20, cl955_1, gpm556]	19	[4]
GO:0034599	cellular response to oxidative stress	[Group09]	22	[LOC100193589, LOC100194161, LOC100273447, LOC100274012, LOC103626390, LOC103644971, SODA.3, TIDP3433, grx1]	9	[4]
GO:0042775	mitochondrial ATP synthesis coupled electron transport	[Group11]	21	[LOC100192468, LOC100194151, LOC100277932, LOC100282522, LOC100383938, LOC100384742, LOC100501351, LOC103642229, cl4677_1a]	9	[5, 6, 7, 8]
GO:0016651	oxidoreductase activity, acting on NAD(P)H	[Group08, Group11]	19	[LOC100191453, LOC100273447, LOC100280404, LOC100282522, cl4677_1a, grx1, nad2]	7	[4]
GO:0016701	oxidoreductase activity, acting on single donors with incorporation of molecular oxygen	[Group10]	19	[LOC100272718, LOC100280172, LOC100281391, LOC103626043, LOC103628375, LOC103633803, LOC103642321, LOC103648268, LOC542495, LOX, LOX2, LOX4, LOX5, gpm556, umc2653]	15	[4]
GO:0006631	fatty acid metabolic process	[Group07]	18	[LOC100272745, LOC100284776, LOC100382139, LOC103638337, LOX, LOX2, LOX4, LOX5, cl27608_1, cl3036_1, gpm375a]	11	[4, 5, 7]
GO:0019430	removal of superoxide radicals	[Group09]	18	[LOC100193589, LOC100274012, LOC103626390, SODA.3]	4	[4, 5, 7, 8]
GO:0003954	NADH dehydrogenase activity	[Group08, Group11]	17	[LOC100191453, LOC100280404, LOC100282522, cl4677_1a, nad2]	5	[5]
GO:0000305	response to oxygen radical	[Group09]	17	[LOC100193589, LOC100274012, LOC103626390, SODA.3]	4	[4, 5]
GO:0004784	superoxide dismutase activity	[Group09]	17	[LOC100193589, LOC100274012, LOC103626390, SODA.3]	4	[5, 6, 8, 9]
GO:0034614	cellular response to reactive oxygen species	[Group09]	17	[LOC100193589, LOC100274012, LOC103626390, SODA.3]	4	[5]
GO:0071450	cellular response to oxygen radical	[Group09]	17	[LOC100193589, LOC100274012, LOC103626390, SODA.3]	4	[5, 6]
GO:0071451	cellular response to superoxide	[Group09]	17	[LOC100193589, LOC100274012, LOC103626390, SODA.3]	4	[6, 7]
GO:0006122	mitochondrial electron transport, ubiquinol to cytochrome c	[Group11]	17	[LOC100192468, LOC100194151, LOC100277932, LOC100383938, LOC100384742, LOC100501351, LOC103642229]	7	[5, 6, 7, 8, 9]
GO:0000303	response to superoxide	[Group09]	16	[LOC100193589, LOC100274012, LOC103626390, SODA.3]	4	[5, 6]
GO:0006801	superoxide metabolic process	[Group09]	16	[LOC100193589, LOC100274012, LOC103626390, SODA.3]	4	[4]
GO:0016721	oxidoreductase activity, acting on superoxide radicals as acceptor	[Group09]	16	[LOC100193589, LOC100274012, LOC103626390, SODA.3]	4	[4]
GO:0015979	photosynthesis	[Group05]	15	[FDX1, fdx2, fdx5, fer2, petA, psaB, psaC, psbA, psbD, psbE, psbF]	11	[3]
GO:0046247	terpene catabolic process	[Group10]	15	[LOC100281391, LOC103626043, LOC103642321, LOC103648268]	4	[6, 7]
GO:0008300	isoprenoid catabolic process	[Group10]	14	[LOC100281391, LOC103626043, LOC103642321, LOC103648268]	4	[5, 6]
GO:0010436	carotenoid dioxygenase activity	[Group10]	14	[LOC100281391, LOC103626043, LOC103642321, LOC103648268]	4	[6]
GO:0016119	carotene metabolic process	[Group10]	14	[LOC100281391, LOC103626043, LOC103642321, LOC103648268]	4	[6, 7]
GO:0016121	carotene catabolic process	[Group10]	14	[LOC100281391, LOC103626043, LOC103642321, LOC103648268]	4	[7, 8]
GO:0042214	terpene metabolic process	[Group10]	14	[LOC100281391, LOC103626043, LOC103642321, LOC103648268]	4	[5, 6]
GO:0044242	cellular lipid catabolic process	[Group10]	13	[LOC100281391, LOC103626043, LOC103642321, LOC103648268]	4	[4, 5]
GO:0045549	9-cis-epoxycarotenoid dioxygenase activity	[Group10]	13	[LOC100281391, LOC103626043, LOC103642321, LOC103648268]	4	[7]
GO:0006099	tricarboxylic acid cycle	[Group11]	13	[LOC100216599, LOC100502233, LOC103639746, LOC103646899, LOC103647708, csu474(rpS14), pco068697(524)]	7	[3, 6, 7]
GO:0019646	aerobic electron transport chain	[Group11]	13	[LOC100277932, LOC100383938, LOC100501351, LOC103642229]	4	[5, 6, 7]
GO:0006123	mitochondrial electron transport, cytochrome c to oxygen	[Group11]	12	[LOC100277932, LOC100383938, LOC100501351, LOC103642229]	4	[6, 7, 8, 9]
GO:0019684	photosynthesis, light reaction	[Group05]	11	[psaC, psbA, psbD, psbE, psbF]	5	[4]
GO:0009767	photosynthetic electron transport chain	[Group05]	10	[psaC, psbA, psbD, psbE, psbF]	5	[4, 5]
GO:0031407	oxylipin metabolic process	[Group07, Group10]	10	[LOX, LOX2, LOX4, LOX5]	4	[5, 6, 8]
GO:0031408	oxylipin biosynthetic process	[Group07, Group10]	10	[LOX, LOX2, LOX4, LOX5]	4	[6, 7, 8, 9]
GO:0006633	fatty acid biosynthetic process	[Group07]	10	[LOC100272745, LOX, LOX2, LOX4, LOX5]	5	[5, 6, 7, 8]
GO:0016717	oxidoreductase activity, acting on paired donors, with oxidation of a pair of donors resulting in the reduction of molecular oxygen to two molecules of water	[Group07]	10	[LOC100272745, LOC100284776, LOC100382139, LOC103638337, cl27608_1, cl3036_1, gpm375a]	7	[5]
GO:0045300	acyl-[acyl-carrier-protein] desaturase activity	[Group07]	10	[LOC100272745, LOC100284776, LOC100382139, LOC103638337, cl27608_1, cl3036_1, gpm375a]	7	[6]
GO:0050136	NADH dehydrogenase (quinone) activity	[Group08]	10	[LOC100191453, LOC100280404, nad2]	3	[6]
GO:0016655	oxidoreductase activity, acting on NAD(P)H, quinone or similar compound as acceptor	[Group08]	9	[LOC100191453, LOC100280404, nad2]	3	[5]
GO:0032981	mitochondrial respiratory chain complex I assembly	[Group08]	9	[LOC100282522, cl4677_1a, nad2]	3	[6, 7]
GO:0006101	citrate metabolic process	[Group11]	9	[LOC100216599, LOC103646899, LOC103647708, pco068697(524)]	4	[5, 7]
GO:0016679	oxidoreductase activity, acting on diphenols and related substances as donors	[Group04]	8	[LOC100192468, LOC100273026, psbA, ris2]	4	[4]
GO:0008137	NADH dehydrogenase (ubiquinone) activity	[Group08]	8	[LOC100191453, LOC100280404, nad2]	3	[7]
GO:0010257	NADH dehydrogenase complex assembly	[Group08]	8	[LOC100282522, cl4677_1a, nad2]	3	[6]
GO:0033108	mitochondrial respiratory chain complex assembly	[Group08]	8	[LOC100282522, cl4677_1a, nad2]	3	[5, 6]
GO:0072350	tricarboxylic acid metabolic process	[Group11]	8	[LOC100216599, LOC103646899, LOC103647708, pco068697(524)]	4	[6]
GO:0008202	steroid metabolic process	[Group03]	7	[LOC100279433, LOC103625850, LOC103644066, LOC103644067, aos1]	5	[4]
GO:0016125	sterol metabolic process	[Group03]	7	[LOC100279433, LOC103625850, LOC103644066, LOC103644067, aos1]	5	[4, 5]
GO:0008121	ubiquinol-cytochrome-c reductase activity	[Group04]	7	[LOC100192468, LOC100273026, ris2]	3	[5, 6]
GO:0016681	oxidoreductase activity, acting on diphenols and related substances as donors, cytochrome as acceptor	[Group04]	7	[LOC100192468, LOC100273026, ris2]	3	[5]
GO:0018298	protein-chromophore linkage	[Group05]	6	[psaB, psbA, psbD]	3	[6, 7]
GO:0044272	sulfur compound biosynthetic process	[Group00]	4	[LOC100283818, LOC103628375, gpm556, thi2]	4	[4]
GO:0003993	acid phosphatase activity	[Group02]	4	[LOC100274120, LOC100283281, LOC100285685, LOC100382011]	4	[7]
GO:0010038	response to metal ion	[Group09]	4	[cat1, cat2, fer2]	3	[4]

## Sheet: Supplementary_Table4b
Supplementary_Table4b: Gene Ontology Molecular Function of Fe binding proteins of Zea mays
GOID	GOTerm	GOGroups	Associated Genes Found	Degree	Nr. Genes	GOLevels
GO:0003954	NADH dehydrogenase activity	[Group12]	[LOC100191453, LOC100280404, LOC100282522, cl4677_1a, nad2]	11	5	[4]
GO:0003993	acid phosphatase activity	[Group00]	[LOC100274120, LOC100283281, LOC100285685, LOC100382011]	4	4	[6]
GO:0003994	aconitate hydratase activity	[Group05]	[LOC100216599, LOC103646899, LOC103647708, pco068697(524)]	6	4	[5]
GO:0004601	peroxidase activity	[Group10]	[LOC100191905, LOC100192105, LOC100192603, LOC100194008, LOC100194034, LOC100194161, LOC100216859, LOC100216875, LOC100216881, LOC100216995, LOC100273104, LOC100273221, LOC100273283, LOC100280077, LOC100281052, LOC100282124, LOC100285887, LOC100381507, LOC100384441, LOC101027254, LOC103626198, LOC103627003, LOC103628533, LOC103633271, LOC103633557, LOC103635254, LOC103635381, LOC103635633, LOC103…	45	41	[2, 4]
GO:0004784	superoxide dismutase activity	[Group04]	[LOC100193589, LOC100274012, LOC103626390, SODA.3]	6	4	[2, 4]
GO:0005506	iron ion binding	[Group03]	[LOC100279433, LOC100384368, LOC100384384, LOC103625850, LOC103628375, LOC103634615, LOC103639168, LOC103644066, LOC103644067, LOC103644157, aos1, fer2, gpm556, petA, psbA, psbD, psbE, psbF, thi2, umc2653]	20	20	[6]
GO:0008121	ubiquinol-cytochrome-c reductase activity	[Group08]	[LOC100192468, LOC100273026, ris2]	7	3	[4, 5]
GO:0008137	NADH dehydrogenase (ubiquinone) activity	[Group12]	[LOC100191453, LOC100280404, nad2]	8	3	[6]
GO:0009055	electron transfer activity	[Group09]	[FDX1, LOC100191453, LOC100191704, LOC100192468, LOC100193390, LOC100194151, LOC100273026, LOC100273447, LOC100277932, LOC100280392, LOC100280404, LOC100283643, LOC100382419, LOC100382495, LOC100383938, LOC100384368, LOC100384384, LOC100384742, LOC100501351, LOC100502233, LOC103639746, LOC103642229, LOC103644157, LOC103653165, csu474(rpS14), fdx2, fdx5, ftr1, grx1, petA, psaB, psaC, psbA, psbD, p…	40	37	[3]
GO:0010436	carotenoid dioxygenase activity	[Group11]	[LOC100281391, LOC103626043, LOC103642321, LOC103648268]	8	4	[5]
GO:0016168	chlorophyll binding	[Group01]	[psaB, psbA, psbD]	4	3	[3, 4]
GO:0016651	oxidoreductase activity, acting on NAD(P)H	[Group12]	[LOC100191453, LOC100273447, LOC100280404, LOC100282522, cl4677_1a, grx1, nad2]	13	7	[3]
GO:0016655	oxidoreductase activity, acting on NAD(P)H, quinone or similar compound as acceptor	[Group12]	[LOC100191453, LOC100280404, nad2]	9	3	[4]
GO:0016679	oxidoreductase activity, acting on diphenols and related substances as donors	[Group08]	[LOC100192468, LOC100273026, psbA, ris2]	7	4	[3]
GO:0016681	oxidoreductase activity, acting on diphenols and related substances as donors, cytochrome as acceptor	[Group08]	[LOC100192468, LOC100273026, ris2]	7	3	[4]
GO:0016684	oxidoreductase activity, acting on peroxide as acceptor	[Group10]	[LOC100191905, LOC100192105, LOC100192603, LOC100194008, LOC100194034, LOC100194161, LOC100216859, LOC100216875, LOC100216881, LOC100216995, LOC100273104, LOC100273221, LOC100273283, LOC100280077, LOC100281052, LOC100282124, LOC100285887, LOC100381507, LOC100384441, LOC101027254, LOC103626198, LOC103627003, LOC103628533, LOC103633271, LOC103633557, LOC103635254, LOC103635381, LOC103635633, LOC103…	45	41	[3]
GO:0016701	oxidoreductase activity, acting on single donors with incorporation of molecular oxygen	[Group11]	[LOC100272718, LOC100280172, LOC100281391, LOC103626043, LOC103628375, LOC103633803, LOC103642321, LOC103648268, LOC542495, LOX, LOX2, LOX4, LOX5, gpm556, umc2653]	18	15	[3]
GO:0016702	oxidoreductase activity, acting on single donors with incorporation of molecular oxygen, incorporation of two atoms of oxygen	[Group11]	[LOC100272718, LOC100280172, LOC100281391, LOC103626043, LOC103628375, LOC103633803, LOC103642321, LOC103648268, LOC542495, LOX, LOX2, LOX4, LOX5, gpm556]	21	14	[4]
GO:0016717	oxidoreductase activity, acting on paired donors, with oxidation of a pair of donors resulting in the reduction of molecular oxygen to two molecules of water	[Group06]	[LOC100272745, LOC100284776, LOC100382139, LOC103638337, cl27608_1, cl3036_1, gpm375a]	9	7	[4]
GO:0016721	oxidoreductase activity, acting on superoxide radicals as acceptor	[Group04]	[LOC100193589, LOC100274012, LOC103626390, SODA.3]	6	4	[3]
GO:0016836	hydro-lyase activity	[Group05]	[LOC100216599, LOC103646899, LOC103647708, pco068697(524)]	6	4	[4]
GO:0020037	heme binding	[Group10]	[Hb2, LOC100191905, LOC100192105, LOC100192603, LOC100194008, LOC100194034, LOC100194151, LOC100194161, LOC100216859, LOC100216875, LOC100216881, LOC100216924, LOC100216995, LOC100273104, LOC100273221, LOC100273283, LOC100277932, LOC100279433, LOC100280077, LOC100281052, LOC100282124, LOC100285887, LOC100381507, LOC100382419, LOC100383938, LOC100384441, LOC100384742, LOC100501351, LOC101027254, L…	68	64	[3, 4]
GO:0045300	acyl-[acyl-carrier-protein] desaturase activity	[Group06]	[LOC100272745, LOC100284776, LOC100382139, LOC103638337, cl27608_1, cl3036_1, gpm375a]	9	7	[5]
GO:0045549	9-cis-epoxycarotenoid dioxygenase activity	[Group11]	[LOC100281391, LOC103626043, LOC103642321, LOC103648268]	7	4	[6]
GO:0046906	tetrapyrrole binding	[Group10]	[Hb2, LOC100191905, LOC100192105, LOC100192603, LOC100194008, LOC100194034, LOC100194151, LOC100194161, LOC100216859, LOC100216875, LOC100216881, LOC100216924, LOC100216995, LOC100273104, LOC100273221, LOC100273283, LOC100277932, LOC100279433, LOC100280077, LOC100281052, LOC100282124, LOC100285887, LOC100381507, LOC100382419, LOC100383938, LOC100384441, LOC100384742, LOC100501351, LOC101027254, L…	72	67	[3]
GO:0050136	NADH dehydrogenase (quinone) activity	[Group12]	[LOC100191453, LOC100280404, nad2]	10	3	[5]
GO:0051213	dioxygenase activity	[Group11]	[LOC100191321, LOC100272718, LOC100280172, LOC100281391, LOC101027254, LOC103626043, LOC103628375, LOC103633803, LOC103641391, LOC103642321, LOC103648268, LOC542495, LOX, LOX2, LOX4, LOX5, acco20, cl955_1, gpm556]	22	19	[3]
GO:0051536	iron-sulfur cluster binding	[Group09]	[FDX1, LOC100191453, LOC100191704, LOC100191752, LOC100192468, LOC100193390, LOC100216599, LOC100273026, LOC100280392, LOC100280404, LOC100280965, LOC100282522, LOC100283643, LOC100283818, LOC100382495, LOC100384368, LOC100384384, LOC100502233, LOC103639746, LOC103644157, LOC103646899, LOC103647708, LOC103653165, LOC542264, cl122_1, cl4677_1a, csu474(rpS14), fdx2, fdx5, ftr1, nad2, pco068697(524)…	41	36	[3]
GO:0051537	2 iron, 2 sulfur cluster binding	[Group09]	[FDX1, LOC100191704, LOC100192468, LOC100193390, LOC100273026, LOC100280965, LOC100283643, LOC100283818, LOC100382495, LOC100384368, LOC100384384, LOC100502233, LOC103644157, LOC103653165, csu474(rpS14), fdx2, fdx5, ris2]	21	18	[4]
GO:0051539	4 iron, 4 sulfur cluster binding	[Group09]	[LOC100191453, LOC100191752, LOC100216599, LOC100280392, LOC100280404, LOC100282522, LOC100283818, LOC100502233, LOC103646899, LOC103647708, LOC542264, cl122_1, cl4677_1a, csu474(rpS14), ftr1, nad2, pco068697(524), pco140340(678), psaB, psaC]	22	20	[4]
GO:0071949	FAD binding	[Group02]	[LOC100384368, LOC100384384, LOC103644157]	3	3	[5, 6]
GO:0043169	cation binding	Group07	[FDX1, Hb2, LOC100191321, LOC100191704, LOC100191752, LOC100191905, LOC100192105, LOC100192603, LOC100193589, LOC100194008, LOC100194034, LOC100194151, LOC100216859, LOC100216875, LOC100216881, LOC100216924, LOC100216995, LOC100272745, LOC100273026, LOC100273104, LOC100273221, LOC100273283, LOC100273984, LOC100274012, LOC100274120, LOC100277932, LOC100279433, LOC100280077, LOC100280569, LOC100281…	123	121	[3]
GO:0046872	metal ion binding	Group07	[FDX1, Hb2, LOC100191321, LOC100191704, LOC100191752, LOC100191905, LOC100192105, LOC100192603, LOC100193589, LOC100194008, LOC100194034, LOC100194151, LOC100216859, LOC100216875, LOC100216881, LOC100216924, LOC100216995, LOC100272745, LOC100273026, LOC100273104, LOC100273221, LOC100273283, LOC100273984, LOC100274012, LOC100274120, LOC100277932, LOC100279433, LOC100280077, LOC100280569, LOC100281…	123	121	[4]
