# Supplementary material for: A systematic in silico report on iron and zinc proteome of Zea mays
Source: Front Plant Sci. 2023 Aug 17;14:1166720. doi: 10.3389/fpls.2023.1166720 (PMC10469895; doi:10.3389/fpls.2023.1166720)
Supplement: Supplementary file 5 [file Table_5.xlsx]

## Sheet: Supplementary Table5a
Supplementary Table5a: Gene Ontology Biological Processes of Zn binding proteins of Zea mays
GOID	GOTerm	GOGroups	Associated Genes Found	Degree	Nr. Genes	GOLevels
GO:0044282	small molecule catabolic process	[Group23, Group24, Group25]	[AY110374, LOC100272576, LOC100280481, LOC100280947, LOC100383565, TIDP2919, adh1, cda1, cda2, cl33662_1, pco085527]	39	11	[3]
GO:0034655	nucleobase-containing compound catabolic process	[Group16, Group23]	[LOC100272515, LOC100272576, LOC100280947, cda1, cda2, cl5418_1, pco061645(76), pco064225, pco090939, pco102923]	30	10	[4, 5]
GO:0018193	peptidyl-amino acid modification	[Group12]	[LOC100216820, LOC100217181, LOC100279946, LOC100280569, LOC100281714, LOC100282830, LOC100282887, LOC100283475, LOC100284588, LOC100285265, LOC100286315, LOC100383522, LOC100383555, LOC100383674, LOC100383928, LOC103627222, LOC103635432, LOC103653580, LOC107522027, TIDP9202, cl3393_1, ham101, sdg118, umc2541]	29	24	[6, 7]
GO:0042026	protein refolding	[Group12, Group22]	[LOC100216820, LOC100282830, LOC100282887, LOC100283475, LOC100285374, LOC100382361, LOC100383555, LOC103625973, LOC103627222, LOC103650526, LOC103653580, LOC107522027, bip1, pco094428]	28	14	[3]
GO:0044270	cellular nitrogen compound catabolic process	[Group16, Group23]	[LOC100272515, LOC100272576, LOC100280947, cda1, cda2, cl5418_1, pco061645(76), pco064225, pco084866, pco090939, pco102923]	27	11	[4]
GO:0046700	heterocycle catabolic process	[Group16, Group23]	[LOC100272515, LOC100272576, LOC100280947, cda1, cda2, cl5418_1, pco061645(76), pco064225, pco084866, pco090939, pco102923]	27	11	[4]
GO:1901361	organic cyclic compound catabolic process	[Group16, Group23]	[LOC100272515, LOC100272576, LOC100280947, cda1, cda2, cl5418_1, pco061645(76), pco064225, pco084866, pco090939, pco102923]	27	11	[4]
GO:0016616	oxidoreductase activity, acting on the CH-OH group of donors, NAD or NADP as acceptor	[Group24]	[LOC100192586, LOC100216819, LOC100272868, LOC100383565, adh1, cad1, cl33662_1, sdh1]	26	8	[5]
GO:0019439	aromatic compound catabolic process	[Group16, Group23]	[LOC100272515, LOC100272576, LOC100280947, cda1, cda2, cl5418_1, pco061645(76), pco064225, pco090939, pco102923]	26	10	[4]
GO:0006081	cellular aldehyde metabolic process	[Group24, Group25]	[AY110374, LOC100280481, LOC100383565, adh1, cl33662_1, pco085527]	25	6	[3]
GO:0046185	aldehyde catabolic process	[Group24, Group25]	[AY110374, LOC100280481, LOC100383565, adh1, cl33662_1, pco085527]	25	6	[4]
GO:0015980	energy derivation by oxidation of organic compounds	[Group20]	[LOC100191463, LOC100277932, LOC100383938, LOC100501351, LOC100502233, LOC103642229, csu474(rpS14), csu815, si945020c09(283)]	24	9	[3, 4]
GO:0016614	oxidoreductase activity, acting on CH-OH group of donors	[Group24]	[LOC100192586, LOC100216819, LOC100272868, LOC100383565, adh1, cad1, cl33662_1, sdh1]	23	8	[4]
GO:0072523	purine-containing compound catabolic process	[Group23, Group25]	[LOC100272576, LOC100280947, cda1, cda2]	23	4	[5]
GO:0009164	nucleoside catabolic process	[Group23, Group25]	[LOC100272576, LOC100280947, cda1, cda2]	22	4	[5, 6, 7]
GO:0006152	purine nucleoside catabolic process	[Group23, Group25]	[LOC100272576, LOC100280947, cda1, cda2]	21	4	[6, 7, 8]
GO:0009116	nucleoside metabolic process	[Group23, Group25]	[LOC100272576, LOC100280947, cda1, cda2]	21	4	[4, 5, 6]
GO:0009408	response to heat	[Group22]	[GAPC3, LOC100285374, LOC100382361, LOC103625973, LOC103650526, bip1, pco094428]	21	7	[3, 4]
GO:0034656	nucleobase-containing small molecule catabolic process	[Group23, Group25]	[LOC100272576, LOC100280947, cda1, cda2]	21	4	[4, 5, 6]
GO:1901658	glycosyl compound catabolic process	[Group23, Group25]	[LOC100272576, LOC100280947, cda1, cda2]	21	4	[5]
GO:0000302	response to reactive oxygen species	[Group19]	[LOC100282741, LOC103639134, fer2, pco095461, sod2, sod4]	20	6	[4]
GO:0006165	nucleoside diphosphate phosphorylation	[Group21]	[GAPC2, GAPC3, LOC100283280, pco070235b]	20	4	[6, 7, 8]
GO:0006757	ATP generation from ADP	[Group21]	[GAPC2, GAPC3, LOC100283280, pco070235b]	20	4	[3, 4, 7, 8, 9, 10, 11]
GO:0009132	nucleoside diphosphate metabolic process	[Group21]	[GAPC2, GAPC3, LOC100283280, pco070235b]	20	4	[5, 6, 7]
GO:0009179	purine ribonucleoside diphosphate metabolic process	[Group21]	[GAPC2, GAPC3, LOC100283280, pco070235b]	20	4	[7, 8, 9]
GO:0009266	response to temperature stimulus	[Group22]	[GAPC3, LOC100285374, LOC100382361, LOC103625973, LOC103650526, bip1, pco094428]	20	7	[3]
GO:0042278	purine nucleoside metabolic process	[Group23, Group25]	[LOC100272576, LOC100280947, cda1, cda2]	20	4	[5, 6, 7]
GO:0051084	'de novo' posttranslational protein folding	[Group22]	[LOC100285374, LOC100382361, LOC103625973, LOC103650526, bip1, pco094428]	20	6	[4]
GO:0051085	chaperone cofactor-dependent protein refolding	[Group22]	[LOC100285374, LOC100382361, LOC103625973, LOC103650526, bip1, pco094428]	20	6	[4, 5]
GO:1901657	glycosyl compound metabolic process	[Group23, Group25]	[LOC100272576, LOC100280947, cda1, cda2]	20	4	[4]
GO:0000305	response to oxygen radical	[Group19]	[LOC100282741, LOC103639134, pco095461, sod2, sod4]	19	5	[4, 5]
GO:0006458	'de novo' protein folding	[Group22]	[LOC100285374, LOC100382361, LOC103625973, LOC103650526, bip1, pco094428]	19	6	[3]
GO:0006986	response to unfolded protein	[Group22]	[LOC100285374, LOC103625973, LOC103650526, bip1, pco094428]	19	5	[4, 5]
GO:0009135	purine nucleoside diphosphate metabolic process	[Group21]	[GAPC2, GAPC3, LOC100283280, pco070235b]	19	4	[6, 7, 8]
GO:0009185	ribonucleoside diphosphate metabolic process	[Group21]	[GAPC2, GAPC3, LOC100283280, pco070235b]	19	4	[6, 7, 8]
GO:0019430	removal of superoxide radicals	[Group19]	[LOC100282741, LOC103639134, pco095461, sod2, sod4]	19	5	[4, 5, 7, 8]
GO:0022904	respiratory electron transport chain	[Group20]	[LOC100277932, LOC100383938, LOC100501351, LOC100502233, LOC103642229, csu474(rpS14)]	19	6	[4, 5, 6]
GO:0034614	cellular response to reactive oxygen species	[Group19]	[LOC100282741, LOC103639134, pco095461, sod2, sod4]	19	5	[5]
GO:0034620	cellular response to unfolded protein	[Group22]	[LOC100285374, LOC103625973, LOC103650526, bip1, pco094428]	19	5	[5, 6]
GO:0035966	response to topologically incorrect protein	[Group22]	[LOC100285374, LOC103625973, LOC103650526, bip1, pco094428]	19	5	[3, 4]
GO:0035967	cellular response to topologically incorrect protein	[Group22]	[LOC100285374, LOC103625973, LOC103650526, bip1, pco094428]	19	5	[4, 5]
GO:0046031	ADP metabolic process	[Group21]	[GAPC2, GAPC3, LOC100283280, pco070235b]	19	4	[7, 8, 9, 10]
GO:0061077	chaperone-mediated protein folding	[Group22]	[LOC100285374, LOC100382361, LOC103625973, LOC103650526, bip1, pco094428]	19	6	[3]
GO:0071450	cellular response to oxygen radical	[Group19]	[LOC100282741, LOC103639134, pco095461, sod2, sod4]	19	5	[5, 6]
GO:0071451	cellular response to superoxide	[Group19]	[LOC100282741, LOC103639134, pco095461, sod2, sod4]	19	5	[6, 7]
GO:1901136	carbohydrate derivative catabolic process	[Group23, Group25]	[LOC100272576, LOC100280947, cda1, cda2]	19	4	[4]
GO:0000303	response to superoxide	[Group19]	[LOC100282741, LOC103639134, pco095461, sod2, sod4]	18	5	[5, 6]
GO:0004784	superoxide dismutase activity	[Group19]	[LOC100282741, LOC103639134, pco095461, sod2, sod4]	18	5	[5, 6, 8, 9]
GO:0006096	glycolytic process	[Group21]	[GAPC2, GAPC3, LOC100283280, pco070235b]	18	4	[4, 5, 8, 9, 10, 11, 12]
GO:0016620	oxidoreductase activity, acting on the aldehyde or oxo group of donors, NAD or NADP as acceptor	[Group21]	[GAPC2, GAPC3, pco070235b]	18	3	[5]
GO:0034599	cellular response to oxidative stress	[Group19]	[LOC100282023, LOC100282741, LOC103639134, pco095461, sod2, sod4]	18	6	[4]
GO:0034605	cellular response to heat	[Group22]	[LOC100285374, LOC103625973, LOC103650526, bip1, pco094428]	18	5	[4, 5]
GO:0043891	glyceraldehyde-3-phosphate dehydrogenase (NAD(P)+) (phosphorylating) activity	[Group21]	[GAPC2, GAPC3, pco070235b]	18	3	[6]
GO:0045333	cellular respiration	[Group20]	[LOC100277932, LOC100383938, LOC100501351, LOC100502233, LOC103642229, csu474(rpS14)]	18	6	[4, 5]
GO:0046294	formaldehyde catabolic process	[Group24, Group25]	[LOC100383565, adh1, cl33662_1]	18	3	[4, 5, 6, 7]
GO:0046939	nucleotide phosphorylation	[Group21]	[GAPC2, GAPC3, LOC100283280, pco070235b]	18	4	[6]
GO:0004365	glyceraldehyde-3-phosphate dehydrogenase (NAD+) (phosphorylating) activity	[Group21]	[GAPC2, GAPC3, pco070235b]	17	3	[7]
GO:0006801	superoxide metabolic process	[Group19]	[LOC100282741, LOC103639134, pco095461, sod2, sod4]	17	5	[4]
GO:0009060	aerobic respiration	[Group20]	[LOC100277932, LOC100383938, LOC100501351, LOC100502233, LOC103642229, csu474(rpS14)]	17	6	[5, 6]
GO:0016721	oxidoreductase activity, acting on superoxide radicals as acceptor	[Group19]	[LOC100282741, LOC103639134, pco095461, sod2, sod4]	17	5	[4]
GO:0016903	oxidoreductase activity, acting on the aldehyde or oxo group of donors	[Group21]	[GAPC2, GAPC3, pco070235b]	17	3	[4]
GO:0044183	protein folding chaperone	[Group22]	[LOC100285374, LOC103625973, LOC103650526, bip1, pco094428]	17	5	[3]
GO:0004022	alcohol dehydrogenase (NAD) activity	[Group24, Group25]	[LOC100383565, adh1, cl33662_1]	16	3	[6]
GO:0006006	glucose metabolic process	[Group21]	[GAPC2, GAPC3, pco070235b]	16	3	[5, 6]
GO:0019646	aerobic electron transport chain	[Group20]	[LOC100277932, LOC100383938, LOC100501351, LOC103642229]	16	4	[5, 6, 7]
GO:0042773	ATP synthesis coupled electron transport	[Group20]	[LOC100277932, LOC100383938, LOC100501351, LOC103642229]	16	4	[4, 5, 6, 7]
GO:0042775	mitochondrial ATP synthesis coupled electron transport	[Group20]	[LOC100277932, LOC100383938, LOC100501351, LOC103642229]	16	4	[5, 6, 7, 8]
GO:0046292	formaldehyde metabolic process	[Group24, Group25]	[LOC100383565, adh1, cl33662_1]	16	3	[3, 4, 5]
GO:0051596	methylglyoxal catabolic process	[Group25]	[AY110374, LOC100280481, pco085527]	16	3	[5]
GO:0110095	cellular detoxification of aldehyde	[Group24, Group25]	[LOC100383565, adh1, cl33662_1]	16	3	[3, 5, 6]
GO:0000097	sulfur amino acid biosynthetic process	[Group18]	[TIDP2999, TIDP3524, csu503(met)]	15	3	[5, 6, 7, 8]
GO:0004024	alcohol dehydrogenase activity, zinc-dependent	[Group24, Group25]	[LOC100383565, adh1, cl33662_1]	15	3	[7]
GO:0006122	mitochondrial electron transport, ubiquinol to cytochrome c	[Group20]	[LOC100277932, LOC100383938, LOC100501351, LOC103642229]	15	4	[5, 6, 7, 8, 9]
GO:0006123	mitochondrial electron transport, cytochrome c to oxygen	[Group20]	[LOC100277932, LOC100383938, LOC100501351, LOC103642229]	15	4	[6, 7, 8, 9]
GO:0006555	methionine metabolic process	[Group18]	[TIDP2999, TIDP3524, csu503(met)]	15	3	[5, 6, 7, 8, 9]
GO:0008237	metallopeptidase activity	[Group14]	[IDP284, LOC100191560, LOC100191629, LOC100283250, LOC100283276, LOC100304311, LOC103628912, LOC103636076, LOC103649975]	15	9	[7, 8]
GO:0009086	methionine biosynthetic process	[Group18]	[TIDP2999, TIDP3524, csu503(met)]	15	3	[6, 7, 8, 9, 10]
GO:0009438	methylglyoxal metabolic process	[Group25]	[AY110374, LOC100280481, pco085527]	15	3	[4]
GO:0042182	ketone catabolic process	[Group25]	[AY110374, LOC100280481, pco085527]	15	3	[4]
GO:0051903	S-(hydroxymethyl)glutathione dehydrogenase activity	[Group24, Group25]	[LOC100383565, adh1, cl33662_1]	15	3	[6]
GO:0061727	methylglyoxal catabolic process to lactate	[Group25]	[AY110374, LOC100280481, pco085527]	15	3	[5, 6, 8]
GO:0110096	cellular response to aldehyde	[Group24, Group25]	[LOC100383565, adh1, cl33662_1]	15	3	[4, 5]
GO:0000096	sulfur amino acid metabolic process	[Group18]	[TIDP2999, TIDP3524, csu503(met)]	14	3	[4, 5, 7]
GO:0003871	5-methyltetrahydropteroyltriglutamate-homocysteine S-methyltransferase activity	[Group18]	[TIDP2999, TIDP3524, csu503(met)]	14	3	[5]
GO:0006119	oxidative phosphorylation	[Group20]	[LOC100277932, LOC100383938, LOC100501351, LOC103642229]	14	4	[3, 4, 6]
GO:0006767	water-soluble vitamin metabolic process	[Group17]	[LOC100304324, LOC100383821, PYRD, thi2]	14	4	[4]
GO:0009066	aspartate family amino acid metabolic process	[Group18]	[TIDP2999, TIDP3524, csu503(met)]	14	3	[5, 6, 8]
GO:0009067	aspartate family amino acid biosynthetic process	[Group18]	[TIDP2999, TIDP3524, csu503(met)]	14	3	[6, 7, 8, 9]
GO:0009642	response to light intensity	[Group19]	[LOC100191560, LOC100282741, pco095461]	14	3	[5]
GO:0018208	peptidyl-proline modification	[Group12, Group22]	[LOC100216820, LOC100282830, LOC100282887, LOC100283475, LOC100383555, LOC103627222, LOC103653580, LOC107522027, TIDP9202]	14	9	[7, 8]
GO:0042180	cellular ketone metabolic process	[Group25]	[AY110374, LOC100280481, pco085527]	14	3	[3]
GO:0042364	water-soluble vitamin biosynthetic process	[Group17]	[LOC100304324, LOC100383821, PYRD, thi2]	14	4	[5]
GO:0044272	sulfur compound biosynthetic process	[Group18]	[TIDP2999, TIDP3524, csu503(met), thi2]	14	4	[4]
GO:0000413	protein peptidyl-prolyl isomerization	[Group12, Group22]	[LOC100216820, LOC100282830, LOC100282887, LOC100283475, LOC100383555, LOC103627222, LOC103653580, LOC107522027, TIDP9202]	13	9	[8, 9]
GO:0006089	lactate metabolic process	[Group25]	[AY110374, LOC100280481, pco085527]	13	3	[4, 7]
GO:0006766	vitamin metabolic process	[Group17]	[LOC100304324, LOC100383821, PYRD, thi2]	13	4	[3]
GO:0006771	riboflavin metabolic process	[Group17]	[LOC100304324, LOC100383821, PYRD]	13	3	[4, 5]
GO:0008172	S-methyltransferase activity	[Group18]	[TIDP2999, TIDP3524, csu503(met)]	13	3	[4]
GO:0009110	vitamin biosynthetic process	[Group17]	[LOC100304324, LOC100383821, PYRD, thi2]	13	4	[4]
GO:0009231	riboflavin biosynthetic process	[Group17]	[LOC100304324, LOC100383821, PYRD]	13	3	[5, 6]
GO:0009699	phenylpropanoid biosynthetic process	[Group24]	[LOC100216819, LOC100272868, cad1]	13	3	[4, 5]
GO:0018209	peptidyl-serine modification	[Group15]	[LOC100217181, LOC100279946, LOC100281714, LOC100285265, LOC100383522, LOC103635432]	13	6	[7, 8]
GO:0018210	peptidyl-threonine modification	[Group15]	[LOC100217181, LOC100279946, LOC100281714, LOC100285265, LOC100383522, LOC103635432]	13	6	[7, 8]
GO:0019243	methylglyoxal catabolic process to D-lactate via S-lactoyl-glutathione	[Group25]	[AY110374, LOC100280481, pco085527]	13	3	[6, 7, 9]
GO:0042085	5-methyltetrahydropteroyltri-L-glutamate-dependent methyltransferase activity	[Group18]	[TIDP2999, TIDP3524, csu503(met)]	13	3	[4]
GO:0006897	endocytosis	[Group15]	[LOC100217181, LOC100279946, LOC100281714, LOC100285265, LOC100383522, LOC103635432]	12	6	[5]
GO:0009698	phenylpropanoid metabolic process	[Group24]	[LOC100216819, LOC100272868, cad1]	12	3	[3, 4]
GO:0009808	lignin metabolic process	[Group24]	[LOC100216819, LOC100272868, cad1]	12	3	[4, 5]
GO:0009809	lignin biosynthetic process	[Group24]	[LOC100216819, LOC100272868, cad1]	12	3	[5, 6]
GO:0018105	peptidyl-serine phosphorylation	[Group15]	[LOC100217181, LOC100279946, LOC100281714, LOC100285265, LOC100383522, LOC103635432]	12	6	[7, 8, 9]
GO:0018107	peptidyl-threonine phosphorylation	[Group15]	[LOC100217181, LOC100279946, LOC100281714, LOC100285265, LOC100383522, LOC103635432]	12	6	[7, 8, 9]
GO:0042726	flavin-containing compound metabolic process	[Group17]	[LOC100304324, LOC100383821, PYRD]	12	3	[4]
GO:0042727	flavin-containing compound biosynthetic process	[Group17]	[LOC100304324, LOC100383821, PYRD]	12	3	[5]
GO:0098657	import into cell	[Group15]	[LOC100217181, LOC100279946, LOC100281714, LOC100285265, LOC100383522, LOC103635432]	12	6	[4]
GO:0004519	endonuclease activity	[Group11, Group16]	[AY109916, LOC100272515, LOC100285156, LOC103626926, LOC103633096, pco064225, pco102923]	11	7	[7, 8]
GO:0042493	response to drug	[Group10]	[LOC100272439, LOC100274597, LOC100282741, LOC100283312, csu869(cah), pco095461, umc2175]	11	7	[3]
GO:0044550	secondary metabolite biosynthetic process	[Group24]	[LOC100216819, LOC100272868, cad1]	11	3	[3]
GO:0045551	cinnamyl-alcohol dehydrogenase activity	[Group24]	[LOC100216819, LOC100272868, cad1]	11	3	[6]
GO:0006308	DNA catabolic process	[Group11, Group16, Group23]	[LOC100272515, pco064225, pco102923]	10	3	[5, 6, 7]
GO:0070646	protein modification by small protein removal	[Group09]	[LOC100194291, LOC100280339, LOC100283276, LOC100304268, LOC103649975, cl15956_1a]	10	6	[5, 6, 7, 8]
GO:0072347	response to anesthetic	[Group10]	[LOC100272439, LOC100274597, LOC100283312, csu869(cah), umc2175]	10	5	[4]
GO:0006112	energy reserve metabolic process	[Group20]	[LOC100191463, csu815, si945020c09(283)]	9	3	[4, 5]
GO:0007015	actin filament organization	[Group13]	[LIM4, LIM7, LIM9, LOC100502420]	9	4	[4, 6]
GO:0010037	response to carbon dioxide	[Group10]	[LOC100272439, LOC100274597, LOC100283312, csu869(cah), umc2175]	9	5	[4, 5]
GO:0016579	protein deubiquitination	[Group09]	[LOC100194291, LOC100280339, LOC100304268, LOC103649975, cl15956_1a]	9	5	[6, 7, 8, 9]
GO:0019783	ubiquitin-like protein-specific protease activity	[Group09]	[LOC100194291, LOC100280339, LOC100283276, LOC100304268, LOC103649975, cl15956_1a]	9	6	[8, 9]
GO:0061572	actin filament bundle organization	[Group13]	[LIM4, LIM7, LIM9, LOC100502420]	9	4	[5, 7]
GO:0005977	glycogen metabolic process	[Group20]	[LOC100191463, csu815, si945020c09(283)]	8	3	[5, 6, 7]
GO:0006011	UDP-glucose metabolic process	[Group20]	[LOC100191463, csu815, si945020c09(283)]	8	3	[4, 5, 6, 7]
GO:0009225	nucleotide-sugar metabolic process	[Group20]	[LOC100191463, csu815, si945020c09(283)]	8	3	[4, 5, 6]
GO:0010119	regulation of stomatal movement	[Group10]	[LOC100272439, LOC100274597, LOC100283312, csu869(cah), umc2175]	8	5	[3, 4]
GO:0030036	actin cytoskeleton organization	[Group13]	[LIM4, LIM7, LIM9, LOC100502420]	8	4	[3, 5]
GO:0043039	tRNA aminoacylation	[Group08]	[LOC100272402, LOC100283555, LOC103626016, LOC103643444]	8	4	[5, 6, 8, 9]
GO:0051017	actin filament bundle assembly	[Group13]	[LIM4, LIM7, LIM9, LOC100502420]	8	4	[4, 6, 8]
GO:0003899	DNA-directed 5'-3' RNA polymerase activity	[Group05]	[LOC103626041, LOC103629391, LOC541967, pco151371, umc1300]	7	5	[6, 7, 8]
GO:0004197	cysteine-type endopeptidase activity	[Group09]	[LOC100194291, LOC100280339, LOC100304268, cl15956_1a]	7	4	[8, 9]
GO:0004222	metalloendopeptidase activity	[Group14]	[IDP284, LOC100191560, LOC100283276, LOC103636076]	7	4	[8, 9]
GO:0004521	endoribonuclease activity	[Group11]	[AY109916, LOC100285156, LOC103626926]	7	3	[8, 9]
GO:0006418	tRNA aminoacylation for protein translation	[Group08]	[LOC100272402, LOC100283555, LOC103626016, LOC103643444]	7	4	[6, 7, 8, 9, 10]
GO:0008235	metalloexopeptidase activity	[Group14]	[LOC100191629, LOC100283250, LOC100304311, LOC103628912]	7	4	[8, 9]
GO:0043038	amino acid activation	[Group08]	[LOC100272402, LOC100283555, LOC103626016, LOC103643444]	7	4	[4, 5, 7]
GO:0004177	aminopeptidase activity	[Group14]	[LOC100191629, LOC100283250, LOC100304311, LOC103628912]	6	4	[8, 9]
GO:0090502	RNA phosphodiester bond hydrolysis, endonucleolytic	[Group11]	[AY109916, LOC100285156, LOC103626926]	6	3	[7, 8]
GO:0001055	RNA polymerase II activity	[Group05]	[LOC103626041, LOC541967, pco151371]	5	3	[7, 8, 9, 10, 11]
GO:0004176	ATP-dependent peptidase activity	[Group14]	[IDP284, LOC100191560, LOC103636076]	5	3	[7, 8]
GO:0006475	internal protein amino acid acetylation	[Group07]	[LOC100383928, cl3393_1, ham101]	5	3	[8, 9]
GO:0016226	iron-sulfur cluster assembly	[Group06]	[LOC100272631, pco062587(708), pco077224]	5	3	[4, 5]
GO:0016573	histone acetylation	[Group07]	[LOC100383928, cl3393_1, ham101]	5	3	[6, 7, 8, 10, 11]
GO:0018394	peptidyl-lysine acetylation	[Group07]	[LOC100383928, cl3393_1, ham101]	5	3	[8, 9]
GO:0031163	metallo-sulfur cluster assembly	[Group06]	[LOC100272631, pco062587(708), pco077224]	5	3	[4]
GO:0010038	response to metal ion	[Group19]	[LOC100280481, fer2, pco095461]	4	3	[4]
GO:0045116	protein neddylation	[Group03]	[LOC103634739, LOC103649912, Rbx1, pco108118f]	4	4	[8, 9]
GO:0000041	transition metal ion transport	[Group00]	[LOC100191729, LOC100501149, fer2]	3	3	[7]
GO:0004536	deoxyribonuclease activity	[Group02]	[LOC100272515, LOC103627197, LOC103633096]	3	3	[5, 6, 7, 8]
GO:0055076	transition metal ion homeostasis	[Group04]	[LOC100280965, fer2, pco077224]	3	3	[8]
GO:0072527	pyrimidine-containing compound metabolic process	[Group01]	[cl17080_1, pco084866, thi2]	3	3	[4]

## Sheet: Supplementary Table5b
Supplementary Table5b: Gene Ontology Molecular Functions of Zn binding proteins of Zea mays
GOID	GOTerm	GOGroups	Associated Genes Found	Degree	Nr. Genes	GOLevels
GO:0046914	transition metal ion binding	[Group09]	[IDP483, LOC100192089, LOC100192586, LOC100216819, LOC100272439, LOC100272576, LOC100272868, LOC100274597, LOC100280947, LOC100282741, LOC100283312, LOC100285892, LOC100304311, LOC100383565, LOC100383674, LOC100501149, LOC103627197, LOC103628912, LOC103633096, LOC103634624, LOC103634739, LOC103639134, LOC103649912, LOC103655788, PYRD, Rbx1, TIDP2919, TIDP2999, TIDP3524, adh1, cad1, cda1, cda2, cl…	53	50	[5]
GO:0008270	zinc ion binding	[Group09]	[IDP483, LOC100192089, LOC100192586, LOC100216819, LOC100272439, LOC100272576, LOC100272868, LOC100274597, LOC100280947, LOC100283312, LOC100285892, LOC100304311, LOC100383565, LOC100383674, LOC103627197, LOC103628912, LOC103633096, LOC103634624, LOC103634739, LOC103649912, LOC103655788, PYRD, Rbx1, TIDP2919, TIDP2999, TIDP3524, adh1, cad1, cda1, cda2, cl33662_1, csu503(met), csu869(cah), mtl2, p…	43	41	[6]
GO:0051082	unfolded protein binding	[Group20]	[LOC100216820, LOC100282830, LOC100282887, LOC100283475, LOC100285374, LOC100382361, LOC100383555, LOC103625973, LOC103627222, LOC103637079, LOC103650526, LOC103653580, LOC107522027, bip1, pco094428]	21	15	[3]
GO:0016779	nucleotidyltransferase activity	[Group22]	[LOC100191463, LOC103626041, LOC103627197, LOC103629391, LOC541967, TIDP2919, csu815, pco151371, si945020c09(283), umc1300]	19	10	[4]
GO:0016810	hydrolase activity, acting on carbon-nitrogen (but not peptide) bonds	[Group16]	[LOC100272576, LOC100275036, LOC100280947, LOC100304324, LOC100383821, PYRD, cda1, cda2, cl17080_1, cl3393_1, hda101, pco084866, umc2541]	18	13	[3]
GO:0016616	oxidoreductase activity, acting on the CH-OH group of donors, NAD or NADP as acceptor	[Group19]	[LOC100192586, LOC100216819, LOC100272868, LOC100383565, adh1, cad1, cl33662_1, sdh1]	17	8	[4]
GO:0008237	metallopeptidase activity	[Group18]	[IDP284, LOC100191560, LOC100191629, LOC100283250, LOC100283276, LOC100304311, LOC103628912, LOC103636076, LOC103649975]	16	9	[5]
GO:0003755	peptidyl-prolyl cis-trans isomerase activity	[Group20]	[LOC100216820, LOC100282830, LOC100282887, LOC100283475, LOC100383555, LOC103627222, LOC103653580, LOC107522027, TIDP9202]	14	9	[3, 4]
GO:0016614	oxidoreductase activity, acting on CH-OH group of donors	[Group19]	[LOC100192586, LOC100216819, LOC100272868, LOC100383565, adh1, cad1, cl33662_1, sdh1]	14	8	[3]
GO:0016859	cis-trans isomerase activity	[Group20]	[LOC100216820, LOC100282830, LOC100282887, LOC100283475, LOC100383555, LOC103627222, LOC103653580, LOC107522027, TIDP9202]	14	9	[3]
GO:0042277	peptide binding	[Group20]	[LOC100216820, LOC100282830, LOC100282887, LOC100283475, LOC100383555, LOC103627222, LOC103628912, LOC103653580, LOC107522027]	14	9	[3]
GO:0016018	cyclosporin A binding	[Group20]	[LOC100216820, LOC100282830, LOC100282887, LOC100283475, LOC100383555, LOC103627222, LOC103653580, LOC107522027]	13	8	[3, 4]
GO:0016814	hydrolase activity, acting on carbon-nitrogen (but not peptide) bonds, in cyclic amidines	[Group16]	[LOC100272576, LOC100275036, LOC100280947, LOC100304324, LOC100383821, PYRD, cda1, cda2]	13	8	[4]
GO:0042393	histone binding	[Group01]	[ALF10, ALF19, ALF6, LOC100192747, LOC100193399, LOC100216893, LOC100283247, LOC100283630, LOC100382843, LOC100383928, TIDP3057, ham101, pco073257a]	13	13	[3]
GO:0036459	thiol-dependent ubiquitinyl hydrolase activity	[Group17]	[LOC100194291, LOC100280339, LOC100304268, LOC103649975, cl15956_1a]	12	5	[4, 7]
GO:0003899	DNA-directed 5'-3' RNA polymerase activity	[Group22]	[LOC103626041, LOC103629391, LOC541967, pco151371, umc1300]	11	5	[5, 7]
GO:0016620	oxidoreductase activity, acting on the aldehyde or oxo group of donors, NAD or NADP as acceptor	[Group21]	[GAPC2, GAPC3, pco070235b]	11	3	[4]
GO:0019783	ubiquitin-like protein-specific protease activity	[Group17]	[LOC100194291, LOC100280339, LOC100283276, LOC100304268, LOC103649975, cl15956_1a]	11	6	[6]
GO:0034062	5'-3' RNA polymerase activity	[Group22]	[LOC103626041, LOC103629391, LOC541967, pco151371, umc1300]	11	5	[4, 6]
GO:0043891	glyceraldehyde-3-phosphate dehydrogenase (NAD(P)+) (phosphorylating) activity	[Group21]	[GAPC2, GAPC3, pco070235b]	11	3	[5]
GO:0051287	NAD binding	[Group21]	[GAPC2, GAPC3, cl3393_1, pco070235b]	11	4	[4, 5]
GO:0097747	RNA polymerase activity	[Group22]	[LOC103626041, LOC103629391, LOC541967, pco151371, umc1300]	11	5	[3, 5]
GO:0004365	glyceraldehyde-3-phosphate dehydrogenase (NAD+) (phosphorylating) activity	[Group21]	[GAPC2, GAPC3, pco070235b]	10	3	[6]
GO:0004843	thiol-dependent ubiquitin-specific protease activity	[Group17]	[LOC100194291, LOC100280339, LOC100304268, LOC103649975, cl15956_1a]	10	5	[5, 8]
GO:0016836	hydro-lyase activity	[Group15]	[LOC100272439, LOC100274597, LOC100283280, LOC100283312, csu869(cah), umc2175]	10	6	[4]
GO:0016903	oxidoreductase activity, acting on the aldehyde or oxo group of donors	[Group21]	[GAPC2, GAPC3, pco070235b]	10	3	[3]
GO:0019239	deaminase activity	[Group16]	[LOC100272576, LOC100275036, LOC100280947, PYRD, cda1, cda2]	10	6	[3]
GO:0070403	NAD+ binding	[Group21]	[GAPC2, GAPC3, cl3393_1]	10	3	[4, 5, 6]
GO:0101005	ubiquitinyl hydrolase activity	[Group17]	[LOC100194291, LOC100280339, LOC100304268, LOC103649975, cl15956_1a]	10	5	[3]
GO:0004022	alcohol dehydrogenase (NAD) activity	[Group19]	[LOC100383565, adh1, cl33662_1]	9	3	[5]
GO:0004519	endonuclease activity	[Group05]	[AY109916, LOC100272515, LOC100285156, LOC103626926, LOC103633096, pco064225, pco102923]	9	7	[5]
GO:0005507	copper ion binding	[Group14]	[LOC100282741, LOC100501149, LOC103639134, pco095461, sod2, sod4]	9	6	[6]
GO:0008235	metalloexopeptidase activity	[Group18]	[LOC100191629, LOC100283250, LOC100304311, LOC103628912]	9	4	[6]
GO:0008422	beta-glucosidase activity	[Group12]	[LOC100279909, LOC100502286, LOC103634742, LOC103643865, cl1052_1, pco134646, si486037a06]	9	7	[6]
GO:0015926	glucosidase activity	[Group12]	[LOC100279909, LOC100502286, LOC103634742, LOC103643865, cl1052_1, pco134646, si486037a06]	9	7	[5]
GO:0016835	carbon-oxygen lyase activity	[Group15]	[LOC100272439, LOC100274597, LOC100283280, LOC100283312, csu869(cah), umc2175]	9	6	[3]
GO:0047974	guanosine deaminase activity	[Group16]	[LOC100272576, LOC100280947, cda1, cda2]	9	4	[4, 5]
GO:0050661	NADP binding	[Group21]	[GAPC2, GAPC3, pco070235b]	9	3	[4, 5]
GO:0070006	metalloaminopeptidase activity	[Group18]	[LOC100191629, LOC100283250, LOC100304311, LOC103628912]	9	4	[7]
GO:0070569	uridylyltransferase activity	[Group22]	[LOC100191463, TIDP2919, csu815, si945020c09(283)]	9	4	[5]
GO:0001055	RNA polymerase II activity	[Group22]	[LOC103626041, LOC541967, pco151371]	8	3	[6, 8]
GO:0004024	alcohol dehydrogenase activity, zinc-dependent	[Group19]	[LOC100383565, adh1, cl33662_1]	8	3	[6]
GO:0004089	carbonate dehydratase activity	[Group15]	[LOC100272439, LOC100274597, LOC100283312, csu869(cah), umc2175]	8	5	[5]
GO:0004177	aminopeptidase activity	[Group18]	[LOC100191629, LOC100283250, LOC100304311, LOC103628912]	8	4	[6]
GO:0004197	cysteine-type endopeptidase activity	[Group17]	[LOC100194291, LOC100280339, LOC100304268, cl15956_1a]	8	4	[6]
GO:0004784	superoxide dismutase activity	[Group14]	[LOC100282741, LOC103639134, pco095461, sod2, sod4]	8	5	[2, 4]
GO:0016721	oxidoreductase activity, acting on superoxide radicals as acceptor	[Group14]	[LOC100282741, LOC103639134, pco095461, sod2, sod4]	8	5	[3]
GO:0031072	heat shock protein binding	[Group20]	[LOC100285374, LOC100382361, LOC103625973, LOC103650526, bip1, pco094428]	8	6	[3]
GO:0051748	UTP-monosaccharide-1-phosphate uridylyltransferase activity	[Group22]	[LOC100191463, csu815, si945020c09(283)]	8	3	[6]
GO:0051903	S-(hydroxymethyl)glutathione dehydrogenase activity	[Group19]	[LOC100383565, adh1, cl33662_1]	8	3	[5]
GO:0003871	5-methyltetrahydropteroyltriglutamate-homocysteine S-methyltransferase activity	[Group13]	[TIDP2999, TIDP3524, csu503(met)]	7	3	[6]
GO:0003983	UTP:glucose-1-phosphate uridylyltransferase activity	[Group22]	[LOC100191463, csu815, si945020c09(283)]	7	3	[7]
GO:0004222	metalloendopeptidase activity	[Group18]	[IDP284, LOC100191560, LOC100283276, LOC103636076]	7	4	[6]
GO:0051787	misfolded protein binding	[Group20]	[LOC100285374, LOC103625973, LOC103650526, bip1, pco094428]	7	5	[3]
GO:0004812	aminoacyl-tRNA ligase activity	[Group06]	[LOC100272402, LOC100283555, LOC103626016, LOC103643444]	6	4	[4]
GO:0008172	S-methyltransferase activity	[Group13]	[TIDP2999, TIDP3524, csu503(met)]	6	3	[5]
GO:0016875	ligase activity, forming carbon-oxygen bonds	[Group06]	[LOC100272402, LOC100283555, LOC103626016, LOC103643444]	6	4	[3]
GO:0030628	pre-mRNA 3'-splice site binding	[Group07]	[LOC100191858, LOC100282114, LOC100284238, umc2567]	6	4	[6]
GO:0031625	ubiquitin protein ligase binding	[Group08]	[LOC100282479, LOC103629697, MubC5, pco108118f]	6	4	[5]
GO:0036002	pre-mRNA binding	[Group07]	[LOC100191858, LOC100282114, LOC100284238, umc2567]	6	4	[5]
GO:0042085	5-methyltetrahydropteroyltri-L-glutamate-dependent methyltransferase activity	[Group13]	[TIDP2999, TIDP3524, csu503(met)]	6	3	[5]
GO:0044389	ubiquitin-like protein ligase binding	[Group08]	[LOC100282479, LOC103629697, MubC5, pco108118f]	6	4	[4]
GO:0045551	cinnamyl-alcohol dehydrogenase activity	[Group19]	[LOC100216819, LOC100272868, cad1]	6	3	[5]
GO:0004176	ATP-dependent peptidase activity	[Group18]	[IDP284, LOC100191560, LOC103636076]	5	3	[5, 9]
GO:0004521	endoribonuclease activity	[Group05]	[AY109916, LOC100285156, LOC103626926]	5	3	[4, 6]
GO:0004724	magnesium-dependent protein serine/threonine phosphatase activity	[Group03]	[LOC100279578, LOC100282657, LOC103647370, PP2C12, PP2C14]	5	5	[5, 8]
GO:0051537	2 iron, 2 sulfur cluster binding	[Group10]	[LOC100280965, LOC100502233, csu474(rpS14), pco077224]	5	4	[4]
GO:0051539	4 iron, 4 sulfur cluster binding	[Group10]	[LOC100502233, LOC103627197, csu474(rpS14), pco077224]	5	4	[4]
GO:0016811	hydrolase activity, acting on carbon-nitrogen (but not peptide) bonds, in linear amides	[Group04]	[cl3393_1, hda101, umc2541]	4	3	[4]
GO:0019788	NEDD8 transferase activity	[Group11]	[LOC103634739, LOC103649912, Rbx1]	4	3	[4]
GO:0051015	actin filament binding	[Group02]	[LIM4, LIM7, LIM9, LOC100502420]	4	4	[3, 5]
GO:0097602	cullin family protein binding	[Group11]	[LOC103634739, LOC103649912, Rbx1]	4	3	[3]
GO:0004536	deoxyribonuclease activity	[Group00]	[LOC100272515, LOC103627197, LOC103633096]	3	3	[3, 5]
